# Supplementary material for: Evaluation of Cordyceps sinensis Quality in 15 Production Areas Using Metabolomics and the Membership Function Method
Source: J Fungi (Basel). 2024 May 16;10(5):356. doi: 10.3390/jof10050356 (PMC11122220; doi:10.3390/jof10050356)
Supplement: Supplementary file 1 [file jof-10-00356-s001.zip › Supplementary tables.xlsx]

## Sheet: Table S1
Table S1. Meteorological data of sampling sites
Factor	BR	YS	HK	ZD	XH	LZ	DQ	MQ	QL	MY	GD	SL	MU	TZ	XJ
North(°)	93.661	97.1157	99.8088	95.2604	102.448	94.5439	95.1008	99.7225	100.461	101.228	101.195	99.7117	102.197	103.239	102.392
East(°)	31.4958	33.3831	35.5069	32.9019	35.3423	29.6058	32.3319	34.7917	38.0576	37.5205	36.1393	28.5652	34.0543	36.9476	30.9839
Altitude ( m )	4390	3885	3767	4085	3870	3951	4577	3681	3500	3309	3859	3159	3583	2691	2988
Isothermal coefficient	40	41	37	37	38	44	39	37	34	34	37	46	41	32	41
Average annual precipitation ( mm )	514	458	367	525	545	523	539	424	343	456	375	661	673	420	889
Range of mean annual temperature change (°C) × 10	348	361	393	349	373	295	340	390	385	368	402	275	366	364	299
Average annual temperature (°C) x 10	5	19	-18	11	23	47	-11	-7	9	5	51	73	-5	28	45
Slope ( ° )	72	63	70	96	13	195	66	114	41	30	43	31	13	44	217
Soil type	61	61	119	119	61	72	119	119	106	61	19	72	61	51	11
Vegetation type	12	11	5	11	2	48	30	15	11	11	2	30	11	4	15
Monthly average of diurnal temperature difference (℃) × 10	140	150	146	131	144	131	133	148	132	126	149	127	151	119	124
Precipitation in the driest season (mm)	11	9	7	13	10	8	13	9	4	6	4	16	15	11	20
Dryest average temperature (℃) × 10	-82	-73	-134	-82	-82	-30	-97	-113	-111	-108	-68	0	-101	-86	-36
Dryest Monthly Precipitation (mm)	3	2	2	4	2	2	4	2	1	1	1	4	3	3	5
Precipitation during the coldest season (mm)	11	10	7	14	10	8	13	9	4	6	4	16	15	11	20
Coldest average temperature (℃) × 10	-91	-81	-134	-91	-82	-30	-107	-122	-111	-108	-68	0	-101	-86	-36
Minimum temperature of the coldest month (℃) × 10	-187	-178	-237	-179	-189	-117	-195	-225	-200	-195	-174	-84	-216	-165	-122
Warmest season precipitation (mm)	330	277	217	328	297	307	338	243	217	274	219	411	362	230	468
Average temperature of the warmest season (°C) × 10	93	108	83	104	114	117	78	92	115	107	153	139	79	135	117
Maximum temperature of the warmest month (℃) × 10	161	183	156	170	184	178	145	165	185	173	228	191	150	199	177
Wettest season precipitation (mm)	330	277	217	328	300	307	338	243	217	274	219	411	367	245	468
Average temperature of the wettest season (°C) × 10	93	108	83	104	107	117	78	92	115	107	153	139	75	123	117
Wettest Monthly Precipitation (mm)	120	100	80	116	110	112	122	89	79	101	82	162	133	102	167

## Sheet: Table S2
Table S2. Correlation analysis between 18 biomarkers and sampling sites
R value	Sampling site	12-oxo-PDA	Glucotropaeolin	Cabergoline	PG(18:1(12Z)-2OH(9,10)/i-12:0)	1-Hexanol	12-Methyltridecanoic acid	Cichorioside K	LysoPA(20:2(11Z,14Z)/0:0)	LysoPG(18:2(9Z,12Z)/0:0)	6-N-Octylaminouracil	Trans-Piceid	Riboflavin	Lumiflavin	N,n-Dimethylguanosine	Trehalose 6-Phosphate	PC(16:1(9Z)/20:1(11Z))	PA(18:2(9Z,12Z)/18:2(9Z,12Z))	PE(16:0/18:2(9Z,12Z))
Sampling site	1	-0.144	-0.075	0.624*	0.544*	0.597*	0.583*	-0.173	0.018	-0.236	0.625*	0.486	0.419	0.354	0.017	-0.359	-0.324	-0.434	-0.365
12-oxo-PDA	-0.144	1	0.211	-0.095	0.058	0.042	0.07	-0.134	0.097	-0.128	0.19	-0.108	-0.093	-0.09	0.524*	-0.397	-0.138	-0.207	-0.197
Glucotropaeolin	-0.075	0.211	1	-0.187	-0.362	0.033	-0.103	0.032	-0.142	0.408	-0.04	-0.412	-0.275	-0.216	-0.083	-0.247	0.509	0.367	0.368
Cabergoline	0.624*	-0.095	-0.187	1	0.902**	0.858**	0.917**	0.248	0.590*	0.057	0.128	0.13	0	-0.092	0.006	-0.057	-0.577	-0.491	-0.68
PG(18:1(12Z)-2OH(9,10)/i-12:0)	0.544*	0.058	-0.362	0.902**	1	0.704**	0.842**	0.1	0.727**	0.114	0.139	0.041	-0.122	-0.222	0.139	-0.163	-0.671	-0.683	-0.825
1-Hexanol	0.597*	0.042	0.033	0.858**	0.704**	1	0.969**	0.206	0.445	0.019	0.174	0.178	0.099	0.016	0.002	-0.153	-0.563	-0.348	-0.621
12-Methyltridecanoic acid	0.583*	0.07	-0.103	0.917**	0.842**	0.969**	1	0.167	0.596*	0.049	0.115	0.128	0.008	-0.089	0.039	-0.206	-0.669	-0.472	-0.734
Cichorioside K	-0.173	-0.134	0.032	0.248	0.1	0.206	0.167	1	0.156	0.32	-0.384	-0.316	-0.31	-0.305	-0.54	0.213	0.048	0.235	0.015
LysoPA(20:2(11Z,14Z)/0:0)	0.018	0.097	-0.142	0.590*	0.727**	0.445	0.596*	0.156	1	0.583*	-0.301	-0.368	-0.518	-0.578	0.153	-0.019	-0.659	-0.61	-0.812
LysoPG(18:2(9Z,12Z)/0:0)	-0.236	-0.128	0.408	0.057	0.114	0.019	0.049	0.32	0.583*	1	-0.394	-.692**	-0.686	-0.669	-0.182	0.004	0.021	-0.155	-0.223
6-N-Octylaminouracil	0.625*	0.19	-0.04	0.128	0.139	0.174	0.115	-0.384	-0.301	-0.394	1	0.526*	0.550*	0.549*	0.516*	-0.06	-0.041	-0.345	-0.202
Trans-Piceid	0.486	-0.108	-0.412	0.13	0.041	0.178	0.128	-0.316	-0.368	-.692**	0.526*	1	0.977**	0.951**	0.308	0.1	-0.319	-0.328	-0.095
Riboflavin	0.419	-0.093	-0.275	0	-0.122	0.099	0.008	-0.31	-0.518	-0.686	0.550*	0.977**	1	0.993**	0.295	0.135	-0.156	-0.201	0.058
Lumiflavin	0.354	-0.09	-0.216	-0.092	-0.222	0.016	-0.089	-0.305	-0.578	-0.669	0.549*	0.951**	0.993**	1	0.295	0.173	-0.072	-0.14	0.135
N,n-Dimethylguanosine	0.017	0.524*	-0.083	0.006	0.139	0.002	0.039	-0.54	0.153	-0.182	0.516*	0.308	0.295	0.295	1	0.146	-0.277	-0.559	-0.388
Trehalose 6-Phosphate	-0.359	-0.397	-0.247	-0.057	-0.163	-0.153	-0.206	0.213	-0.019	0.004	-0.06	0.1	0.135	0.173	0.146	1	0.05	0.083	0.009
PC(16:1(9Z)/20:1(11Z))	-0.324	-0.138	0.509	-0.577	-0.671	-0.563	-0.669	0.048	-0.659	0.021	-0.041	-0.319	-0.156	-0.072	-0.277	0.05	1	0.759**	0.851**
PA(18:2(9Z,12Z)/18:2(9Z,12Z))	-0.434	-0.207	0.367	-0.491	-0.683	-0.348	-0.472	0.235	-0.61	-0.155	-0.345	-0.328	-0.201	-0.14	-0.559	0.083	0.759**	1	0.843**
PE(16:0/18:2(9Z,12Z))	-0.365	-0.197	0.368	-0.68	-0.825	-0.621	-0.734	0.015	-0.812	-0.223	-0.202	-0.095	0.058	0.135	-0.388	0.009	0.851**	0.843**	1
Note: In the table, '*' means the significant level is P<0.05, and '**' means the significant level is P<0.01.

## Sheet: Table S3
Table S3. Details of the compounds obtained by KEGG annotation
Compound	Library ID	Adducts	Formula	Retention time	Mode	HMDB Superclass	HMDB Class	HMDB Subclass	M/Z	RSD	Mass Error	CAS ID	BR1	BR2	BR3	BR4	BR5	BR6	DQ1	DQ2	DQ3	DQ4	DQ5	DQ6	LZ1	LZ2	LZ3	LZ4	LZ5	LZ6	YS1	YS2	YS3	YS4	YS5	YS6	ZD1	ZD2	ZD3	ZD4	ZD5	ZD6	MQ1	MQ2	MQ3	MQ4	MQ5	MQ6	HK1
4-Amino-3-hydroxyphenylalanine	HMDB0246345	M+CH3OH+H, M+ACN+H, M+H	C9H12N2O3	1.9143	pos	Organic acids and derivatives	Carboxylic acids and derivatives	Amino acids, peptides, and analogues	238.118	0.0144343	-0.845291	-	5.344	5.289	5.276	5.31	5.323	5.276	5.077	5.038	5.071	5.083	5.16	5.007	5.301	5.296	5.298	5.325	5.335	5.316	4.953	5.057	5.049	5.03	5.01	4.997	4.589	4.517	4.523	4.505	4.171	4.423	5.723	5.719	5.73	5.721	5.741	5.711	5.334
(+)-marmesin	HMDB0030786;HMDB0303942	M+H, M+NH4, M+H-H2O	C14H14O4	1.9302	pos	Phenylpropanoids and polyketides	Coumarins and derivatives	Furanocoumarins	247.096	0.0186764	-0.351665	13849-08-6	5.503	5.459	5.51	5.476	5.502	5.501	5.712	5.659	5.669	5.685	5.687	5.64	5.418	5.455	5.473	5.431	5.431	5.45	5.679	5.697	5.658	5.674	5.677	5.666	5.796	5.811	5.804	5.781	5.804	5.817	5.61	5.618	5.636	5.651	5.646	5.62	5.75
Gamma-Glutaminyl-4-hydroxybenzene	HMDB0029451	M+H-H2O, M+H	C11H14N2O4	4.0588	pos	Organic acids and derivatives	Carboxylic acids and derivatives	Amino acids, peptides, and analogues	221.092	0.052443	-0.301405	30382-24-2	2.918	3.734	3.337	3.222	3.283	3.174	3.156	2.852	3.225	2.85	3.455	3.277	3.675	3.682	3.265	3.533	3.623	3.803	3.846	3.93	3.803	3.947	3.919	3.695	3.674	3.978	3.968	3.476	3.798	3.61	4.033	3.872	3.85	3.884	3.813	4.021	3.978
Ansamitocin P-3	HMDB0248452	M+2H, M+H	C32H43ClN2O9	3.8188	pos	Phenylpropanoids and polyketides	Macrolactams	Not Available	635.275	0.252187	2.70042	66584-72-3	4.51	4.16	4.277	4.297	4.296	4.318	3.674	4.4	4.142	3.811	3.974	3.686	3.515	3.9	1.808	4.357	1.804	3.934	1.763	3.54	3.456	1.762	1.766	1.762	1.697	1.701	1.699	1.698	3.42	1.701	4.282	4.508	4.401	4.193	4.386	4.206	1.779
(2S)-2-[[(2S)-2-Aminopropanoyl]-naphthalen-2-ylamino]pentanedioic acid	HMDB0260140	M+H, M+Na	C18H20N2O5	3.8108	pos	Organic acids and derivatives	Carboxylic acids and derivatives	Amino acids, peptides, and analogues	345.144	0.0115056	-1.1087	-	5.81	5.798	5.807	5.79	5.798	5.793	5.785	5.773	5.786	5.796	5.767	5.774	5.452	5.436	5.471	5.439	5.456	5.488	5.605	5.612	5.586	5.596	5.617	5.59	5.708	5.697	5.699	5.699	5.705	5.698	5.655	5.672	5.635	5.634	5.642	5.67	5.842
(S)-2-Acetamido-3-(4-chlorophenyl)propanoic acid	HMDB0243712	M+H-H2O, 2M+Na, 2M+K	C11H12ClNO3	0.5283	pos	Organic acids and derivatives	Carboxylic acids and derivatives	Amino acids, peptides, and analogues	521.066	0.0313861	4.41637	-	6.135	6.051	6.166	6.127	6.097	6.089	6.1	6.089	6.112	6.075	5.874	6.115	6.28	6.292	6.241	6.215	6.24	6.213	5.92	5.963	5.914	5.989	5.979	6.02	5.986	5.991	5.947	5.985	5.941	5.967	5.988	5.981	5.939	5.92	5.959	5.943	5.863
6a-Hydrox-ypaclitaxel	HMDB0060794	M+H, M+Na	C[13]6C[12]41H51NO15	3.6268	pos	Lipids and lipidotherslike molecules	Prenol lipids	Diterpenoids	876.351	0.0873674	-2.56355	-	5.272	5.296	5.186	5.265	5.262	5.258	5.103	5.148	5.284	5.139	5.15	5.226	5.457	5.517	5.475	5.49	5.5	5.419	3.995	3.771	3.751	4.141	4.48	4.181	4.238	4.043	3.747	4.266	4.284	3.696	5.217	5.061	5.154	5.194	5.175	5.182	3.775
N-(2,6-dimethoxypyrimidin-4-yl)-4-methoxybenzamide	others	M+H, M+Na	C14H15N3O4	3.5548	pos	others	others	others	290.113	0.163901	-0.734253	-	3.053	3.054	3.049	3.051	3.049	3.051	2.989	2.987	2.993	2.985	2.974	2.99	3.037	3.031	3.039	3.039	3.035	3.036	2.993	2.996	2.986	2.992	2.996	2.992	2.926	2.93	2.928	2.928	2.911	2.931	3.023	3.026	3.025	3.028	3.028	3.027	3.01
L-phenylalanyl-L-proline	HMDB0011177	M+H, M+Na	C14H18N2O3	3.3628	pos	Organic acids and derivatives	Carboxylic acids and derivatives	Amino acids, peptides, and analogues	263.139	0.00762839	-0.961208	7669-65-0	6.169	6.177	6.174	6.176	6.169	6.178	6.203	6.184	6.187	6.205	6.193	6.192	5.96	5.978	5.984	5.979	5.978	5.986	5.938	5.939	5.936	5.941	5.929	5.928	5.846	5.845	5.833	5.842	5.832	5.838	5.946	5.936	5.951	5.93	5.94	5.959	5.877
Riboflavin (Vitamin B2)	others	M+H, M+Na	C17H20N4O6	3.2989	pos	others	others	others	377.145	0.0281649	-0.998447	-	6.813	6.817	6.773	6.765	6.778	6.757	6.601	6.532	6.558	6.586	6.586	6.57	6.753	6.775	6.776	6.763	6.756	6.676	6.208	6.207	6.198	6.227	6.206	6.196	6.27	6.274	6.187	6.267	6.273	6.273	6.487	6.435	6.452	6.442	6.413	6.349	6.247
N-Acetylcystathionine	HMDB0002381	M+H, M+CH3OH+H	C9H16N2O5S	2.8765	pos	Organic acids and derivatives	Carboxylic acids and derivatives	Amino acids, peptides, and analogues	297.112	0.274657	3.33585	20619-80-1	2.93	2.931	2.926	2.928	2.926	2.928	2.866	2.864	2.87	2.862	2.851	2.867	3.21	3.418	2.916	3.216	2.912	2.986	2.87	2.873	2.863	2.869	3.168	2.869	2.804	2.807	2.806	2.805	2.788	2.808	2.9	2.903	2.902	2.905	2.905	2.904	2.887
Abu-Thr-OH	others	M+H, M+Na	C13H16N2O7	2.805	pos	others	others	others	313.102	0.074798	-1.91275	-	3.704	3.705	3.7	3.702	3.701	3.703	3.64	3.638	3.644	3.636	3.625	3.641	3.947	3.682	3.997	3.782	4.152	3.923	3.644	3.647	3.637	3.643	3.648	3.643	3.578	3.581	3.58	3.579	3.562	3.582	3.674	3.677	3.676	3.679	3.679	3.678	3.661
(4E,6Z)-Hexadeca-4,6-dienedioylcarnitine	HMDB0241488	M+2H, M+H	C23H39NO6	2.7573	pos	Lipids and lipidotherslike molecules	Fatty Acyls	Fatty acid esters	426.286	0.00884332	2.35171	-	8.071	8.085	8.079	8.081	8.073	8.076	8.001	7.996	8.003	7.994	7.996	8.007	5.702	5.583	5.55	5.563	5.545	5.541	7.888	7.895	7.885	7.887	7.885	7.89	8.085	8.102	8.092	8.088	8.075	8.096	8.096	8.081	8.081	8.087	8.092	8.088	8.063
3-Isobutyl-1-methylxanthine	HMDB0245912	M+NH4, M+Na	C10H14N4O2	2.6146	pos	Organoheterocyclic compounds	Imidazopyrimidines	Purines and purine derivatives	240.144	0.103481	-4.6308	-	4.298	4.144	4.197	4.108	4.187	4.446	4.046	3.888	4.118	4.05	4.016	3.795	2.178	0.3445	2.341	2.042	1.855	2.132	3.175	1.521	0.3201	0.9539	2.085	1.616	3.67	3.737	4.214	3.862	3.819	4	3.444	3.736	3.731	3.433	3.679	3.699	3.674
N-butan-2-yl-3-oxo-2-phenyl-5-propylpyrazolo[4,3-c]pyridine-7-carboxamide	others	M+H-H2O, M+H	C20H24N4O2	2.5827	pos	others	others	others	353.197	0.0228087	-1.23586	-	6.119	6.143	6.133	6.123	6.126	6.125	6.097	6.092	6.104	6.104	6.11	6.111	4.492	4.381	4.149	4.417	4.348	4.323	6.116	6.138	6.112	6.139	6.135	6.105	6.199	6.2	6.207	6.218	6.194	6.242	6.284	6.266	6.249	6.289	6.264	6.271	6.297
7-Aminonitrazepam	HMDB0041819	M+H, M+NH4	C15H13N3O	2.5748	pos	Organoheterocyclic compounds	Benzodiazepines	1,4othersbenzodiazepines	269.139	0.023806	-0.896332	4928-02-03	4.696	4.572	4.734	4.636	4.625	4.686	4.504	4.669	4.515	4.409	4.55	4.609	3.485	3.48	3.487	3.814	3.483	3.485	4.787	4.681	4.656	4.636	4.66	4.595	4.761	4.651	4.789	4.776	4.791	4.759	4.815	4.913	4.853	4.855	4.901	4.876	4.921
Gly Phe	others	M+H, M+Na	C11H14N2O3	2.4948	pos	others	others	others	223.108	0.0294398	-0.256931	-	5.921	5.952	5.937	5.968	5.944	5.935	5.459	5.452	5.47	5.454	5.456	5.472	5.209	5.212	5.249	5.248	5.248	5.228	5.483	5.475	5.467	5.442	5.474	5.479	5.061	5.056	5.058	5.1	5.093	5.065	5.103	5.093	5.086	5.129	5.12	5.107	4.941
O-Adipoylcarnitine	HMDB0061677;LMFA07070087	M+H, M+Na	C13H23NO6	2.3672	pos	Lipids and lipidotherslike molecules	Fatty Acyls	Fatty acid esters	290.16	0.0124414	0.0469772	102636-83-9	5.455	5.449	5.45	5.441	5.474	5.453	6.511	6.497	6.508	6.499	6.494	6.519	3.681	3.781	3.498	3.823	3.864	3.968	5.127	5.096	5.124	5.156	5.153	5.137	5.32	5.345	5.283	5.301	5.341	5.326	5.672	5.619	5.643	5.633	5.624	5.63	5.435
Elenolide	HMDB0030018	M+H, M+H-H2O	C11H12O5	2.0334	pos	Organoheterocyclic compounds	Pyrans	Pyranones and derivatives	225.076	0.00976695	-0.672417	24582-91-0	6.326	6.33	6.315	6.332	6.341	6.338	6.713	6.704	6.692	6.712	6.709	6.714	6.805	6.784	6.808	6.802	6.789	6.808	6.841	6.842	6.83	6.823	6.852	6.848	6.921	6.921	6.917	6.923	6.929	6.927	6.956	6.951	6.951	6.957	6.963	6.943	6.803
4-Ipomeanol	HMDB0030472	M+H-H2O, M+ACN+H	C9H12O3	2.0334	pos	Organic oxygen compounds	Organooxygen compounds	Carbonyl compounds	210.112	0.0667039	-0.59524	32954-58-8	4.718	4.699	4.709	4.655	4.692	4.675	5.05	5.054	5.015	5.084	5.009	5.001	4.79	4.925	4.866	4.932	4.939	4.982	4.912	4.863	4.816	4.826	4.861	4.77	5.105	5.145	5.117	5.041	5.189	5.045	4.923	4.911	4.899	4.949	4.872	4.831	4.82
2,6-Dimethoxyphenol	HMDB0034158	M+H, M+ACN+H	C8H10O3	2.0334	pos	Benzenoids	Phenols	Methoxyphenols	196.097	0.00980814	-0.590969	1991-10-01	6.241	6.238	6.233	6.246	6.256	6.241	6.537	6.537	6.527	6.542	6.554	6.544	6.61	6.601	6.62	6.617	6.598	6.62	6.654	6.653	6.636	6.63	6.653	6.662	6.705	6.711	6.705	6.708	6.727	6.715	6.759	6.755	6.762	6.757	6.758	6.737	6.635
3-[(3-(2-Carboxyethyl)-4-methylpyrrol-2-YL)methylene]-2-indolinone	HMDB0258526	M+H-H2O, M+CH3OH+H	C17H16N2O3	2.0096	pos	Organoheterocyclic compounds	Indoles and derivatives	Indolines	329.149	0.173436	-1.37211	-	4.4	4.476	4.483	4.364	4.418	4.567	5.03	4.99	4.898	5.037	5.057	5.1	4.751	4.743	4.752	4.741	4.841	4.867	4.645	4.709	4.728	4.638	4.621	4.47	4.862	4.917	4.773	4.789	4.878	4.852	4.823	4.617	4.803	4.931	4.855	4.76	4.97
(2R,4S)-1-(Tert-butoxycarbonyl)-4-phenylpyrrolidine-2-carboxylic acid	HMDB0242741	M+H, M+NH4	C16H21NO4	1.938	pos	Organic acids and derivatives	Carboxylic acids and derivatives	Amino acids, peptides, and analogues	309.181	0.0122523	-0.801946	-	8.214	8.209	8.209	8.201	8.224	8.216	8.403	8.396	8.389	8.404	8.391	8.374	8.168	8.169	8.182	8.169	8.167	8.163	8.316	8.312	8.292	8.303	8.31	8.317	8.477	8.475	8.462	8.468	8.473	8.469	8.171	8.171	8.177	8.186	8.183	8.173	8.219
ALPHA,BETA-TREHALOSE	HMDB0029880	M+K, 2M+Na, M+Na	C12H22O11	0.6513	pos	Organic oxygen compounds	Organooxygen compounds	Carbohydrates and carbohydrate conjugates	381.079	0.0289997	-1.1132	585-91-1	6.845	6.825	6.862	6.824	6.841	6.851	7.198	7.193	7.201	7.195	7.188	7.224	7.207	7.206	7.228	7.236	7.228	7.207	7.371	7.316	7.35	7.335	7.318	7.32	7.346	7.364	7.319	7.308	7.392	7.349	7.368	7.33	7.302	7.339	7.337	7.341	7.491
Scytalone	others	M+H, M+NH4	C10H10O4	1.938	pos	others	others	others	212.092	0.0204036	-0.401196	49598-85-8	5.614	5.675	5.655	5.635	5.654	5.666	5.836	5.823	5.846	5.821	5.821	5.811	6.042	6.062	6.055	6.037	6.061	6.055	5.672	5.66	5.644	5.663	5.668	5.653	5.831	5.83	5.831	5.835	5.855	5.824	5.82	5.802	5.821	5.814	5.808	5.788	5.619
Propionylcarnitine	HMDB0000824;LMFA07070105;PW_C000658	M+H, M+ACN+Na	C10H19NO4	1.9063	pos	Lipids and lipidotherslike molecules	Fatty Acyls	Fatty acid esters	218.139	0.00649038	-0.317565	17298-37-2;20064-19-1	6.485	6.493	6.486	6.482	6.505	6.489	6.53	6.503	6.511	6.516	6.498	6.505	6.274	6.279	6.285	6.285	6.295	6.264	6.48	6.481	6.455	6.465	6.463	6.477	6.613	6.633	6.614	6.636	6.625	6.632	6.461	6.48	6.482	6.484	6.478	6.474	6.621
Peldesine	HMDB0256208	M+H-H2O, 2M+ACN+Na	C12H11N5O	1.8746	pos	Organoheterocyclic compounds	Pyrrolopyrimidines	Not Available	546.205	0.0361995	-6.67477	-	5.743	5.686	5.805	5.663	5.752	5.739	5.942	5.943	5.924	5.903	5.915	5.923	6.387	6.412	6.389	6.382	6.384	6.374	5.814	5.875	5.77	5.796	5.871	5.854	5.959	5.958	5.927	5.953	5.923	5.987	5.887	5.937	5.891	5.906	5.851	5.943	6.017
Cichorioside D	HMDB0302051	M+H-H2O, M+H	C27H38O13	1.8511	pos	Organic oxygen compounds	Organooxygen compounds	Carbohydrates and carbohydrate conjugates	571.237	0.0189934	-3.07028	-	5.736	5.668	5.691	5.622	5.634	5.682	5.993	6	5.961	5.976	5.998	5.959	6.404	6.414	6.419	6.404	6.42	6.408	5.853	5.917	5.857	5.884	5.861	5.913	6.196	6.157	6.17	6.227	6.173	6.198	5.767	5.804	5.798	5.821	5.763	5.758	6.164
Pelargonidin 3-rutinoside	LMPK12010021;HMDB0303787	M+NH4, M+ACN+Na	C27H31O14+	1.6059	pos	Phenylpropanoids and polyketides	Flavonoids	Flavonoid glycosides	597.2	0.0547069	-8.55032	-	3.97	3.971	3.965	3.968	3.966	3.968	4.551	4.491	4.267	4.376	4.397	4.285	6.074	6.047	6.074	6.05	6.041	6.092	3.91	3.912	3.902	3.909	3.923	3.909	5.182	5.239	5.234	5.222	5.33	5.226	3.94	3.943	3.942	3.945	3.944	3.944	5.415
1-Carboxyethylisoleucine	HMDB0242158	M+CH3OH+H, M+ACN+H, M+H	C9H17NO4	0.6816	pos	Organic acids and derivatives	Carboxylic acids and derivatives	Amino acids, peptides, and analogues	204.123	0.0102322	-0.0508743	-	6.797	6.816	6.815	6.805	6.823	6.82	6.849	6.837	6.86	6.846	6.825	6.85	7.019	7.008	7.003	7.004	7.024	7.023	6.872	6.845	6.88	6.857	6.867	6.839	6.861	6.836	6.845	6.838	6.87	6.84	6.615	6.581	6.611	6.623	6.639	6.626	6.585
N1-Acetylspermidine	HMDB0001276	M+H, M+2Na-H	C9H21N3O	0.5828	pos	Organic acids and derivatives	Carboximidic acids and derivatives	Carboximidic acids	232.14	0.0474054	3.77491	14278-49-0	5.562	5.524	5.56	5.579	5.567	5.554	5.088	5.025	5.133	5.091	5.04	5.036	4.897	4.824	4.943	5.02	4.992	5.101	4.511	4.622	4.823	4.664	4.594	4.83	4.971	5.11	4.963	5.001	4.771	4.97	4.888	4.775	4.731	4.696	4.617	4.523	4.665
Glu-Gln	HMDB0028817	M+H, M+K, M+Na	C10H17N3O6	0.6738	pos	Organic acids and derivatives	Carboxylic acids and derivatives	Amino acids, peptides, and analogues	276.119	0.0157008	-0.577456	26848-14-6	6.738	6.76	6.733	6.756	6.754	6.743	6.928	6.902	6.915	6.927	6.94	6.921	7.021	7.022	7.029	7.014	7.022	7.034	7.015	6.999	7.023	7.01	7.019	6.995	6.905	6.894	6.876	6.879	6.927	6.884	7.121	7.085	7.09	7.124	7.127	7.114	7.176
7-hydroxyolanzapine	HMDB0060958	M+Na, M+K	C17H20N4OS	0.5906	pos	Benzenoids	Phenol ethers	Not Available	351.125	0.069255	-1.47187	-	6.002	6.025	5.966	5.977	6.017	6.011	5.962	5.902	5.984	5.943	5.97	5.961	5.827	5.782	5.836	5.821	5.9	5.857	5.872	5.92	5.871	5.89	5.854	5.958	6.068	6.076	6.094	6.026	5.999	6.052	5.987	6.007	6.002	5.992	6.011	6.014	6.183
(S)-beta-Aminoisobutyric acid	HMDB0002166	M+H-H2O, M+H	C4H9NO2	0.6131	pos	Organic acids and derivatives	Carboxylic acids and derivatives	Amino acids, peptides, and analogues	104.071	0.00933085	3.71469	4249-19-8	7.538	7.546	7.544	7.548	7.551	7.54	7.521	7.501	7.513	7.512	7.507	7.526	7.178	7.164	7.175	7.177	7.182	7.187	7.293	7.294	7.294	7.285	7.297	7.284	7.601	7.599	7.601	7.604	7.607	7.598	7.181	7.174	7.171	7.18	7.175	7.174	7.039
8-Nitroguanosine	HMDB0247454	M+H, M+K	C10H12N6O7	0.6206	pos	Nucleosides, nucleotides, and analogues	Purine nucleosides	Not Available	329.085	0.148103	4.15749	-	5.524	5.695	5.562	5.652	5.564	5.592	5.541	5.685	5.65	5.637	5.558	5.606	5.449	5.287	5.367	5.41	5.432	5.321	4.981	5.021	5.148	4.932	4.946	5.046	5.557	5.483	5.429	5.472	5.578	5.435	5.012	4.929	4.972	5.009	5.162	5.002	5.154
N(6)-Methyllysine	HMDB0002038	M+H, M+K	C7H16N2O2	0.552	pos	Organic acids and derivatives	Carboxylic acids and derivatives	Amino acids, peptides, and analogues	161.128	0.0137298	-0.139851	1188-07-4	5.764	5.765	5.804	5.777	5.775	5.769	5.665	5.667	5.672	5.675	5.673	5.696	5.757	5.714	5.748	5.724	5.742	5.708	5.641	5.669	5.644	5.643	5.649	5.667	5.161	5.148	5.142	5.18	5.061	5.177	5.75	5.747	5.748	5.759	5.746	5.754	5.466
Gentiobiose	;MJDBOTE0000437	M+NH4, M+ACN+H	C12H22O11	0.6513	pos	others	others	others	360.15	0.0406002	-0.994822	554-91-6	5.915	6.039	5.923	5.947	5.923	5.935	6.624	6.594	6.601	6.571	6.594	6.601	6.795	6.789	6.793	6.81	6.785	6.797	6.94	6.942	6.943	6.92	6.934	6.93	6.806	6.805	6.821	6.804	6.884	6.8	6.857	6.847	6.833	6.856	6.86	6.883	7.128
L-Proline, 1-acetyl-4-hydroxy-, cis-	HMDB0253913	M+H, M+NH4	C7H11NO4	0.6588	pos	Organic acids and derivatives	Carboxylic acids and derivatives	Amino acids, peptides, and analogues	191.103	0.00796477	-0.225838	-	7.329	7.327	7.33	7.331	7.36	7.335	7.212	7.192	7.199	7.206	7.217	7.209	7.232	7.227	7.233	7.236	7.22	7.23	7.209	7.204	7.213	7.212	7.205	7.205	7.12	7.117	7.112	7.105	7.136	7.117	7.398	7.388	7.387	7.382	7.387	7.397	7.324
N-Acetyl-DL-methionine	others	M+H, M+Na, M+H-H2O	C7H13NO3S	2.7017	pos	others	others	others	192.069	0.045307	0.558561	-	4.741	4.753	4.753	4.762	4.815	4.778	4.57	4.562	4.57	4.615	4.592	4.581	4.306	4.317	4.347	4.208	4.258	4.311	4.114	4.263	4.167	4.271	4.237	4.122	5.177	5.136	5.131	5.182	5.151	5.116	4.857	4.797	4.778	4.808	4.791	4.803	4.24
Ergothioneine	HMDB0003045	M+H, M+K	C9H15N3O2S	0.6816	pos	Organic acids and derivatives	Carboxylic acids and derivatives	Amino acids, peptides, and analogues	230.096	0.0433046	-0.346521	497-30-3	6.04	6.024	6.011	5.976	5.993	5.986	6.351	6.3	6.273	6.325	6.337	6.3	6.584	6.569	6.57	6.559	6.575	6.557	6.587	6.555	6.568	6.583	6.583	6.531	6.936	6.915	6.916	6.934	6.967	6.926	6.177	6.144	6.167	6.214	6.18	6.173	6.578
Glu Ser Leu	others	M+H, M+Na, M+H-H2O	C14H25N3O7	3.0437	pos	others	others	others	370.158	0.0563389	-0.924775	-	4.713	4.745	4.746	4.664	4.76	4.612	5.052	4.994	4.99	4.98	4.945	4.965	5.019	5.043	5.025	5.043	5.01	5.036	5.017	5.063	5.034	5.027	5.027	5.022	5.198	5.235	5.173	5.167	5.209	5.165	5.045	5.045	5.059	5.014	5.019	5.055	4.974
Gamma-Aminobutyric Acid	PW_C000071;HMDB0000112;MJDBSJD0000074	M+H-H2O, M+H	C4H9NO2	0.8759	pos	Organic acids and derivatives	Carboxylic acids and derivatives	Amino acids, peptides, and analogues	104.071	0.0140382	3.60253	1956-12-02	7.21	7.209	7.201	7.215	7.209	7.208	7.192	7.191	7.181	7.199	7.205	7.199	6.809	6.808	6.798	6.797	6.797	6.804	6.9	6.925	6.917	6.916	6.921	6.917	7.315	7.336	7.325	7.339	7.373	7.331	6.869	6.866	6.855	6.851	6.855	6.854	6.707
N-Acetyl-L-glutamate 5-semialdehyde	HMDB0006488	M+H, M+NH4	C7H11NO4	0.9465	pos	Organic acids and derivatives	Carboxylic acids and derivatives	Amino acids, peptides, and analogues	191.103	0.00694044	-0.253777	13074-21-0	7.015	7.003	7.008	6.995	7.008	6.998	6.882	6.866	6.868	6.868	6.858	6.872	6.777	6.785	6.791	6.783	6.79	6.798	6.763	6.777	6.762	6.786	6.774	6.771	6.815	6.832	6.821	6.839	6.849	6.825	7.011	7.033	7.039	7.015	7.038	7.036	6.951
Glycylproline	HMDB0000721	M+H, M+NH4	C7H12N2O3	0.994	pos	Organic acids and derivatives	Carboxylic acids and derivatives	Amino acids, peptides, and analogues	173.092	0.00676725	0.134007	704-15-4	6.512	6.509	6.514	6.515	6.509	6.511	6.242	6.249	6.26	6.243	6.2	6.252	6.289	6.295	6.294	6.298	6.277	6.286	6.145	6.141	6.133	6.145	6.146	6.143	6.117	6.142	6.114	6.126	6.147	6.114	6.233	6.237	6.249	6.222	6.23	6.249	6.124
Cadaverine	HMDB0002322;MJDBOTE0000688	M+H	C5H14N2	0.4975	pos	Organic nitrogen compounds	Organonitrogen compounds	Amines	103.123	0.0535081	3.8863	462-94-2	4.7	4.72	4.678	4.762	4.737	4.675	4.72	4.742	4.655	4.657	4.608	4.701	4.115	3.937	3.784	4.149	4.036	3.756	3.736	3.634	4.029	3.484	3.936	3.992	3.342	3.588	3.989	3.613	3.737	3.545	2.86	3.477	3.107	3.417	2.865	3.611	2.847
Dioxypyramidon	others	M+H, M+Na, M+NH4	C13H17N3O3	4.1388	pos	others	others	others	264.134	0.0209525	-0.700382	-	3.45	3.683	3.574	3.584	3.13	2.992	2.403	2.791	2.801	2.625	2.207	2.212	3.534	3.231	3.016	3.634	3.608	2.257	3.91	3.74	3.887	3.966	3.93	3.828	2.865	2.994	2.461	3.142	3.105	3	2.947	3.395	2.709	3.198	3.308	3.603	3.653
Nigerloxin	HMDB0255600	M+H, M+Na, M+H-H2O	C13H15NO5	4.2429	pos	Benzenoids	Benzene and substituted derivatives	Benzoic acids and derivatives	266.102	0.0180379	-0.816587	-	5.668	5.688	5.662	5.673	5.692	5.691	5.326	5.343	5.349	5.336	5.325	5.349	5.016	4.981	5.038	5.013	5.03	5.03	4.934	4.921	4.938	4.935	4.927	4.963	5.096	5.097	5.154	5.109	5.139	5.145	4.984	4.885	4.941	4.936	4.948	4.929	4.925
N-lactoyl-phenylalanine	HMDB0062175	M+H, M+Na, M+2Na-H	C12H15NO4	4.2989	pos	Organic acids and derivatives	Carboxylic acids and derivatives	Amino acids, peptides, and analogues	238.107	0.0112436	-0.719972	183241-73-8	5.761	5.791	5.756	5.778	5.782	5.785	5.724	5.678	5.695	5.703	5.698	5.725	4.481	4.461	4.516	4.516	4.499	4.419	4.529	4.47	4.506	4.454	4.479	4.545	5.706	5.744	5.74	5.731	5.699	5.75	4.524	4.484	4.519	4.415	4.514	4.433	4.502
Phthalide	HMDB0032469	M+NH4, 2M+H, M+H	C8H6O2	3.9628	pos	Organoheterocyclic compounds	Isocoumarans	Isobenzofuranones	152.071	0.00895211	0.0230686	27355-22-2;87-41-2	5.399	5.375	5.402	5.4	5.392	5.395	5.39	5.415	5.405	5.418	5.394	5.404	5.336	5.342	5.339	5.337	5.343	5.354	5.273	5.256	5.241	5.27	5.263	5.253	5.317	5.281	5.327	5.328	5.33	5.321	5.372	5.356	5.379	5.363	5.358	5.363	5.436
5-Ethyl-2,3-dimethylpyrazine	HMDB0029727	M+NH4	C8H12N2	0.575	pos	Organoheterocyclic compounds	Diazines	Pyrazines	154.134	0.0106671	0.0257458	15707-34-3	6.878	6.888	6.886	6.882	6.887	6.896	6.973	6.963	6.974	6.961	6.981	6.976	6.783	6.771	6.775	6.763	6.773	6.78	7.039	7.035	7.04	7.029	7.036	7.036	6.799	6.796	6.795	6.788	6.686	6.809	6.784	6.776	6.779	6.774	6.781	6.776	6.745
Turicine	HMDB0029409	M+CH3OH+H	C7H13NO3	0.575	pos	Organic acids and derivatives	Carboxylic acids and derivatives	Amino acids, peptides, and analogues	192.123	0.0331202	-0.11925	515-24-2	4.265	4.447	4.529	4.215	4.302	4.565	5.502	5.515	5.535	5.499	5.519	5.476	5.564	5.548	5.503	5.547	5.507	5.525	4.83	4.803	4.769	4.887	4.827	4.892	4.89	4.92	4.995	4.882	4.768	4.983	5.494	5.518	5.488	5.51	5.474	5.512	5.984
Sn-glycero-3-Phosphoethanolamine	HMDB0059660;HMDB0000114	M+Na	C5H14NO6P	0.5828	pos	Lipids and lipidotherslike molecules	Glycerophospholipids	Glycerophosphoethanolamines	238.045	0.114457	-0.867499	1190-00-7	4.568	4.161	2.229	4.471	4.566	4.227	4.958	4.945	4.804	4.793	4.865	4.539	4.092	4.178	4.341	4.072	4.211	4.437	4.446	4.8	4.089	4.481	4.038	4.571	3.996	2.475	2.11	3.98	4.23	2.614	5.075	5.129	5.188	4.785	5.178	4.834	4.795
Dimethylethanolamine	HMDB0032231	M+H	C4H11NO	0.5906	pos	Organic nitrogen compounds	Organonitrogen compounds	Amines	90.0918	0.0233942	5.16463	108-01-0	5.462	5.488	5.455	5.492	5.464	5.481	5.73	5.702	5.722	5.721	5.754	5.736	5.366	5.309	5.318	5.288	5.325	5.294	5.669	5.68	5.69	5.682	5.679	5.671	5.626	5.644	5.654	5.636	5.711	5.673	5.644	5.629	5.632	5.62	5.633	5.628	5.502
L-Aspartic Acid	HMDB0000191;PW_C000123	M+H	C4H7NO4	0.5906	pos	Organic acids and derivatives	Carboxylic acids and derivatives	Amino acids, peptides, and analogues	134.045	0.0324818	0.433142	56-84-8	5.538	5.532	5.604	5.522	5.559	5.538	5.547	5.474	5.564	5.527	5.549	5.581	5.942	5.9	5.901	5.923	5.955	5.935	5.799	5.82	5.79	5.812	5.843	5.818	5.545	5.605	5.524	5.536	5.341	5.518	5.644	5.666	5.616	5.676	5.653	5.686	5.663
Glycerylphosphorylcholine	HMDB0252858;HMDB0000086	M+K	C8H20NO6P	0.5906	pos	Lipids and lipidotherslike molecules	Glycerophospholipids	Glycerophosphocholines	296.066	0.0303177	-0.996589	28319-77-9	5.641	5.517	5.697	5.639	5.614	5.66	6.179	6.105	6.162	6.174	6.176	6.161	6.395	6.349	6.382	6.403	6.399	6.407	5.9	5.934	5.904	5.926	5.895	5.951	6.066	6.093	6.089	6.084	6.009	6.07	5.942	5.948	5.956	5.988	6.009	5.994	6.26
2,3-Diaminopyridine	others	M+H	C5H7N3	0.5983	pos	others	others	others	110.072	0.0228009	2.85987	-	6.487	6.49	6.502	6.475	6.489	6.507	6.43	6.43	6.448	6.434	6.449	6.458	6.461	6.455	6.45	6.467	6.468	6.457	6.382	6.382	6.375	6.368	6.378	6.377	6.366	6.363	6.34	6.352	6.263	6.365	6.633	6.615	6.624	6.634	6.634	6.634	6.614
L-Histidine	PW_C000116;HMDB0000177;MJDBOTE0000427	M+H	C6H9N3O2	0.5983	pos	Organic acids and derivatives	Carboxylic acids and derivatives	Amino acids, peptides, and analogues	156.077	0.00758463	0.238998	71-00-1	7.268	7.272	7.288	7.267	7.268	7.286	7.229	7.219	7.234	7.233	7.237	7.239	7.25	7.24	7.239	7.245	7.252	7.251	7.175	7.169	7.169	7.165	7.177	7.17	7.142	7.153	7.136	7.136	7.077	7.145	7.422	7.412	7.407	7.421	7.421	7.427	7.404
Firocoxib	HMDB0252268	M+H	C17H20O5S	0.5983	pos	Benzenoids	Benzene and substituted derivatives	Benzenesulfonyl compounds	337.109	0.0885035	-5.14967	189954-96-9	5.217	5.12	4.81	5.228	5.164	5.402	4.93	4.497	4.444	4.811	4.979	4.835	5.363	5.49	5.371	5.138	5.346	5.439	5.24	5.184	5.099	4.858	4.966	5.018	4.896	5.071	5.115	4.988	4.73	5.2	5.303	5.246	5.268	5.33	5.172	5.105	5.544
(5Z)-(15S)-11-alpha-hydroxy-9,15-dioxoprosta-13-enoate	HMDB0303977	M+Na	C20H29O5-	0.6055	pos	Lipids and lipidotherslike molecules	Fatty Acyls	Eicosanoids	372.191	0.113261	-0.381306	-	6.081	6.12	6.169	6.089	6.093	6.116	6.098	6.138	6.108	6.131	6.094	6.093	5.662	5.75	5.725	5.75	5.664	5.767	5.892	5.907	5.886	5.873	5.776	5.861	5.869	5.801	5.801	5.872	5.864	5.846	5.727	5.731	5.756	5.755	5.757	5.844	5.783
Sambacin	HMDB0038883	M+2Na	C26H36O12	0.6206	pos	Organic oxygen compounds	Organooxygen compounds	Carbohydrates and carbohydrate conjugates	293.099	0.13949	-2.102	85562-86-3	5.046	5.1	5.131	4.864	5.206	4.939	5.193	5.536	5.334	5.363	5.567	5.43	5.344	5.367	5.452	5.159	5.493	5.264	5.621	5.549	5.606	5.548	5.611	5.606	5.661	5.6	5.517	5.638	5.526	5.586	5.258	5.455	5.402	5.195	5.432	5.347	5.907
L-Aspartate-semialdehyde	HMDB0012249	M+ACN+H	C4H7NO3	0.6282	pos	Organic acids and derivatives	Carboxylic acids and derivatives	Amino acids, peptides, and analogues	159.076	0.106715	0.0964059	2338-03-06	5.628	5.584	5.6	5.543	5.564	5.613	4.925	4.849	4.611	4.744	4.842	4.783	4.477	4.792	4.78	4.774	4.758	4.865	4.675	4.786	4.813	4.654	4.765	4.708	4.196	4.042	3.86	3.846	3.826	3.941	4.45	4.606	4.434	4.377	4.43	4.488	4.23
Pro Lys	others	M+H	C11H21N3O3	0.636	pos	others	others	others	244.165	0.0352276	-0.517501	-	6.138	6.119	6.127	6.15	6.112	6.151	5.966	5.985	5.989	6.02	5.992	5.993	5.876	5.898	5.86	5.851	5.882	5.841	5.74	5.749	5.753	5.771	5.783	5.768	5.744	5.729	5.682	5.703	5.719	5.723	5.817	5.784	5.79	5.791	5.81	5.737	5.814
Nicotinuric acid	HMDB0003269	2M+Na	C8H8N2O3	0.6436	pos	Organic acids and derivatives	Carboxylic acids and derivatives	Amino acids, peptides, and analogues	383.094	0.0549626	-6.14363	583-08-4	6.392	6.403	6.402	6.36	6.416	6.416	5.848	5.776	5.698	5.81	5.8	5.846	5.867	5.887	5.933	5.88	5.797	5.914	5.745	5.728	5.844	5.623	5.741	5.774	5.732	5.859	5.734	5.809	5.829	5.751	5.771	5.593	5.621	5.601	5.751	5.648	5.393
9-(1,3-Dioxolan-2-yl)purine-2,6-diamine	HMDB0257744	M+H-H2O	C8H10N6O2	0.6513	pos	Organoheterocyclic compounds	Imidazopyrimidines	Purines and purine derivatives	205.082	0.0638322	-6.94544	-	5.697	5.605	5.668	5.667	5.692	5.643	5.574	5.625	5.6	5.598	5.636	5.682	5.935	5.888	5.909	5.92	5.941	5.932	5.869	5.832	5.86	5.85	5.828	5.818	5.315	5.439	5.384	5.325	5.42	5.345	5.8	5.78	5.765	5.806	5.76	5.773	5.729
N6-(L-1,3-Dicarboxypropyl)-L-lysine	HMDB0000279	M+H	C11H20N2O6	0.6513	pos	Organic acids and derivatives	Carboxylic acids and derivatives	Amino acids, peptides, and analogues	277.139	0.0252933	-0.953513	997-68-2	4.72	5.184	5.014	5.284	5.191	4.755	6.021	6.017	5.991	5.971	5.978	5.979	6.191	6.162	6.171	6.199	6.164	6.207	5.802	5.723	5.692	5.703	5.615	5.695	6.569	6.58	6.59	6.567	6.553	6.589	5.311	5.459	5.405	5.48	5.322	5.464	6.211
Trimethoprim	HMDB0014583;MJDBOTE0000822	M+NH4, M+Na, M+H	C14H18N4O3	5.211	pos	Benzenoids	Phenol ethers	Anisoles	308.17	0.0459175	-5.97664	738-70-5	3.647	3.732	3.387	3.235	3.746	3.214	5.538	5.528	5.545	5.532	5.52	5.543	4.794	4.762	4.753	4.789	4.792	4.772	5.571	5.565	5.56	5.569	5.59	5.591	5.292	5.321	5.317	5.315	5.255	5.281	5.111	5.067	5.089	5.102	5.098	5.107	5.01
4-Hydroxycitrulline	HMDB0029384	M+ACN+H	C6H13N3O4	0.6816	pos	Organic acids and derivatives	Carboxylic acids and derivatives	Amino acids, peptides, and analogues	233.124	0.0174657	-0.701937	3618-90-4	5.873	5.892	5.896	5.883	5.911	5.928	5.548	5.533	5.556	5.553	5.589	5.592	6.258	6.266	6.255	6.261	6.279	6.27	5.667	5.646	5.667	5.677	5.685	5.621	6.013	6.023	6.018	6	6.069	6.021	5.926	5.904	5.904	5.911	5.948	5.949	6.102
Isoproterenol	PW_C009493;HMDB0015197	M+NH4	C11H17NO3	0.6894	pos	Benzenoids	Phenols	Benzenediols	229.155	0.01471	-0.44316	7683-59-2	6.117	6.106	6.121	6.11	6.135	6.126	6.256	6.266	6.264	6.278	6.257	6.251	5.718	5.649	5.685	5.685	5.677	5.7	5.913	5.874	5.908	5.894	5.911	5.869	6.272	6.271	6.281	6.306	6.314	6.284	6.077	6.038	6.06	6.096	6.086	6.083	6.079
Tebuconazole	HMDB0258762	M+Na	C16H22ClN3O	0.7049	pos	Benzenoids	Benzene and substituted derivatives	Phenylbutylamines	330.132	0.0981411	-6.73315	107534-96-3	5.188	5.219	5.11	5.091	4.482	5.188	5.456	5.474	5.473	5.436	5.461	5.396	5.565	5.576	5.518	5.581	5.419	5.524	5.248	5.054	5.169	5.274	4.891	5.293	5.074	5.16	5.001	5.22	5.234	5.063	4.307	4.883	4.239	4.992	4.704	4.805	3.639
Histidylarginine	HMDB0028879	M+H	C12H21N7O3	0.7278	pos	Organic acids and derivatives	Carboxylic acids and derivatives	Amino acids, peptides, and analogues	312.178	0.018238	-1.13083	77369-21-2	5.081	5.211	5.195	4.759	5.192	5.001	5.696	5.501	5.613	5.655	5.69	5.604	4.626	4.368	4.034	4.209	4.371	0.09096	5.776	5.763	5.772	5.765	5.795	5.766	5.814	5.816	5.858	5.824	5.869	5.839	5.954	5.984	6.003	5.973	5.984	5.978	6.255
N-Nitroso-pyrrolidine	HMDB0031642	M+CH3OH+H	C4H8N2O	0.7591	pos	Organoheterocyclic compounds	Pyrrolidines	Not Available	133.097	0.0235265	0.838932	930-55-2	6.251	6.247	6.235	6.253	6.26	6.243	6.28	6.27	6.257	6.27	6.286	6.266	6.341	6.342	6.342	6.329	6.343	6.342	6.167	6.178	6.186	6.177	6.177	6.175	6	6.007	6.028	6.033	6.061	6.026	6.508	6.517	6.52	6.518	6.524	6.506	6.458
Saccharopine	HMDB0000279;PW_C000189	M+H	C11H20N2O6	0.8523	pos	Organic acids and derivatives	Carboxylic acids and derivatives	Amino acids, peptides, and analogues	277.139	0.0417618	-0.949466	997-68-2	5.103	5.204	5.043	5.136	5.178	4.971	5.782	5.773	5.736	5.753	5.81	5.806	5.854	5.846	5.863	5.857	5.884	5.879	5.475	5.496	5.489	5.503	5.444	5.401	6.434	6.451	6.435	6.438	6.478	6.448	5.316	5.296	5.297	5.449	5.306	5.309	6.025
4-[(2R,5R)-5-(6-Aminopurin-9-yl)-3,4-dihydroxyoxolan-2-yl]butanamide	HMDB0257574	M+H-2H2O	C13H18N6O4	0.8759	pos	Nucleosides, nucleotides, and analogues	5''othersdeoxyribonucleosides	Not Available	287.127	0.0556291	6.31624	-	5.846	5.822	5.828	5.818	5.864	5.863	5.896	5.907	5.83	5.881	5.895	5.901	5.718	5.658	5.663	5.734	5.663	5.704	5.676	5.661	5.635	5.651	5.688	5.678	5.933	5.923	5.941	5.953	5.979	6	5.291	5.401	5.363	5.453	5.317	5.41	5.339
ARGININOSUCCINATE	HMDB0000052;HMDB0248585	M+H-H2O	C10H18N4O6	0.8836	pos	Organic acids and derivatives	Carboxylic acids and derivatives	Amino acids, peptides, and analogues	273.119	0.0624685	-0.914142	2387-71-5	5.408	5.438	5.463	5.484	5.508	5.441	5.49	5.525	5.496	5.471	5.51	5.516	5.575	5.481	5.515	5.509	5.495	5.507	5.222	5.241	5.245	5.213	5.174	5.291	5.498	5.459	5.433	5.503	5.497	5.479	5.592	5.614	5.665	5.514	5.56	5.571	5.457
N-Methyl-L-Threonine	others	M+ACN+H	C5H11NO3	0.9071	pos	others	others	others	175.108	0.0557692	0.845162	-	5.924	5.954	5.929	5.943	5.953	5.931	5.401	5.449	5.441	5.463	5.469	5.446	5.416	5.418	5.333	5.413	5.424	5.368	5.374	5.428	5.388	5.432	5.465	5.383	5.309	5.227	5.245	5.246	5.339	5.255	5.525	5.556	5.49	5.521	5.545	5.552	5.547
Lauryldiethanolamine	others	M+H-H2O, M+Na, M+H	C16H35NO2	5.7306	pos	others	others	others	274.274	0.0175149	-0.744127	-	6.941	6.966	6.934	6.948	6.97	6.947	7.047	7.032	7.054	7.037	7.014	7.05	7.04	7.037	7.035	7.05	7.042	7.033	6.918	6.922	6.933	6.955	6.965	6.939	6.927	6.944	6.944	6.899	6.898	6.914	7.038	7.026	7.007	7.006	7.016	6.989	7.008
ADMA	HMDB0001539	M+H	C8H18N4O2	0.9465	pos	Organic acids and derivatives	Carboxylic acids and derivatives	Amino acids, peptides, and analogues	203.15	0.00866681	-0.199338	30315-93-6	6.418	6.425	6.442	6.428	6.442	6.413	6.373	6.356	6.37	6.358	6.325	6.374	6.345	6.357	6.346	6.346	6.354	6.37	6.189	6.196	6.192	6.193	6.191	6.202	6.19	6.215	6.189	6.191	6.233	6.195	6.472	6.488	6.481	6.465	6.472	6.488	6.319
(+/-)-erythro-Isoleucine	HMDB0033923	M+ACN+H	C6H13NO2	0.9781	pos	Organic acids and derivatives	Carboxylic acids and derivatives	Amino acids, peptides, and analogues	173.128	0.0278989	0.136021	443-79-8	5.46	5.497	5.486	5.447	5.521	5.478	5.469	5.471	5.49	5.454	5.366	5.49	4.998	5.051	5.008	4.974	5.005	5.005	5.497	5.506	5.495	5.533	5.5	5.471	5.499	5.528	5.522	5.525	5.519	5.488	5.781	5.756	5.748	5.746	5.767	5.785	5.686
E-3174	HMDB0060553	M+H	C22H21ClN6O2	0.9781	pos	Benzenoids	Benzene and substituted derivatives	Biphenyls and derivatives	437.149	0.0339945	-0.444624	-	5.727	5.752	5.719	5.729	5.705	5.739	5.934	5.879	5.89	5.947	5.946	5.903	6.146	6.138	6.134	6.147	6.138	6.164	6.105	6.129	6.074	6.139	6.084	6.086	6.331	6.368	6.37	6.356	6.382	6.342	6.211	6.228	6.218	6.173	6.196	6.226	6.578
Prolyl-Asparagine	HMDB0029012	M+NH4	C9H15N3O4	0.986	pos	Organic acids and derivatives	Carboxylic acids and derivatives	Amino acids, peptides, and analogues	247.14	0.0548041	-0.777804	-	3.798	4.195	4.23	4.361	4.191	4.339	4.559	4.942	4.843	4.737	4.463	4.686	5.499	5.463	5.442	5.482	5.508	5.459	4.498	4.342	4.847	4.76	4.549	4.587	5.902	5.907	5.934	5.932	5.935	5.911	5.373	5.305	5.404	5.38	5.382	5.329	5.425
Pipecolic Acid	HMDB0000716;HMDB0000070;MJDBOTE0000664	M+H	C6H11NO2	1.0019	pos	Organic acids and derivatives	Carboxylic acids and derivatives	Amino acids, peptides, and analogues	130.086	0.0107113	0.763329	3105-95-1;535-75-1	6.34	6.339	6.351	6.343	6.334	6.333	6.384	6.365	6.372	6.374	6.472	6.377	6.433	6.433	6.423	6.421	6.436	6.452	6.328	6.345	6.332	6.335	6.341	6.332	6.287	6.31	6.282	6.31	6.371	6.294	6.367	6.367	6.384	6.361	6.369	6.381	6.274
1H-Pyrazolo[3,4-d]pyrimidin-4-amine	HMDB0244899	M+H	C5H5N5	1.0098	pos	Organoheterocyclic compounds	Pyrazolopyrimidines	Pyrazolo[3,4othersd]pyrimidines	136.062	0.0110248	0.284031	-	6.027	6.036	6.044	6.032	6.027	6.024	5.973	5.963	5.961	5.964	5.938	5.971	6.394	6.391	6.398	6.392	6.399	6.41	6.348	6.351	6.346	6.354	6.358	6.343	6.162	6.165	6.168	6.18	6.176	6.155	6.247	6.263	6.256	6.254	6.257	6.256	6.382
1-[(2R,4R,5R)-3,4-Dihydroxy-5-(hydroxymethyl)-2-oxolanyl]-2-pyrimidinone	HMDB0246409	M+NH4	C9H12N2O5	1.0177	pos	Nucleosides, nucleotides, and analogues	Pyrimidine nucleosides	Not Available	246.108	0.0331971	-0.933872	-	5.704	5.71	5.726	5.702	5.698	5.674	5.709	5.698	5.655	5.68	5.685	5.693	5.584	5.597	5.562	5.574	5.569	5.55	5.801	5.813	5.806	5.812	5.807	5.805	5.573	5.574	5.569	5.638	5.613	5.577	5.631	5.607	5.666	5.649	5.657	5.641	5.797
Prolyl-Arginine	HMDB0029011	M+H	C11H21N5O3	1.0177	pos	Organic acids and derivatives	Carboxylic acids and derivatives	Amino acids, peptides, and analogues	272.171	0.0157973	-0.810568	-	5.925	5.904	5.899	5.914	5.887	5.865	5.821	5.837	5.836	5.804	5.749	5.829	5.535	5.54	5.543	5.539	5.558	5.551	5.442	5.424	5.443	5.414	5.458	5.42	5.555	5.597	5.522	5.59	5.619	5.596	5.542	5.56	5.566	5.565	5.536	5.573	5.519
Citrulline	PW_C000723;HMDB0000904;MJDBOTE0000481	M+ACN+H	C6H13N3O3	1.0256	pos	Organic acids and derivatives	Carboxylic acids and derivatives	Amino acids, peptides, and analogues	217.129	0.0277522	-0.378092	372-75-8	5.736	5.772	5.772	5.74	5.74	5.757	5.543	5.524	5.525	5.547	5.468	5.529	4.386	4.09	3.798	3.962	4.083	4.045	4.512	4.552	4.358	4.508	4.52	4.473	5.086	5.132	5.138	5.148	5.09	5.172	4.77	4.865	4.616	4.78	4.832	4.612	4.723
N-Lactoylleucine	HMDB0062176	M+ACN+H	C9H17NO4	1.0256	pos	Organic acids and derivatives	Carboxylic acids and derivatives	Amino acids, peptides, and analogues	245.149	0.00987204	-0.803574	210769-82-7	6.543	6.547	6.564	6.54	6.541	6.53	6.479	6.467	6.46	6.467	6.45	6.472	6.509	6.511	6.511	6.499	6.5	6.503	6.403	6.414	6.411	6.403	6.414	6.401	6.495	6.509	6.497	6.5	6.541	6.505	6.572	6.56	6.575	6.571	6.569	6.574	6.518
3-Oxopentanoic acid	HMDB0245963	2M+NH4	C5H8O3	1.0334	pos	Organic acids and derivatives	Keto acids and derivatives	Shortotherschain keto acids and derivatives	250.128	0.181859	-0.834175	-	3.481	3.482	3.477	3.479	3.478	3.48	3.417	3.415	3.421	3.413	3.402	3.419	3.466	3.46	3.468	3.467	3.463	3.465	3.422	3.424	3.414	3.421	3.425	3.421	3.355	3.358	3.357	3.356	3.339	3.359	3.451	3.454	3.454	3.456	3.456	3.456	3.438
8-Amino-7-oxononanoic acid	LMFA01060168;HMDB0240687	M+ACN+H	C9H17NO3	1.0572	pos	Lipids and lipidotherslike molecules	Fatty Acyls	Fatty acids and conjugates	229.155	0.00712966	-0.420958	682799-71-9	6.993	6.984	6.987	6.987	6.986	6.988	7.09	7.07	7.071	7.078	7.073	7.081	6.568	6.559	6.56	6.574	6.568	6.568	6.709	6.724	6.719	6.715	6.721	6.707	7.091	7.111	7.098	7.101	7.134	7.095	6.889	6.894	6.893	6.882	6.885	6.894	6.855
N-Acetyl-a-neuraminic acid	HMDB0000773	M+H-H2O	C11H19NO9	1.0652	pos	Organic oxygen compounds	Organooxygen compounds	Carbohydrates and carbohydrate conjugates	292.104	0.0319581	3.82899	21646-00-4	5.093	5.074	5.084	5.102	5.096	5.066	4.927	4.872	4.736	4.973	4.622	4.742	5.916	5.938	5.916	5.913	5.912	5.954	4.605	4.784	4.906	4.795	4.757	4.771	5.168	5.1	5.169	4.931	5.151	5.001	5.192	5.129	5.158	5.13	5.208	5.188	5.154
O-Acetylcarnitine	HMDB0000201;HMDB0240773	M+H	C9H17NO4	1.081	pos	Lipids and lipidotherslike molecules	Fatty Acyls	Fatty acid esters	204.123	0.00661895	-0.00941099	3040-38-8	7.777	7.771	7.775	7.77	7.767	7.77	7.82	7.809	7.81	7.817	7.82	7.817	7.902	7.905	7.902	7.906	7.901	7.911	7.778	7.787	7.781	7.781	7.783	7.779	7.792	7.811	7.804	7.805	7.819	7.801	7.534	7.535	7.539	7.528	7.534	7.535	7.488
Adenosine 3'-monophosphate	HMDB0003540	M+H	C10H14N5O7P	1.1285	pos	Nucleosides, nucleotides, and analogues	Ribonucleoside 3''othersphosphates	Not Available	348.07	0.0236891	-1.28268	84-21-9	6.01	5.998	5.991	5.982	5.975	5.993	5.957	5.936	5.896	5.923	5.943	5.903	6.02	6.03	6.049	6.012	6.019	6.05	5.805	5.819	5.793	5.801	5.763	5.77	6.299	6.293	6.299	6.329	6.323	6.311	6.147	6.144	6.142	6.113	6.138	6.148	6.278
Coformycin	HMDB0250398	M+NH4	C11H16N4O5	1.1601	pos	Organic oxygen compounds	Organooxygen compounds	Carbohydrates and carbohydrate conjugates	302.147	0.0153373	4.00455	11033-22-0	6.121	6.13	6.131	6.136	6.13	6.138	6.188	6.164	6.18	6.173	6.175	6.165	6.129	6.113	6.095	6.109	6.111	6.12	6.287	6.295	6.293	6.294	6.295	6.3	6.057	6.054	6.08	6.064	6.162	6.064	5.877	5.852	5.884	5.855	5.856	5.902	5.944
N2-Succinyl-L-ornithine	HMDB0001199	M+H	C9H16N2O5	1.1759	pos	Organic acids and derivatives	Carboxylic acids and derivatives	Amino acids, peptides, and analogues	233.113	0.0166477	-0.193853	899816-95-6	6.634	6.651	6.646	6.636	6.629	6.623	6.413	6.4	6.385	6.396	6.41	6.395	6.147	6.136	6.153	6.126	6.159	6.148	6.157	6.159	6.155	6.152	6.177	6.153	6.463	6.465	6.468	6.489	6.48	6.452	6.158	6.146	6.149	6.154	6.151	6.145	6.166
Butyl (S)-3-hydroxybutyrate glucoside	HMDB0031694	M+H-H2O	C14H26O8	1.1997	pos	Lipids and lipidotherslike molecules	Fatty Acyls	Fatty acyl glycosides	305.16	0.00997743	1.3468	-	7.026	7.019	7.03	7.032	7.011	7.027	7.039	7.04	7.036	7.043	7.062	7.043	6.939	6.936	6.935	6.932	6.944	6.943	7.13	7.135	7.133	7.135	7.128	7.118	6.986	6.991	6.996	6.995	7.012	6.992	6.758	6.753	6.757	6.75	6.761	6.758	6.865
Ile Asn	others	M+H	C10H19N3O4	1.2713	pos	others	others	others	246.145	0.0520477	-0.312718	-	5.658	5.643	5.621	5.615	5.614	5.625	4.905	4.805	4.789	4.985	4.972	4.797	4.928	4.862	4.946	4.888	4.648	4.835	4.976	5.024	5.012	4.999	4.843	4.969	3.779	3.778	3.643	3.944	4.002	4.201	4.385	4.039	4.297	4.147	4.368	4.047	3.55
Didanosine	PW_C009350;HMDB0015037	M+NH4	C10H12N4O3	1.3191	pos	Nucleosides, nucleotides, and analogues	Purine nucleosides	Purine 2'',3''othersdideoxyribonucleosides	254.125	0.0609235	-0.915699	69655-05-6	4.81	4.859	4.812	4.827	4.833	4.864	5.019	4.998	4.974	5.068	5.049	4.973	4.7	4.746	4.747	4.796	4.644	4.641	4.225	4.067	3.976	4.045	4.135	4.111	3.385	2.695	2.483	2.422	2.534	3.379	4.704	4.772	4.687	4.676	4.777	4.786	4.168
Acetyl-L-tyrosine	HMDB0000866;HMDB0244966	M+H	C11H13NO4	1.327	pos	Organic acids and derivatives	Carboxylic acids and derivatives	Amino acids, peptides, and analogues	224.092	0.0153276	-0.562165	537-55-3	5.801	5.815	5.81	5.81	5.799	5.807	5.967	5.949	5.963	5.977	5.978	5.95	5.027	5.018	4.909	5.013	5.07	4.99	5.185	5.195	5.197	5.17	5.145	5.224	5.963	5.941	5.956	5.966	5.971	5.941	5.943	5.936	5.972	5.958	5.963	5.961	6.059
Citrusin D	HMDB0039334	M+ACN+Na	C16H22O8	1.3429	pos	Lipids and lipidotherslike molecules	Fatty Acyls	Fatty acyl glycosides	406.145	0.0672647	-6.125	65995-51-9	4.871	4.846	4.812	4.494	4.728	4.88	4.811	4.693	4.556	4.374	4.738	4.484	5.698	5.66	5.699	5.678	5.653	5.673	5.514	5.511	5.555	5.536	5.522	5.561	3.832	3.979	4.009	3.692	3.998	3.695	5.826	5.805	5.838	5.857	5.816	5.835	6.015
Glutamine-glutamate	HMDB0252813	M+ACN+H	C10H17N3O7	1.3747	pos	Organic acids and derivatives	Carboxylic acids and derivatives	Amino acids, peptides, and analogues	333.14	0.0144163	-1.72712	-	6.151	6.154	6.159	6.158	6.164	6.181	6.038	6.024	6.027	6.046	6.036	6.045	6.775	6.775	6.785	6.774	6.779	6.783	5.993	5.996	5.985	5.984	5.998	5.982	6.275	6.286	6.286	6.285	6.301	6.27	6.322	6.326	6.339	6.312	6.34	6.347	6.401
Tuliposide B	HMDB0303141;LMFA13010038	M+NH4	C11H18O9	1.4226	pos	Organic oxygen compounds	Organooxygen compounds	Carbohydrates and carbohydrate conjugates	312.13	0.00741454	3.2961	19870-33-8	6.555	6.562	6.559	6.561	6.562	6.576	6.666	6.682	6.678	6.68	6.682	6.685	6.636	6.634	6.641	6.624	6.636	6.644	6.643	6.639	6.637	6.643	6.643	6.637	6.848	6.844	6.842	6.852	6.859	6.841	6.658	6.654	6.655	6.643	6.658	6.662	6.813
Corchorifatty acid A	HMDB0032664	M+H-H2O, M+H, M+Na	C18H28O4	6.0011	pos	Lipids and lipidotherslike molecules	Fatty Acyls	Lineolic acids and derivatives	291.195	0.00939187	-1.0173	-	6.765	6.734	6.741	6.761	6.756	6.758	6.661	6.642	6.683	6.669	6.663	6.669	6.967	6.935	6.962	6.959	6.958	6.957	7.149	7.166	7.139	7.161	7.17	7.155	6.409	6.42	6.44	6.428	6.424	6.433	7.143	7.158	7.139	7.14	7.142	7.158	7.078
7-Methylxanthosine	HMDB0301918	M+NH4	C11H15N4O6+	1.4386	pos	Nucleosides, nucleotides, and analogues	Purine nucleosides	Not Available	317.134	0.0111251	3.77267	-	6.024	6.002	6.001	5.993	6.002	6.033	5.965	5.972	5.949	5.963	5.972	5.965	6.85	6.845	6.855	6.846	6.846	6.853	6.17	6.189	6.179	6.172	6.168	6.163	5.952	5.915	5.939	5.935	5.955	5.923	5.767	5.781	5.787	5.782	5.767	5.794	5.835
4-(Glutamylamino) butanoate	HMDB0012161	M+H	C9H16N2O5	1.4704	pos	Organic acids and derivatives	Carboxylic acids and derivatives	Amino acids, peptides, and analogues	233.113	0.00667152	-0.484411	5105-96-4	6.601	6.604	6.608	6.614	6.604	6.613	6.51	6.505	6.516	6.52	6.526	6.516	6.477	6.464	6.481	6.47	6.471	6.481	6.481	6.473	6.468	6.471	6.471	6.473	6.499	6.495	6.497	6.494	6.515	6.483	6.728	6.732	6.738	6.726	6.733	6.734	6.709
Methylmalonylcarnitine	HMDB0240781;HMDB0013133;LMFA07070081	M+H	C11H19NO6	1.5422	pos	Lipids and lipidotherslike molecules	Fatty Acyls	Fatty acid esters	262.128	0.0268578	-0.656798	256928-70-8	5.618	5.626	5.613	5.632	5.616	5.621	5.714	5.714	5.732	5.736	5.728	5.734	6.107	6.091	6.1	6.105	6.104	6.098	5.929	5.955	5.95	5.953	5.934	5.943	5.73	5.703	5.714	5.717	5.738	5.731	5.777	5.782	5.757	5.789	5.771	5.794	5.595
Gamma-Glutamylaspartic acid	HMDB0030419	M+H	C9H14N2O7	1.5899	pos	Organic acids and derivatives	Carboxylic acids and derivatives	Amino acids, peptides, and analogues	263.087	0.0380172	-0.971123	16804-55-0	5.353	5.333	5.362	5.376	5.37	5.382	4.769	4.902	4.815	4.855	4.862	4.828	4.52	4.381	4.494	4.517	4.356	4.571	6.156	6.15	6.137	6.146	6.148	6.137	4.414	4.56	4.559	4.5	4.523	4.41	4.078	3.8	4.111	3.771	4.163	4.263	4.327
N6-Galacturonyl-L-lysine	HMDB0033106	M+H-2H2O	C12H22N2O8	1.5899	pos	Organic oxygen compounds	Organooxygen compounds	Carbohydrates and carbohydrate conjugates	287.124	0.0163192	-0.68336	220718-57-0	4.991	4.928	5.055	5.065	5.04	5.023	5.005	4.965	5.027	5.03	4.921	4.874	5.32	5.314	5.323	5.297	5.331	5.44	5.097	5.018	5.032	5.057	5.018	5.093	4.963	5.025	5.114	5.061	5.007	5.057	5.37	5.393	5.394	5.363	5.379	5.414	5.415
Cis-Melilotoside	HMDB0060077	M+Na	C15H18O8	1.6219	pos	Organic oxygen compounds	Organooxygen compounds	Carbohydrates and carbohydrate conjugates	349.087	0.0223227	-6.2921	2446-60-8	5.956	5.897	5.956	5.938	5.947	5.958	5.85	5.86	5.847	5.866	5.86	5.839	5.492	5.492	5.506	5.528	5.484	5.504	5.935	5.908	5.933	5.951	5.937	5.964	5.995	5.977	5.995	6.004	6.003	6.018	6.179	6.178	6.174	6.172	6.183	6.182	6.146
DG(20:4(6E,8Z,11Z,13E)-2OH(5S,15S)/i-13:0/0:0)	HMDB0298662	M+NH4, M+Na, M+H	C36H62O7	6.1125	pos	Not Available	Not Available	Not Available	624.483	0.080386	-0.649251	-	6.227	6.214	6.168	6.217	6.23	6.205	5.417	5.479	5.432	5.463	5.329	5.465	6.148	6.163	6.099	6.169	6.21	6.173	6.347	6.368	6.35	6.412	6.453	6.329	5.444	5.281	5.409	5.36	5.427	5.32	6.284	6.329	6.333	6.306	6.304	6.256	6.172
Pglu-his-pro	HMDB0256375	M+NH4	C16H21N5O5	1.6298	pos	Organic acids and derivatives	Carboxylic acids and derivatives	Amino acids, peptides, and analogues	381.187	0.0839436	-4.33318	-	4.851	4.745	4.882	4.819	4.83	4.752	3.387	4.021	4.171	3.632	3.909	3.6	4.035	3.708	3.791	4.137	4.122	4.208	4.015	4.275	4.311	4.219	4.437	4.527	4.007	3.328	4.081	3.9	4.076	3.329	4.749	4.8	4.76	4.785	4.758	4.833	4.675
Gluconapoleiferin	HMDB0303669	M+NH4	C12H21NO10S2	1.6458	pos	Organic oxygen compounds	Organooxygen compounds	Carbohydrates and carbohydrate conjugates	421.091	0.0180834	-9.35245	19764-03-5	5.783	5.837	5.796	5.808	5.816	5.833	5.483	5.497	5.433	5.45	5.465	5.412	6.208	6.215	6.205	6.19	6.201	6.205	4.602	4.124	4.409	4.266	4.332	4.168	4.643	4.526	4.558	4.5	4.595	4.62	5.844	5.775	5.855	5.846	5.864	5.816	5.132
Phenylbutyrylglutamine	HMDB0011687	M+CH3OH+H	C15H20N2O4	1.6538	pos	Organic acids and derivatives	Carboxylic acids and derivatives	Amino acids, peptides, and analogues	325.176	0.0668461	-0.814964	-	4.917	4.858	4.878	4.868	4.88	4.774	5.158	5.088	5.18	5.102	5.104	5.078	4.96	4.933	4.908	4.996	4.924	4.971	4.606	4.399	4.584	4.449	4.402	4.543	5.027	5.05	5.059	5.068	5.076	5.079	4.416	4.263	4.148	4.268	4.511	4.29	3.457
Lys Leu	others	M+H	C12H25N3O3	1.6616	pos	others	others	others	260.197	0.0225834	-0.699412	-	6.424	6.423	6.435	6.416	6.42	6.43	6.105	6.125	6.099	6.122	6.109	6.111	6.026	6.032	6.06	6.008	6.036	6.05	5.796	5.808	5.797	5.808	5.793	5.819	5.909	5.92	5.913	5.916	5.945	5.946	5.944	5.918	5.944	5.927	5.93	5.909	5.707
Pubesenolide	HMDB0033728	M+H, M+Na, M+K	C28H42O5	6.1205	pos	Lipids and lipidotherslike molecules	Prenol lipids	Triterpenoids	459.31	0.027247	-1.09408	98569-64-3	6.505	6.489	6.461	6.514	6.491	6.537	5.789	5.794	5.824	5.8	5.729	5.805	6.082	6.1	6.087	6.137	6.121	6.136	6.399	6.405	6.395	6.411	6.448	6.402	5.296	5.284	5.296	5.352	5.299	5.325	6.065	6.124	6.053	6.073	6.127	6.063	5.84
Lysylhistidine	HMDB0028953	M+ACN+Na	C12H21N5O3	1.6696	pos	Organic acids and derivatives	Carboxylic acids and derivatives	Amino acids, peptides, and analogues	347.181	0.0476671	2.63367	35170-01-5	4.789	4.692	4.601	4.408	4.749	4.606	4.698	4.848	4.696	4.795	4.909	4.798	4.373	4.163	4.248	4.167	4.223	4.513	5.402	5.359	5.388	5.381	5.354	5.353	4.433	4.39	4.349	4.401	4.688	4.56	5.116	5.139	5.124	5.139	5.051	5.106	5.225
Glycylvaline	HMDB0028854;MJDBOTE0000605	M+H	C7H14N2O3	1.6853	pos	Organic acids and derivatives	Carboxylic acids and derivatives	Amino acids, peptides, and analogues	175.108	0.029751	0.28395	1963-21-9	5.915	5.936	5.928	5.92	5.934	5.922	5.432	5.443	5.406	5.43	5.413	5.468	5.068	5.053	5.118	5.071	5.142	5.091	5.371	5.376	5.396	5.378	5.38	5.403	4.966	4.973	4.95	4.897	4.945	4.922	5.008	4.972	4.959	5.033	4.991	4.99	4.604
3-Indole carboxylic acid glucuronide	HMDB0013189	M+H-H2O	C15H15NO8	1.6853	pos	Organic oxygen compounds	Organooxygen compounds	Carbohydrates and carbohydrate conjugates	320.08	0.0318219	9.02693	-	5.339	5.225	5.308	5.279	5.32	5.305	5.566	5.548	5.567	5.573	5.511	5.484	5.667	5.581	5.652	5.63	5.644	5.641	5.078	5.155	5.051	5.165	4.98	5.151	5.372	5.382	5.382	5.337	5.355	5.379	5.319	5.316	5.352	5.347	5.365	5.287	5.363
4-Amino-1-[(2R,5R)-5-(aminomethyl)-3,4-dihydroxyoxolan-2-yl]pyrimidin-2-one	HMDB0257705	M+H-2H2O	C9H14N4O4	1.6933	pos	Nucleosides, nucleotides, and analogues	5''othersdeoxyribonucleosides	Not Available	207.087	0.20657	-1.85689	-	3.908	3.404	3.481	3.893	4.127	3.612	3.888	4.106	4.225	4.315	4.204	4.196	4.437	4.606	4.613	4.626	4.34	4.281	4.589	4.441	4.613	4.594	4.512	4.641	4.321	4.075	4.193	4.241	4.497	3.995	4.508	4.544	4.427	4.475	4.37	4.548	4.547
Tyr Asp	others	M+H	C13H16N2O6	1.6933	pos	others	others	others	297.108	0.0666591	-0.774908	-	5.531	5.526	5.519	5.534	5.516	5.494	5.332	5.327	5.293	5.356	5.344	5.346	5.094	5.122	5.147	5.099	5.14	5.157	5.108	4.965	5.027	4.964	5.058	5.043	4.786	4.758	4.762	4.757	4.77	4.872	5.045	4.96	5.058	4.992	4.99	4.988	4.981
3-Methylbenzaldehyde	HMDB0029637	M+H	C8H8O	1.7171	pos	Benzenoids	Benzene and substituted derivatives	Benzoyl derivatives	121.065	0.0239331	1.31789	620-23-5	5.279	5.27	5.289	5.282	5.293	5.278	5.191	5.189	5.222	5.22	5.246	5.221	5.348	5.383	5.388	5.394	5.359	5.401	5.058	5.019	5.058	5.066	5.032	5.021	5.243	5.269	5.272	5.224	5.263	5.256	5.422	5.408	5.4	5.419	5.39	5.406	5.291
Vanillylamine	HMDB0012309	M+H-H2O	C8H11NO2	1.7171	pos	Benzenoids	Phenols	Methoxyphenols	136.076	0.00333056	0.246292	1196-92-5	6.812	6.814	6.819	6.823	6.829	6.832	6.754	6.754	6.746	6.756	6.749	6.758	6.91	6.913	6.914	6.913	6.914	6.919	6.589	6.586	6.577	6.579	6.589	6.587	6.776	6.78	6.782	6.78	6.799	6.784	6.936	6.932	6.936	6.94	6.93	6.934	6.829
KBT 1585 hydrochloride	HMDB0247783	M+Na	C21H23N3O7S	1.7327	pos	Organoheterocyclic compounds	Lactams	Beta lactams	484.116	0.0898568	2.92703	-	5.046	4.738	4.848	5.003	4.697	4.492	5.842	5.797	5.845	5.839	5.787	5.781	5.32	5.229	5.309	5.154	4.949	5.18	5.647	5.634	5.598	5.591	5.663	5.683	5.899	5.881	5.938	5.962	5.987	5.94	5.945	5.956	5.929	5.964	5.946	5.937	5.885
Mahaleboside	HMDB0032984	M+Na	C15H16O8	1.7483	pos	Phenylpropanoids and polyketides	Coumarins and derivatives	Coumarin glycosides	347.072	0.0143428	-5.90611	-	6.009	5.986	5.992	5.973	5.957	5.988	5.907	5.958	5.953	5.951	5.922	5.93	5.893	5.865	5.893	5.895	5.875	5.905	6.008	6.026	6.004	6.045	6.033	6.003	6.119	6.099	6.12	6.133	6.149	6.104	6.158	6.153	6.16	6.138	6.16	6.122	6.191
Calystegine B2	HMDB0038594	M+H-H2O	C7H13NO4	1.7801	pos	Alkaloids and derivatives	Tropane alkaloids	Not Available	158.081	0.0266555	-0.189192	127414-85-1	5.166	5.248	5.162	5.231	5.238	5.25	5.149	5.182	5.2	5.201	5.139	5.199	5.329	5.321	5.337	5.319	5.369	5.362	5.207	5.15	5.163	5.194	5.213	5.228	5.208	5.198	5.184	5.21	5.277	5.203	5.206	5.185	5.207	5.179	5.147	5.187	5.166
3-Hydroxy-1,4-benzodiazepine	HMDB0245882	M+H	C9H8N2O	1.7958	pos	Organoheterocyclic compounds	Benzodiazepines	1,4othersbenzodiazepines	161.071	0.0543895	0.113238	-	4.513	4.364	4.567	4.672	4.6	4.544	4.905	4.855	4.798	4.895	4.739	4.821	4.827	4.761	4.852	4.749	4.851	4.843	4.885	4.857	4.915	4.779	4.841	4.875	5.057	4.975	4.929	5.022	4.994	5.069	4.709	4.708	4.641	4.755	4.758	4.663	4.945
D-Kynurenine	HMDB0250769	M+NH4	C10H12N2O3	1.7958	pos	Organic oxygen compounds	Organooxygen compounds	Carbonyl compounds	226.119	0.23209	-0.460695	-	4.816	4.753	4.753	4.501	4.811	4.579	4.274	4.314	4.351	4.258	4.327	4.454	4.602	4.11	4.685	4.272	4.577	3.576	3.91	3.536	3.526	3.651	3.536	3.655	3.466	3.47	4.091	3.468	3.896	3.471	5.018	4.979	4.984	5.056	5.036	5.039	4.607
Semilepidinoside B	HMDB0033108	M+ACN+Na	C17H22N2O7	1.7958	pos	Organic oxygen compounds	Organooxygen compounds	Carbohydrates and carbohydrate conjugates	430.157	0.0724839	-4.79244	-	5.272	5.382	5.373	5.162	5.284	5.273	5.079	5.038	4.871	4.993	5.185	4.84	5.226	5.224	5.055	5.339	5.23	5.224	5.595	5.453	5.483	5.588	5.529	5.573	5.567	5.437	5.478	5.499	5.541	5.547	5.404	5.32	5.317	5.353	5.369	5.37	5.425
L-Pipecolic acid	HMDB0000716;HMDB0000070;PW_C000567	2M+H	C6H11NO2	1.8036	pos	Organic acids and derivatives	Carboxylic acids and derivatives	Amino acids, peptides, and analogues	259.165	0.014667	-0.366973	3105-95-1;535-75-1	5.378	5.303	5.384	5.346	5.38	5.349	4.686	4.734	4.639	4.795	4.65	4.763	4.418	4.317	4.356	4.35	4.325	4.322	4.574	4.529	4.507	4.584	4.6	4.504	4.802	4.809	4.828	4.756	4.881	4.755	4.417	4.349	4.381	4.299	4.366	4.45	4.446
Phenethylamine glucuronide	HMDB0010323	M+ACN+Na	C14H19NO6	1.8114	pos	Organic oxygen compounds	Organooxygen compounds	Carbohydrates and carbohydrate conjugates	361.139	0.0362979	7.14818	-	5.163	4.965	5.078	5.13	5.149	4.953	5.358	5.331	5.278	5.155	5.287	5.298	5.182	5.177	5.227	5.15	5.153	5.089	4.995	4.829	5.107	5.003	4.976	4.96	5.004	4.901	4.987	5.094	5.099	5.075	5.372	5.302	5.37	5.386	5.328	5.239	5.256
Ile Thr	others	M+H	C10H20N2O4	1.8273	pos	others	others	others	233.15	0.056851	-0.261305	-	5.628	5.587	5.592	5.599	5.601	5.604	5.014	5.04	5.024	5.034	5.073	5.052	4.888	4.768	4.798	4.918	4.795	4.864	5.029	5.096	5.06	5.067	5.048	5.03	4.437	4.34	4.19	4.248	4.144	3.985	4.487	4.766	4.502	4.663	4.621	4.711	4.316
Coniferin	HMDB0013682	M+ACN+Na	C16H22O8	1.8273	pos	Organic oxygen compounds	Organooxygen compounds	Carbohydrates and carbohydrate conjugates	406.145	0.235735	-5.8134	531-29-3;124151-33-3	4.071	4.002	4.555	3.999	3.997	3.999	4.736	3.934	4.549	4.309	4.369	4.383	4.734	4.546	4.702	4.5	4.748	4.199	5.082	4.951	5.058	4.855	4.937	4.992	4.652	4.752	4.959	4.831	4.823	4.645	5.186	5.229	5.356	5.264	5.119	5.2	5.449
2'-Deoxymugineic acid	HMDB0033909	M+H-H2O	C12H20N2O7	1.8511	pos	Organic acids and derivatives	Carboxylic acids and derivatives	Amino acids, peptides, and analogues	287.123	0.265662	-0.863993	74235-24-8	3.643	4.517	4.493	4.765	4.423	4.823	4.427	4.777	5.006	4.478	4.597	4.527	5.149	5.044	5.114	5.103	5.266	5.535	4.594	4.531	4.689	4.745	4.792	4.774	4.696	4.546	5.026	4.605	4.565	4.534	4.784	4.738	4.74	4.679	4.857	5.081	4.781
(3S,8aS)-3-[(1R)-1-Hydroxyethyl]hexahydropyrrolo[1,2-a]pyrazine-1,4-Dione	others	M+CH3OH+H	C9H14N2O3	1.859	pos	others	others	others	231.134	0.0807784	-0.29326	-	3.826	3.936	3.919	3.947	3.521	1.083	3.569	3.739	3.426	1.022	3.473	3.582	1.07	1.065	3.385	3.7	3.628	1.069	1.03	1.032	1.023	3.419	1.033	1.029	3.481	0.9728	0.9715	0.9707	0.9557	3.868	1.057	3.719	1.059	3.408	3.488	3.79	1.045
Asperuloside	HMDB0248667	M+ACN+Na	C18H22O11	1.859	pos	Organic oxygen compounds	Organooxygen compounds	Carbohydrates and carbohydrate conjugates	478.13	0.0468439	-4.18885	14259-45-1	5.76	5.762	5.698	5.674	5.674	5.641	5.699	5.714	5.734	5.683	5.707	5.715	5.148	5.185	5.163	5.152	5.242	5.155	6.051	6.067	6.043	6.048	6.065	6.033	6.131	6.146	6.129	6.13	6.166	6.153	6.024	6.045	6.028	6.057	6.019	5.998	5.937
Aminodextran	HMDB0248312	M+ACN+H	C18H33NO16	1.8746	pos	Lipids and lipidotherslike molecules	Fatty Acyls	Fatty acyl glycosides	561.216	0.0570707	4.11099	-	5.272	5.302	5.282	5.224	5.241	5.204	5.176	5.146	5.193	5.186	5.21	5.139	5.714	5.732	5.693	5.745	5.756	5.72	5.139	5.264	5.148	5.294	5.205	5.219	5.322	5.177	5.251	5.32	5.198	5.306	5.036	5.162	5.109	5.1	4.987	5.127	5.239
Fructosyl valine	HMDB0252496	M+H-2H2O	C11H21NO7	1.8903	pos	Organic acids and derivatives	Carboxylic acids and derivatives	Amino acids, peptides, and analogues	244.118	0.0457386	-0.418974	-	4.459	4.474	4.399	4.421	4.312	4.405	4.606	4.604	4.544	4.462	4.619	4.482	4.349	4.523	4.638	4.496	4.433	4.495	4.448	4.641	4.449	4.542	4.611	4.649	4.384	4.275	4.317	4.429	4.356	4.415	4.532	4.541	4.558	4.553	4.499	4.563	4.4
Epiheterodendrin	HMDB0303672	M+ACN+Na	C11H19NO6	1.9063	pos	Organic oxygen compounds	Organooxygen compounds	Carbohydrates and carbohydrate conjugates	325.139	0.0250847	8.2162	-	5.211	5.238	5.17	5.236	5.246	5.144	5.258	5.128	5.293	5.262	5.265	5.253	5.055	5.138	5.18	5.106	5.179	5.134	5.81	5.811	5.778	5.779	5.789	5.818	5.517	5.545	5.482	5.495	5.536	5.494	5.987	5.96	5.974	5.999	5.991	5.989	5.899
Tert-butyl 4-(1H-pyrazolo[3,4-d]pyrimidin-4-yl)piperazine-1-carboxylate	HMDB0245674	M+Na	C14H20N6O2	1.9143	pos	Organoheterocyclic compounds	Diazinanes	Piperazines	327.155	0.019041	2.9899	-	5.268	5.348	5.269	5.321	5.339	5.232	5.175	5.206	5.187	5.202	5.175	5.184	5.269	5.339	5.347	5.294	5.277	5.276	5.199	5.141	5.116	5.078	5.079	5.188	5.311	5.259	5.319	5.266	5.337	5.255	5.848	5.843	5.838	5.858	5.852	5.797	5.445
Taxiphyllin	HMDB0030704	M+ACN+Na	C14H17NO7	1.9143	pos	Organic oxygen compounds	Organooxygen compounds	Carbohydrates and carbohydrate conjugates	375.114	0.0900572	-6.28128	21401-21-8	3.873	3.681	3.798	3.678	3.677	4.112	3.616	3.766	3.982	3.612	3.942	3.617	3.665	3.659	4.039	4.318	4.405	3.664	3.621	3.623	3.613	3.62	3.624	3.619	5.558	5.567	5.518	5.552	5.546	5.55	3.65	3.911	3.652	3.655	3.655	3.654	3.795
4-Pyridoxic Acid	PW_C000011;HMDB0000017	M+H	C8H9NO4	1.9223	pos	Organoheterocyclic compounds	Pyridines and derivatives	Pyridinecarboxylic acids and derivatives	184.06	0.0187287	-0.403662	82-82-6	5.337	5.363	5.336	5.335	5.331	5.325	5.016	4.969	4.926	4.963	5.004	4.959	5.301	5.303	5.301	5.297	5.315	5.319	4.834	4.767	4.822	4.77	4.778	4.765	4.846	4.75	4.805	4.853	4.814	4.766	5.319	5.284	5.319	5.347	5.304	5.331	5.07
Arg Leu	others	M+H	C12H25N5O3	1.9223	pos	others	others	others	288.203	0.0236228	-0.952434	-	5.939	5.883	5.881	5.883	5.863	5.888	5.757	5.711	5.758	5.755	5.729	5.752	5.629	5.588	5.629	5.646	5.629	5.586	5.682	5.716	5.646	5.671	5.684	5.663	5.702	5.725	5.682	5.659	5.694	5.665	5.843	5.848	5.844	5.841	5.841	5.878	5.973
Artemorin	HMDB0302701	M+Na	C15H20O3	1.938	pos	Lipids and lipidotherslike molecules	Prenol lipids	Terpene lactones	271.129	0.0413885	-7.38941	64845-92-7	4.518	4.187	4.279	4.537	4.304	4.505	4.173	4.268	4.404	4.121	4.337	4.282	4.14	3.96	3.907	4.194	4.144	4.057	3.558	3.813	3.654	3.335	3.802	3.507	4.401	4.22	4.481	4.301	4.406	4.424	4.167	4.224	4.272	4.278	4.249	4.498	4.079
Serylvalylglycylglutamic acid	HMDB0302163	M+ACN+H	C15H26N4O8	1.938	pos	Organic acids and derivatives	Carboxylic acids and derivatives	Amino acids, peptides, and analogues	432.208	0.0420427	-1.14909	-	5.373	5.369	5.307	5.352	5.277	5.374	5.585	5.504	5.547	5.575	5.548	5.563	5.733	5.756	5.732	5.768	5.711	5.77	5.76	5.753	5.706	5.754	5.73	5.757	5.772	5.741	5.749	5.718	5.772	5.731	5.647	5.649	5.597	5.638	5.6	5.648	5.643
(2R,3S)-3-Hydroxy-1,1-dimethylpyrrolidin-1-ium-2-carboxylate	HMDB0242121	M+H-2H2O	C7H13NO3	1.9459	pos	Organic acids and derivatives	Carboxylic acids and derivatives	Amino acids, peptides, and analogues	124.076	0.0620031	1.04655	-	4.057	4.225	4.386	4.211	4.381	4.285	4.355	4.388	4.333	4.383	4.367	4.363	4.344	4.359	4.338	4.285	4.319	4.29	4.295	4.243	4.325	4.23	4.381	4.313	4.036	4.073	4.231	4.259	4.278	4.282	4.443	4.32	4.389	4.429	4.499	4.434	4.33
3-Methoxy-4-hydroxyphenylglycolaldehyde	PW_C002041;HMDB0004061	M+NH4	C9H10O4	1.9459	pos	Benzenoids	Phenols	Methoxyphenols	200.092	0.0340423	-0.25643	17592-23-3	4.827	4.882	4.842	4.87	4.897	4.927	4.968	5.061	4.959	4.981	4.993	5.019	4.635	4.656	4.741	4.76	4.785	4.717	4.716	4.609	4.603	4.618	4.533	4.724	5.244	5.249	5.259	5.244	5.287	5.257	4.619	4.67	4.595	4.656	4.666	4.658	4.713
L-erythro-5-(1-Hydroxyethyl)-2(5H)-furanone	HMDB0033285	M+ACN+H	C6H8O3	1.9618	pos	Organoheterocyclic compounds	Dihydrofurans	Furanones	170.081	0.0501085	-0.0714208	54621-96-4	4.976	4.923	4.978	5.038	5.006	5.051	4.962	4.984	5.049	5.048	5.012	4.97	4.897	4.88	4.929	4.895	4.957	4.956	4.863	4.828	4.856	4.859	4.885	4.914	4.995	4.936	4.953	4.944	5.033	4.922	5.128	5.091	5.108	5.136	5.042	5.086	5.012
2-Aminoheptanedioic acid	HMDB0034252	M+ACN+H	C7H13NO4	1.9698	pos	Organic acids and derivatives	Carboxylic acids and derivatives	Amino acids, peptides, and analogues	217.118	0.0461842	-0.343555	3721-85-5	5.01	5.007	4.967	4.983	4.945	4.996	4.887	4.896	4.958	4.97	4.973	4.889	4.704	4.655	4.686	4.536	4.652	4.603	4.727	4.8	4.707	4.756	4.798	4.736	4.669	4.694	4.675	4.711	4.685	4.607	4.835	4.82	4.868	4.823	4.833	4.787	4.847
PC(LTE4/P-18:1(11Z))	HMDB0289668	M+H-2H2O, M+H-H2O, M+NH4	C49H87N2O10PS	6.009	pos	Not Available	Not Available	Not Available	944.613	0.0393134	-2.45438	-	5.941	5.806	5.868	5.943	5.84	5.958	6.02	6.128	6.278	6.079	6.113	6.182	6.08	5.98	6.035	6.087	5.99	6.003	6.392	6.283	6.32	6.323	6.42	6.313	6.301	6.246	6.355	6.374	6.164	6.375	6.12	6.124	6.166	6.008	6.128	6.222	6.422
5-Hydroxykynurenamine	HMDB0004076;PW_C002048	M+ACN+H	C9H12N2O2	2.0096	pos	Organic oxygen compounds	Organooxygen compounds	Carbonyl compounds	222.124	0.0353666	-0.794099	708-23-6	5.138	5.165	5.225	5.245	5.17	5.22	5.417	5.418	5.403	5.442	5.414	5.366	4.394	4.645	4.513	4.437	4.556	4.475	4.83	4.85	4.77	4.851	4.848	4.835	5.305	5.282	5.253	5.331	5.253	5.235	5.153	5.125	5.186	5.118	5.209	5.112	5.03
PA(18:1(9Z)/18:3(9Z,12Z,15Z))	LMGP10010880;HMDB0114929;PW_C062347	M+Na, M+2Na-H, M+NH4	C39H69O8P	7.2764	pos	Lipids and lipidotherslike molecules	Glycerophospholipids	Glycerophosphates	719.461	0.0854906	-1.46156	-	5.492	5.409	5.318	5.36	5.52	5.459	5.488	4.763	4.781	4.922	4.946	4.937	4.974	4.541	5.223	4.651	4.792	4.801	5.041	5.132	4.697	4.842	5.141	5.071	5.623	5.795	5.661	5.775	5.873	5.725	5.242	5.093	5.041	5.222	5.534	5.153	5.341
2,3,4,5-Tetrahydro-2-pyridinecarboxylic acid	HMDB0012130	2M+NH4	C6H9NO2	2.0334	pos	Organic acids and derivatives	Carboxylic acids and derivatives	Amino acids, peptides, and analogues	272.16	0.0389079	-1.31899	73980-78-6	5.677	5.72	5.716	5.719	5.744	5.69	5.587	5.587	5.588	5.638	5.574	5.567	5.554	5.57	5.571	5.545	5.54	5.532	5.123	5.168	5.113	5.041	5.117	5.193	5.399	5.315	5.353	5.388	5.307	5.405	5.044	5.193	5.21	5.169	5.188	5.173	5.131
H-Asp(OBzl)-OH	HMDB0253007	2M+ACN+Na	C11H13NO4	2.0334	pos	Organic acids and derivatives	Carboxylic acids and derivatives	Amino acids, peptides, and analogues	510.183	0.0501735	-4.62166	-	5.382	5.276	5.403	5.219	5.226	5.133	5.751	5.811	5.709	5.709	5.79	5.754	5.992	6.018	6.009	5.983	6.054	6.002	6.053	6.031	6.045	6.047	6.043	6.023	5.896	5.968	5.902	5.927	5.923	5.962	6.102	6.114	6.123	6.139	6.18	6.116	5.965
Riddelliine N-oxide	HMDB0257221	M+ACN+H	C18H23NO7	2.0492	pos	Alkaloids and derivatives	Not Available	Not Available	407.181	0.0560117	-1.4821	-	4.884	5.07	5.017	4.796	4.908	5.102	5.48	5.562	5.497	5.484	5.444	5.574	5.717	5.736	5.716	5.683	5.646	5.757	5.766	5.671	5.739	5.698	5.69	5.746	5.77	5.752	5.805	5.776	5.704	5.74	5.857	5.786	5.746	5.841	5.846	5.836	5.664
N(6)-6(R,S)-lipoyl-L-lysine	HMDB0255285	M+H-H2O	C14H26N2O3S2	2.0724	pos	Organoheterocyclic compounds	Dithiolanes	Lipoamides	317.134	0.19004	-3.77023	-	5.669	5.615	5.702	5.715	5.781	5.741	5.689	5.71	5.884	5.687	5.672	5.67	5.923	5.908	5.943	5.945	5.943	6.147	5.835	5.875	5.875	5.881	5.919	5.897	5.309	5.151	5.372	5.267	5.225	5.239	5.484	5.61	5.574	5.632	5.639	5.732	5.489
Miglitol	HMDB0014634;MJDBOTE0000907	M+H-2H2O	C8H17NO5	2.0803	pos	Organoheterocyclic compounds	Piperidines	Not Available	172.097	0.0358559	-0.10088	72432-03-2	5.475	5.419	5.443	5.452	5.468	5.476	5.5	5.494	5.481	5.499	5.495	5.508	5.485	5.503	5.492	5.504	5.504	5.5	5.655	5.643	5.593	5.615	5.614	5.673	5.592	5.604	5.609	5.606	5.64	5.633	5.786	5.771	5.779	5.783	5.789	5.77	5.877
Cefroxadine	HMDB0249775	M+CH3OH+H	C16H19N3O5S	2.0803	pos	Organoheterocyclic compounds	Lactams	Beta lactams	398.141	0.0170498	8.25123	51762-05-1	5.65	5.628	5.616	5.538	5.618	5.62	5.805	5.779	5.798	5.815	5.779	5.759	6.133	6.152	6.162	6.16	6.146	6.149	6.374	6.347	6.356	6.359	6.377	6.369	5.759	5.799	5.782	5.783	5.81	5.777	6.264	6.269	6.261	6.27	6.295	6.261	6.151
Asn Ile	others	M+H	C10H19N3O4	2.112	pos	others	others	others	246.145	0.060526	-0.835183	-	5.53	5.58	5.607	5.591	5.587	5.609	5.008	5.032	4.96	4.942	5.043	5.047	4.624	4.558	4.365	4.6	4.45	4.616	4.92	4.926	4.941	4.912	4.908	4.912	4.369	3.673	4.039	3.762	4.142	4.072	4.07	4.116	3.823	4.093	3.54	3.854	3.522
Erinapyrone B	HMDB0041427	M+NH4	C7H10O3	2.1279	pos	Organoheterocyclic compounds	Pyrans	Pyranones and derivatives	160.097	0.035576	0.448947	146064-67-7	4.453	4.499	4.653	4.614	4.535	4.614	4.802	4.803	4.776	4.736	4.711	4.802	4.959	4.97	4.988	4.911	5.001	5.041	4.893	4.901	4.845	4.857	4.908	4.862	4.968	4.939	4.961	4.956	4.98	4.933	4.971	4.937	4.939	4.945	4.972	4.948	4.871
Hydroxydeoxyguanosine	HMDB0253263	M+H-H2O	C10H13N5O5	2.1279	pos	Organoheterocyclic compounds	Imidazopyrimidines	Purines and purine derivatives	266.088	0.0173787	-0.888969	-	5.638	5.615	5.628	5.658	5.68	5.631	5.08	5.048	5.095	5.094	5.126	5.084	4.993	5.067	5.067	4.985	5.11	4.984	3.556	3.562	3.548	3.555	3.559	3.555	3.489	3.703	3.728	3.66	3.473	3.493	4.829	4.946	4.941	4.938	4.801	4.872	3.572
Gamma-Glutamyltyrosine	HMDB0011741	M+H	C14H18N2O6	2.1517	pos	Organic acids and derivatives	Carboxylic acids and derivatives	Amino acids, peptides, and analogues	311.123	0.013016	-1.05215	7432-23-7	6.069	6.06	6.043	6.057	6.071	6.053	5.953	5.941	5.93	5.966	5.96	5.925	6.356	6.334	6.365	6.367	6.366	6.352	5.965	5.965	5.942	5.949	5.96	5.968	6.061	6.032	6.035	6.039	6.059	6.043	6.282	6.272	6.266	6.28	6.272	6.246	6.371
5,6-Dihydro-5-azacytidine	HMDB0246860	M+2Na-H	C8H14N4O5	2.1676	pos	Organic oxygen compounds	Organooxygen compounds	Carbohydrates and carbohydrate conjugates	291.07	0.0236793	7.98903	-	5.542	5.507	5.548	5.563	5.582	5.472	5.599	5.585	5.606	5.644	5.575	5.64	5.749	5.752	5.786	5.742	5.751	5.765	5.745	5.761	5.767	5.729	5.758	5.803	5.462	5.401	5.383	5.457	5.472	5.482	5.707	5.756	5.744	5.722	5.732	5.677	5.697
Valtrate	HMDB0034493	M+ACN+H	C10H12O5	2.1835	pos	Lipids and lipidotherslike molecules	Prenol lipids	Monoterpenoids	254.102	0.0404862	-0.873029	18296-44-1	4.61	4.71	4.579	4.653	4.654	4.738	4.736	4.634	4.622	4.667	4.66	4.656	4.758	4.779	4.737	4.801	4.76	4.843	4.974	4.996	4.964	4.971	5.024	4.988	4.633	4.684	4.659	4.767	4.667	4.536	5.006	5.017	5.018	5.01	5.014	5.019	4.875
S-Adenosylmethionine	HMDB0001185;PW_C000921;MJDBOTE0000477	M+H-H2O	C15H23N6O5S+	2.1994	pos	Nucleosides, nucleotides, and analogues	5''othersdeoxyribonucleosides	5''othersdeoxyothers5''othersthionucleosides	382.143	0.0254011	2.12489	485-80-3;29908-03-0	3.91	3.527	3.522	3.977	3.968	3.525	5.403	5.358	5.38	5.332	5.383	5.363	5.478	5.477	5.46	5.458	5.45	5.454	5.732	5.71	5.755	5.742	5.759	5.762	5.051	5.115	5.091	5.049	5.101	5.078	5.274	5.181	5.219	5.242	5.292	5.261	5.31
Phenethylamine	HMDB0012275;MJDBOTE0000720	M+H	C8H11N	2.2233	pos	Benzenoids	Benzene and substituted derivatives	Phenethylamines	122.097	0.0524129	1.3548	64-04-0	4.673	4.606	4.68	4.678	4.719	4.687	4.839	4.825	4.819	4.804	4.85	4.824	4.747	4.785	4.813	4.784	4.758	4.796	4.785	4.844	4.787	4.786	4.826	4.812	4.971	5.015	4.969	4.986	4.999	5.005	5.056	5.02	5.057	5.041	5.069	5.026	4.839
Avocadyne 4-acetate	HMDB0031049;LMFA05000645	M+H, M+ACN+H, M+NH4	C19H34O4	6.009	pos	Lipids and lipidotherslike molecules	Fatty Acyls	Fatty alcohols	344.279	0.0288309	-0.915666	28884-46-0	5.751	5.693	5.643	5.722	5.748	5.734	5.673	5.692	5.687	5.734	5.691	5.757	5.889	5.86	5.864	5.892	5.846	5.896	6.047	6.063	6.054	6.045	6.066	6.054	5.392	5.488	5.427	5.485	5.428	5.445	5.988	6.018	5.992	5.982	5.98	5.982	5.945
(-)-Slaframine	HMDB0243523	M+CH3OH+H	C10H18N2O2	2.2552	pos	Organoheterocyclic compounds	Indolizidines	Not Available	231.17	0.0221175	-0.781824	20084-93-9	6.134	6.16	6.142	6.144	6.15	6.154	5.574	5.566	5.528	5.545	5.547	5.571	5.18	5.224	5.211	5.224	5.211	5.229	5.561	5.596	5.567	5.555	5.583	5.57	4.988	5.018	5.013	5.005	5.006	5.036	5.045	5.056	5.087	5.105	5.058	5.079	4.782
Levetiracetam	HMDB0015333;HMDB0252105	M+CH3OH+H	C8H14N2O2	2.2631	pos	Organic acids and derivatives	Carboxylic acids and derivatives	Amino acids, peptides, and analogues	203.139	0.0133447	0.0409538	102767-28-2	6.007	6.017	6	6.005	6.013	6.01	5.721	5.716	5.711	5.718	5.71	5.705	5.661	5.64	5.675	5.666	5.661	5.666	5.749	5.77	5.744	5.74	5.761	5.759	5.54	5.522	5.535	5.519	5.504	5.535	5.509	5.534	5.543	5.531	5.542	5.523	5.461
Ropinirole	HMDB0014413	M+K	C16H24N2O	2.2631	pos	Organoheterocyclic compounds	Indoles and derivatives	Indolines	299.15	0.0685976	-7.17962	91374-21-9	4.894	4.927	4.867	4.865	4.881	4.936	5.018	4.971	4.851	4.949	4.932	4.979	2.08	2.26	2.764	2.265	2.602	2.683	4.744	4.742	4.646	4.715	4.709	4.789	5.133	5.116	5.079	5.114	5.091	5.119	4.924	4.935	4.96	4.936	4.958	4.998	4.974
9-Hydroxylinoleic acid	HMDB0004670;HMDB0247599;HMDB0062652	M+H-2H2O, M+ACN+H, M+Na	C18H32O3	6.009	pos	Lipids and lipidotherslike molecules	Fatty Acyls	Lineolic acids and derivatives	261.221	0.0109725	-0.836012	98524-19-7;73543-67-6	5.985	5.979	5.928	5.948	5.973	5.955	5.817	5.832	5.857	5.854	5.862	5.838	6.034	5.989	6.023	6.001	6.013	6.01	6.15	6.157	6.146	6.162	6.16	6.161	5.718	5.691	5.681	5.66	5.708	5.682	6.111	6.12	6.117	6.105	6.109	6.117	6.018
Methoxamine	HMDB0014861	M+CH3OH+H	C11H17NO3	2.2712	pos	Benzenoids	Benzene and substituted derivatives	Methoxybenzenes	244.154	0.0144007	-0.519563	390-28-3	6.314	6.324	6.329	6.32	6.314	6.323	6.447	6.438	6.414	6.426	6.431	6.445	6.286	6.265	6.297	6.286	6.278	6.288	6.467	6.483	6.47	6.467	6.483	6.489	6.054	6.053	6.049	6.04	6.041	6.058	6.096	6.092	6.088	6.097	6.092	6.098	5.873
Tryptophanamide	HMDB0013318;MJDBOTE0000612	M+H	C11H13N3O	2.2872	pos	Organoheterocyclic compounds	Indoles and derivatives	Tryptamines and derivatives	204.113	0.140239	0.341466	20696-57-5	3.093	3.094	3.089	3.091	3.09	3.092	3.029	3.027	3.033	3.025	3.014	3.031	3.077	3.072	3.079	3.079	3.075	3.077	3.034	3.036	3.026	3.033	3.037	3.032	2.967	2.97	2.969	2.968	2.951	2.971	3.063	3.066	3.065	3.068	3.068	3.067	3.05
3,6-Dihydroxydecanoylcarnitine	HMDB0241142	M+Na	C17H33NO6	2.2872	pos	Lipids and lipidotherslike molecules	Fatty Acyls	Fatty acid esters	370.223	0.0919077	9.61476	-	4.315	4.358	4.025	4.292	4.268	4.107	3.671	4.025	3.868	3.973	4.058	3.885	3.154	3.148	3.156	3.156	3.151	3.153	4.501	4.347	4.368	4.222	4.408	4.35	3.812	3.992	3.96	3.742	4.289	3.665	4.504	4.209	4.508	4.451	4.388	4.416	4.62
N-[(5-Hydroxy-2-pyridinyl)methyl]adenosine	HMDB0040912	M+H-H2O	C16H18N6O5	2.327	pos	Nucleosides, nucleotides, and analogues	Purine nucleosides	Not Available	357.129	0.0374022	-4.49104	123369-41-5	4.772	4.684	4.634	4.684	4.632	4.708	4.967	4.976	4.944	5.001	5.009	5.035	4.912	4.771	4.901	4.893	4.913	4.961	5.087	5.096	5.067	5.081	5.128	5.104	5.321	5.348	5.356	5.342	5.37	5.348	5.428	5.439	5.434	5.436	5.479	5.444	5.186
4-oxo-Retinoic acid	HMDB0006285;PW_C002706	M+ACN+Na	C20H26O3	2.335	pos	Lipids and lipidotherslike molecules	Prenol lipids	Retinoids	378.202	0.0136097	-6.24766	38030-57-8	6.207	6.208	6.221	6.189	6.19	6.199	6.35	6.337	6.34	6.336	6.361	6.347	3.802	3.721	3.757	3.794	4.126	3.765	5.873	5.903	5.862	5.879	5.864	5.879	6.001	6.036	6.035	6.001	6.023	6.049	6.348	6.36	6.363	6.376	6.379	6.35	6.22
Betaxolol	HMDB0014341;PW_C008742;MJDBOTE0000884	M+Na	C18H29NO3	2.3512	pos	Benzenoids	Phenols	Tyrosols and derivatives	330.202	0.0151815	-6.27147	63659-18-7	5.473	5.506	5.498	5.503	5.503	5.487	5.544	5.54	5.533	5.528	5.536	5.574	5.458	5.407	5.452	5.447	5.444	5.419	5.117	5.128	5.066	5.059	5.053	5.107	5.206	5.258	5.22	5.216	5.2	5.248	5.136	5.156	5.148	5.176	5.172	5.149	4.963
(5E)-Tetradec-5-enedioylcarnitine	HMDB0241369	M+CH3OH+H	C21H37NO6	2.3752	pos	Lipids and lipidotherslike molecules	Fatty Acyls	Fatty acid esters	432.296	0.0625008	2.20716	-	5.22	5.306	5.238	5.279	5.261	5.252	5.414	5.406	5.398	5.392	5.435	5.437	4.793	4.787	4.795	4.794	4.79	4.792	4.749	4.97	4.827	4.934	4.934	4.879	5.367	5.363	5.327	5.29	5.314	5.347	5.292	5.318	5.329	5.333	5.337	5.332	5.29
Heliotridine	HMDB0253071	M+H-H2O	C8H13NO2	2.3831	pos	Alkaloids and derivatives	Not Available	Not Available	138.091	0.0205446	0.381664	520-63-8	4.463	4.496	4.552	4.528	4.606	4.486	4.557	4.558	4.594	4.53	4.513	4.609	4.583	4.574	4.64	4.656	4.597	4.585	4.627	4.546	4.523	4.547	4.576	4.563	4.467	4.545	4.474	4.528	4.545	4.569	4.642	4.667	4.64	4.613	4.63	4.631	4.642
Asparaginyl-Tryptophan	HMDB0028742	M+H-2H2O	C15H18N4O4	2.3831	pos	Organic acids and derivatives	Carboxylic acids and derivatives	Amino acids, peptides, and analogues	283.119	0.0319288	-0.239846	-	2.467	3.845	3.839	2.937	3.637	3.517	2.319	3.466	3.773	3.897	3.812	3.727	3.159	2.937	3.181	3.196	3.015	3.387	3.727	3.893	2.316	4.038	3.743	3.787	3.959	3.723	3.641	3.98	3.987	4.147	4.123	4.086	4.289	3.835	4.168	3.024	4.005
Cryptomeridiol 11-rhamnoside	HMDB0038018	M+H, M+ACN+H, M+H-2H2O	C21H38O6	5.9852	pos	Lipids and lipidotherslike molecules	Prenol lipids	Sesquiterpenoids	351.253	0.0119064	-1.01114	349112-30-7	6.686	6.657	6.654	6.677	6.673	6.685	6.491	6.456	6.503	6.512	6.48	6.518	6.672	6.637	6.649	6.648	6.643	6.665	6.923	6.934	6.926	6.93	6.947	6.925	6.217	6.2	6.25	6.248	6.249	6.239	6.672	6.673	6.67	6.653	6.663	6.687	6.518
Hydroxyl frovatriptan	HMDB0061150	M+ACN+Na	C14H19N3O2	2.4229	pos	Organoheterocyclic compounds	Indoles and derivatives	Carbazoles	325.166	0.0508002	8.79215	-	5.263	5.292	5.262	5.259	5.258	5.277	4.973	4.997	4.978	5.071	4.949	5.002	3.881	3.92	3.69	3.707	3.87	3.803	5.156	5.147	5.156	5.132	5.162	5.145	5.291	5.253	5.221	5.186	5.208	5.219	5.189	5.177	5.244	5.255	5.2	5.205	5.302
Prolyl-Lysine	HMDB0029022	M+ACN+H	C11H21N3O3	2.4392	pos	Organic acids and derivatives	Carboxylic acids and derivatives	Amino acids, peptides, and analogues	285.192	0.0314196	-0.968747	-	5.273	5.285	5.299	5.273	5.308	5.259	5.303	5.297	5.277	5.28	5.308	5.293	6.01	5.981	6.021	6.022	5.987	5.994	5.28	5.261	5.287	5.269	5.34	5.292	5.066	5.11	5.044	5.085	5.062	5.058	5.454	5.496	5.469	5.455	5.42	5.463	5.357
Leonurine	HMDB0254014	M+H-H2O	C14H21N3O5	2.463	pos	Benzenoids	Benzene and substituted derivatives	Benzoic acids and derivatives	294.145	0.027299	-0.799124	24697-74-3	5.175	5.107	5.139	5.143	5.154	5.115	5.005	5.004	5.023	5.041	5.005	4.994	4.972	4.911	4.929	5.045	4.994	4.986	4.958	4.865	4.927	4.954	4.963	4.925	5.064	5.071	4.994	5.018	5.009	5.059	4.975	4.949	4.963	4.998	4.934	5.003	4.914
Valine lactate	HMDB0259749	M+ACN+Na	C8H15NO5	2.5028	pos	Organic acids and derivatives	Carboxylic acids and derivatives	Amino acids, peptides, and analogues	269.111	0.042625	-0.810656	-	4.86	4.854	4.901	4.888	4.843	4.864	4.614	4.692	4.771	4.766	4.75	4.751	5.03	5.005	5.075	5.059	4.969	5.048	4.783	4.839	4.772	4.768	4.76	4.749	4.81	4.829	4.874	4.847	4.835	4.821	4.855	4.908	4.915	4.861	4.838	4.841	4.923
Cichorioside K	HMDB0302057	M+H-H2O	C21H26O10	2.535	pos	Organic oxygen compounds	Organooxygen compounds	Carbohydrates and carbohydrate conjugates	421.153	0.263237	9.42154	-	3.511	3.512	3.507	3.509	3.508	3.51	4.325	4.759	4.264	3.98	4.311	4.007	4.576	4.511	4.363	4.535	4.592	4.3	4.878	4.415	4.82	3.68	4.876	5.375	4.667	4.756	4.785	5.219	4.01	4.338	4.031	4.03	5.06	4.197	4.24	3.485	3.71
Thr Phe	others	M+H	C13H18N2O4	2.5509	pos	others	others	others	267.134	0.0672747	-0.928292	-	5.522	5.593	5.559	5.584	5.562	5.554	5.101	5.075	5.048	5.098	4.979	5.109	5.042	4.982	5.033	5.003	4.97	4.99	5.22	5.221	5.208	5.222	5.2	5.217	4.792	4.756	4.784	4.799	4.827	4.707	4.858	4.864	4.864	4.945	4.828	4.894	4.669
(+/-)-Tryptophan	HMDB0030396	2M+H	C11H12N2O2	2.5589	pos	Organoheterocyclic compounds	Indoles and derivatives	Indolyl carboxylic acids and derivatives	409.187	0.0319227	-0.949893	1954-12-06	6.253	6.262	6.249	6.278	6.236	6.245	6.102	6.115	6.078	6.115	6.098	6.135	6.246	6.205	6.212	6.219	6.232	6.247	6.027	5.99	5.982	5.986	6.032	6.003	6.099	6.099	6.113	6.101	6.053	6.118	5.954	5.987	5.991	5.973	5.992	5.998	5.929
Felbamate	HMDB0015084;PW_C009391	M+ACN+H	C11H14N2O4	2.6305	pos	Benzenoids	Benzene and substituted derivatives	Not Available	280.127	0.0146266	-9.89263	25451-15-4	4.969	4.913	4.9	4.867	4.967	4.949	5.02	4.994	5.046	5.022	4.978	4.939	5.344	5.379	5.358	5.331	5.316	5.316	4.974	4.963	4.944	5.036	5.069	5.042	4.86	4.847	4.852	4.853	4.984	4.911	4.969	4.973	4.942	4.991	4.959	4.944	5.037
Nicotredole	HMDB0255590	M+NH4	C16H15N3O	2.6383	pos	Organoheterocyclic compounds	Indoles and derivatives	Indoles	283.155	0.0113702	-0.963548	-	6.317	6.331	6.317	6.336	6.311	6.318	6.244	6.214	6.234	6.218	6.213	6.231	5.798	5.792	5.8	5.8	5.796	5.797	5.763	5.782	5.747	5.754	5.773	5.778	6.114	6.11	6.101	6.09	6.109	6.112	6.113	6.102	6.104	6.128	6.105	6.106	5.995
1-tetradecanoyl-sn-glycero-3-phosphate	HMDB0062321;LMGP10050007	M+H	C17H35O7P	2.6619	pos	Lipids and lipidotherslike molecules	Glycerophospholipids	Glycerophosphates	383.217	0.0216544	-5.47837	-	5.189	5.189	5.145	5.153	5.142	5.136	5.615	5.602	5.626	5.573	5.601	5.654	3.555	3.549	3.557	3.557	3.553	3.554	5.437	5.406	5.444	5.455	5.421	5.472	5.715	5.696	5.688	5.652	5.674	5.68	5.483	5.505	5.465	5.464	5.432	5.453	5.43
5-Methylthioribose	HMDB0001087	M+ACN+H	C6H12O4S	2.7017	pos	Organic oxygen compounds	Organooxygen compounds	Carbohydrates and carbohydrate conjugates	222.079	0.156457	0.188859	624740-12-1	4.874	4.93	4.873	4.887	4.892	4.838	4.596	4.568	4.647	4.661	4.588	4.659	3.03	3.024	3.032	3.032	3.028	3.029	2.986	2.989	2.979	2.985	2.99	2.985	4.413	4.361	4.408	4.297	4.42	4.375	3.016	3.019	3.018	3.021	3.021	3.02	3.003
Citrusin I	HMDB0303680	M+2Na	C34H53N7O9	2.7017	pos	Organic acids and derivatives	Carboxylic acids and derivatives	Amino acids, peptides, and analogues	374.686	0.0770804	5.69699	-	5.205	5.2	5.157	5.186	5.23	5.18	5.181	5.242	5.14	5.241	5.197	5.246	4.527	4.55	4.489	4.374	4.543	4.45	4.466	4.33	4.326	4.229	4.55	4.409	5.017	4.964	5.009	5.054	5.084	5.037	5.334	5.313	5.309	5.31	5.286	5.317	4.999
Butyl 4-aminobenzoate	HMDB0249473	M+H-2H2O	C11H15NO2	2.7335	pos	Benzenoids	Benzene and substituted derivatives	Benzoic acids and derivatives	158.096	0.0924326	0.13321	-	4.012	3.992	4.113	4.123	3.913	4.177	4.165	4.177	4.242	4.162	4.138	4.071	4.291	4.179	4.216	4.305	4.253	4.267	4.098	4.169	4.174	4.178	4.21	3.924	3.787	3.541	3.957	3.686	3.547	3.87	4.068	4.045	3.967	3.932	4.072	3.899	3.983
Ultram	HMDB0259401;HMDB0014339	M+Na	C16H25NO2	2.7414	pos	Benzenoids	Phenol ethers	Anisoles	286.176	0.0311925	-7.20357	27203-92-5	5.707	5.71	5.737	5.726	5.729	5.706	5.725	5.695	5.726	5.724	5.712	5.725	5.691	5.652	5.656	5.647	5.664	5.661	5.311	5.308	5.275	5.323	5.312	5.317	5.607	5.608	5.603	5.579	5.602	5.623	5.355	5.374	5.362	5.382	5.37	5.359	5.257
PI(20:4(8Z,11Z,14Z,17Z)-2OH(5S,6R)/18:0)	HMDB0276415	M+H+Na	C47H83O15P	2.7414	pos	Not Available	Not Available	Not Available	471.274	0.147922	5.0062	-	4.128	4.708	4.575	4.475	4.177	4.255	4.347	4.549	4.342	4.283	4.449	4.533	4.497	4.299	4.645	4.2	4.549	4.671	4.727	4.809	4.694	4.451	4.54	4.672	4.147	4.121	3.809	4.346	4.057	3.824	4.878	4.458	4.591	4.474	4.599	4.743	5.043
Tsangane L 3-glucoside	HMDB0040824	M+H-2H2O	C19H34O7	2.7573	pos	Lipids and lipidotherslike molecules	Prenol lipids	Terpene glycosides	339.218	0.0105506	2.8511	143775-68-2	6.594	6.62	6.613	6.601	6.594	6.593	6.53	6.523	6.534	6.516	6.508	6.531	6.338	6.333	6.34	6.34	6.336	6.338	6.32	6.325	6.302	6.309	6.298	6.314	6.556	6.56	6.559	6.551	6.551	6.547	6.547	6.534	6.539	6.539	6.532	6.537	6.483
Lovastatin acid	HMDB0254177	M+NH4	C24H38O6	2.7891	pos	Organic acids and derivatives	Hydroxy acids and derivatives	Mediumotherschain hydroxy acids and derivatives	440.302	0.0391806	2.43997	75225-51-3	5.283	5.282	5.286	5.315	5.278	5.27	5.235	5.145	5.124	5.142	5.19	5.185	5.169	5.163	5.171	5.17	5.166	5.168	5.228	5.202	5.231	5.175	5.232	5.222	5.347	5.382	5.456	5.418	5.332	5.388	5.408	5.423	5.384	5.412	5.421	5.402	5.462
9-O-Acetylneuraminic acid	HMDB0255839	M+2Na-H	C11H19NO9	2.8288	pos	Organic oxygen compounds	Organooxygen compounds	Carbohydrates and carbohydrate conjugates	354.075	0.0256476	-6.73877	-	6.079	6.088	6.107	6.106	6.065	6.071	5.544	5.567	5.548	5.545	5.515	5.535	6.008	5.969	5.977	5.958	5.976	5.953	5.745	5.749	5.727	5.719	5.738	5.756	5.862	5.866	5.869	5.872	5.875	5.878	5.894	5.899	5.873	5.877	5.875	5.875	5.979
6-Epi-7-isocucurbic acid glucoside	HMDB0029782	M+H-2H2O	C18H30O8	2.8607	pos	Lipids and lipidotherslike molecules	Fatty Acyls	Fatty acyl glycosides	339.181	0.0422225	3.02793	176486-13-8	5.015	5.019	5.011	5.006	4.984	5.032	4.796	4.821	4.801	4.77	4.722	4.746	3.986	3.555	3.567	3.725	3.455	3.627	4.953	4.988	4.978	4.996	5.041	4.984	5.894	5.908	5.892	5.88	5.895	5.92	5.08	5.07	5.105	5.134	5.135	5.161	5.242
N-Feruloylglycyl-L-phenylalanine	HMDB0029356	M+NH4	C21H22N2O6	2.8607	pos	Organic acids and derivatives	Carboxylic acids and derivatives	Amino acids, peptides, and analogues	416.181	0.0187358	-1.04006	40747-82-8	5.762	5.772	5.779	5.767	5.756	5.73	5.641	5.617	5.617	5.578	5.632	5.608	5.693	5.674	5.674	5.663	5.696	5.667	5.45	5.42	5.428	5.428	5.419	5.388	5.486	5.515	5.518	5.494	5.501	5.514	5.608	5.538	5.564	5.577	5.565	5.555	5.602
Leu Leu	others	M+H	C12H24N2O3	2.9163	pos	others	others	others	245.186	0.0114894	-0.570036	-	5.88	5.901	5.887	5.884	5.891	5.882	5.298	5.277	5.318	5.277	5.284	5.29	4.991	5.01	5.015	4.998	4.996	5.007	5.338	5.365	5.352	5.353	5.36	5.369	4.702	4.688	4.642	4.73	4.708	4.745	4.712	4.718	4.775	4.785	4.734	4.734	4.374
Zeatin Riboside	HMDB0304506;HMDB0030388;MJDBZSJ0000121	M+H	C15H21N5O5	2.9321	pos	Nucleosides, nucleotides, and analogues	Purine nucleosides	Not Available	352.161	0.0244887	-1.25591	6025-53-2	5.156	5.144	5.144	5.117	5.153	5.112	4.984	5.014	4.967	4.962	4.905	4.98	5.199	5.171	5.195	5.213	5.179	5.163	5.252	5.21	5.182	5.156	5.179	5.223	4.984	5.011	5.007	4.951	5.034	4.996	5.1	5.09	5.082	5.125	5.105	5.126	4.979
Gly Ile Val	others	M+H	C13H25N3O4	2.9561	pos	others	others	others	288.192	0.0505774	-0.858346	-	4.798	4.797	4.823	4.787	4.764	4.768	4.7	4.645	4.727	4.695	4.619	4.734	4.879	4.822	4.88	4.836	4.842	4.817	4.296	4.142	4.145	4.284	4.387	4.161	4.593	4.616	4.562	4.601	4.578	4.465	4.211	4.19	4.049	4.188	4.237	4.238	4.093
N-hydroxy-L-tryptophan	HMDB0255152	M+ACN+H	C11H12N2O3	2.964	pos	Organoheterocyclic compounds	Indoles and derivatives	Indolyl carboxylic acids and derivatives	262.118	0.0289961	-0.970963	-	5.368	5.388	5.404	5.37	5.375	5.405	4.753	4.756	4.724	4.736	4.8	4.797	4.393	4.463	4.483	4.454	4.475	4.398	4.74	4.763	4.78	4.786	4.647	4.738	3.986	4.015	4.163	4.017	4.039	4.025	3.914	4.064	4.01	4.013	3.63	3.928	3.5
1-Deoxynojirimycin	HMDB0035359	2M+ACN+Na	C6H13NO4	2.9879	pos	Organoheterocyclic compounds	Piperidines	Not Available	390.187	0.0509726	5.95867	19130-96-2	4.719	4.714	4.753	4.707	4.776	4.699	4.805	4.783	4.862	4.82	4.828	4.813	4.998	4.955	4.982	4.957	4.926	4.907	4.958	4.949	4.894	4.955	4.903	4.931	5.043	5.077	5.127	5.033	5.081	5.09	5.11	5.151	5.053	5.115	5.1	5.096	5.058
Tyrosyl-Isoleucine	HMDB0029108	M+H	C15H22N2O4	2.9958	pos	Organic acids and derivatives	Carboxylic acids and derivatives	Amino acids, peptides, and analogues	295.165	0.0557868	-1.61522	-	5.412	5.391	5.415	5.428	5.392	5.402	5.133	5.144	5.102	5.133	5.134	5.121	4.993	4.897	4.987	4.98	5.046	4.973	5.047	5	5.006	5.032	5.007	5.051	4.721	4.842	4.828	4.795	4.845	4.724	4.911	4.956	4.893	4.819	4.892	4.9	4.897
Coenzyme B	HMDB0304798	M+Na	C11H22NO7PS	2.9958	pos	Organic acids and derivatives	Carboxylic acids and derivatives	Amino acids, peptides, and analogues	366.075	0.0350732	1.1114	104302-77-4	5.724	5.69	5.71	5.667	5.682	5.694	5.167	5.113	5.098	5.125	5.153	5.102	6.039	6.035	6.068	6.039	6.046	6.069	5.665	5.7	5.685	5.711	5.679	5.694	5.524	5.532	5.527	5.565	5.524	5.522	5.961	5.978	5.944	5.97	5.965	5.967	6.274
Gln Val Thr Lys	others	M+H, M+Na, M+ACN+Na	C20H38N6O7	5.7146	pos	others	others	others	538.295	0.0267684	-2.67582	-	5.604	5.558	5.512	5.52	5.52	5.475	5.533	5.585	5.65	5.522	5.461	5.575	6.335	6.297	6.311	6.293	6.323	6.324	6.369	6.383	6.374	6.383	6.4	6.39	5.799	5.779	5.818	5.786	5.766	5.805	6.035	6.021	6.013	6.024	6.035	6.02	6.197
8-Isoquinoline methanamine (hydrochloride)	others	M+H	C11H11N	3.0676	pos	others	others	others	158.096	0.0978687	0.170537	-	4.322	4.285	4.334	4.305	4.383	4.273	4.335	4.297	4.322	4.329	4.266	4.297	4.389	4.39	4.387	4.378	4.391	4.412	4.29	4.194	4.305	4.374	4.261	4.312	4.131	4.043	4.04	4.157	4.09	4.111	4.306	4.274	4.159	4.262	4.171	4.305	4.297
1-Carboxycyclohexaneacetic Acid	others	M+H-2H2O	C9H14O4	3.0755	pos	others	others	others	151.075	0.0403832	0.176023	-	4.371	4.362	4.297	4.311	4.373	4.373	4.473	4.444	4.5	4.47	4.488	4.52	4.138	4.257	4.266	4.224	4.16	4.256	4.562	4.564	4.514	4.488	4.581	4.582	4.122	4.094	4.122	4.044	4.073	4.158	4.114	4.101	4.095	4.245	4.134	4.201	4.099
2-(4-fluorophenyl)sulfanyl-N-[[1-(hydroxymethyl)cyclopropyl]methyl]acetamide	others	M+H, M+Na, M+NH4	C13H16FNO2S	2.972	pos	others	others	others	270.097	0.0532305	4.27247	-	4.813	4.781	4.835	4.807	4.793	4.774	3.81	3.984	3.831	3.931	4.112	3.933	3.719	4.005	3.895	3.898	3.718	4.02	4.024	4.032	3.353	3.912	3.712	3.801	5.605	5.614	5.615	5.605	5.599	5.587	3.854	3.748	3.876	3.712	4.041	3.937	4.068
Acetaminophen	HMDB0001859;PW_C001233	2M+NH4	C8H9NO2	3.1712	pos	Benzenoids	Phenols	1othershydroxyothers2othersunsubstituted benzenoids	320.16	0.0250353	-0.716911	103-90-2	5.311	5.314	5.272	5.318	5.286	5.293	5.276	5.305	5.301	5.307	5.279	5.301	5.364	5.362	5.356	5.36	5.341	5.387	5.046	5.046	5.037	5.064	5.014	5.039	5.263	5.252	5.272	5.24	5.259	5.287	5.083	5.081	5.041	5.095	5.086	5.103	5.013
2'-Fluorothymidine	HMDB0245532	M+CH3OH+H	C10H13FN2O5	3.235	pos	Nucleosides, nucleotides, and analogues	Pyrimidine nucleosides	Pyrimidine 2''othersdeoxyribonucleosides	293.116	0.00850359	7.48599	-	5.314	5.346	5.318	5.323	5.308	5.32	5.548	5.58	5.573	5.583	5.549	5.564	5.615	5.628	5.593	5.594	5.605	5.623	5.838	5.846	5.85	5.852	5.845	5.821	5.874	5.877	5.883	5.882	5.864	5.876	5.858	5.818	5.835	5.828	5.827	5.828	5.817
Quassinol	HMDB0037235	M+ACN+Na	C20H24O6	3.2749	pos	Lipids and lipidotherslike molecules	Prenol lipids	Terpene lactones	424.171	0.0291218	-6.72744	21018-87-1	5.218	5.133	5.097	5.119	5.206	5.13	5.073	4.997	5.088	4.984	5.075	5.102	5.445	5.503	5.477	5.501	5.461	5.47	5.32	5.324	5.337	5.377	5.363	5.37	5.409	5.354	5.364	5.363	5.354	5.335	5.451	5.377	5.408	5.345	5.434	5.415	5.594
Pro-Ile	HMDB0304810	M+H-2H2O	C11H20N2O3	3.3548	pos	Organic acids and derivatives	Carboxylic acids and derivatives	Amino acids, peptides, and analogues	193.134	0.0637009	0.11975	-	4.478	4.452	4.37	4.427	4.442	4.478	4.199	4.278	4.342	4.263	4.289	4.347	4.377	4.318	4.361	4.344	4.328	4.391	4.366	4.365	4.362	4.332	4.36	4.324	4.311	4.263	4.295	4.263	4.297	4.267	4.251	4.224	4.148	4.035	4.162	4.222	4.619
Cephalosporin C	HMDB0060450	M+H-2H2O	C16H21N3O8S	3.3628	pos	Organic acids and derivatives	Carboxylic acids and derivatives	Amino acids, peptides, and analogues	380.091	0.0319241	-0.757458	61-24-5	5.2	5.225	5.243	5.213	5.206	5.243	4.718	4.752	4.665	4.76	4.668	4.678	3.77	3.839	3.31	3.819	3.866	4.219	4.448	4.507	4.448	4.484	4.509	4.355	5.059	5.066	5.035	5.02	5.061	5.057	5.189	5.171	5.194	5.127	5.158	5.113	5.385
DL-p-Chlorophenylalanine methyl ester hydrochloride	others	M+H	C10H12ClNO2	3.3868	pos	others	others	others	214.063	0.0335233	-0.411211	-	4.211	4.352	4.327	4.338	4.248	4.221	4.575	4.518	4.561	4.547	4.531	4.553	4.381	4.335	4.293	4.384	4.353	4.353	4.767	4.759	4.773	4.764	4.776	4.757	4.338	4.373	4.293	4.318	4.35	4.318	4.488	4.441	4.499	4.467	4.481	4.477	4.487
Leu Ile	others	M+H	C12H24N2O3	3.4188	pos	others	others	others	245.186	0.0140499	-0.604957	-	5.888	5.893	5.899	5.896	5.904	5.902	5.619	5.618	5.601	5.628	5.597	5.621	5.531	5.526	5.525	5.522	5.506	5.541	5.635	5.637	5.626	5.645	5.635	5.624	5.476	5.49	5.482	5.492	5.471	5.498	5.462	5.431	5.461	5.457	5.451	5.478	5.361
Coutaric acid	HMDB0029225	M+Na	C18H27N3O4	3.4588	pos	Benzenoids	Benzene and substituted derivatives	Benzoic acids and derivatives	372.186	0.268624	-9.83461	-	4.315	4.032	4.272	4.146	4.388	4.468	2.87	2.868	2.874	2.866	2.855	2.872	2.919	3.595	2.921	3.362	2.916	3.17	2.875	3.147	2.867	2.874	3.556	2.873	5.419	5.441	5.385	5.439	5.385	5.4	2.904	2.907	2.907	2.909	2.909	2.909	2.891
Tryptophyl-Proline	HMDB0029091	M+H	C16H19N3O3	3.6428	pos	Organic acids and derivatives	Carboxylic acids and derivatives	Amino acids, peptides, and analogues	302.15	0.0151728	-0.603904	-	5.901	5.906	5.891	5.895	5.895	5.891	5.809	5.793	5.813	5.825	5.799	5.801	5.52	5.509	5.51	5.518	5.505	5.534	5.458	5.473	5.47	5.471	5.466	5.446	5.471	5.468	5.457	5.464	5.468	5.46	5.476	5.472	5.477	5.483	5.464	5.49	5.36
(3b,5a,6b,22a,25R)-Furostane-22-methoxy-3,6,26-triol 3-[glucosyl-(1->2)-[xylosyl-(1->3)]-glucosyl-(1->4)-galactoside] 26-glucoside	HMDB0035485	M+2H	C57H96O29	3.6508	pos	Phenylpropanoids and polyketides	Cinnamic acids and derivatives	Hydroxycinnamic acids and derivatives	623.304	0.0337325	-8.65133	256642-48-5	5.938	5.942	5.961	5.932	5.916	5.913	5.844	5.831	5.812	5.842	5.814	5.82	5.843	5.818	5.828	5.799	5.83	5.824	5.627	5.594	5.595	5.62	5.66	5.636	5.635	5.603	5.608	5.614	5.602	5.627	6	6.042	6.023	5.987	5.979	5.999	5.928
PIP2(18:1(11Z)/20:4(5Z,8Z,11Z,14Z))	HMDB0010083	M+2H	C47H83O19P3	3.6588	pos	Lipids and lipidotherslike molecules	Glycerophospholipids	Glycerophosphoinositol phosphates	523.24	0.0489751	-7.95569	-	3.81	3.483	3.891	3.163	3.868	3.844	0.4461	3.905	3.721	3.862	3.282	1.612	4.397	4.526	4.358	4.548	4.493	4.523	1.702	2.609	2.216	3.713	2.134	2.296	3.654	3.353	2.185	2.961	3.336	3.556	0.4685	0.4705	3.638	1.211	1.082	3.441	1.354
Pro-Pro-Phe	HMDB0304811	M+H	C19H25N3O4	3.7228	pos	Organic acids and derivatives	Carboxylic acids and derivatives	Amino acids, peptides, and analogues	360.191	0.0867005	-0.80141	-	4.905	4.907	4.906	4.932	4.891	4.911	5.02	4.966	4.981	5.039	4.877	4.979	2.699	2.694	2.701	2.701	2.697	2.699	4.523	4.52	4.437	4.354	4.513	4.524	4.684	4.637	4.66	4.559	4.639	4.633	5.047	4.99	4.995	5.009	4.962	5.01	4.892
CDP-DG(i-13:0/20:5(5Z,8Z,10E,14Z,17Z)-OH(12))	HMDB0293427	M+H+Na	C45H73N3O16P2	3.7228	pos	Not Available	Not Available	Not Available	498.726	0.166221	9.39908	-	3.352	3.854	4.053	3.642	4.15	3.399	3.287	3.285	3.292	3.283	3.272	3.289	5.437	5.376	5.406	5.406	5.414	5.379	3.292	3.294	3.284	3.291	3.295	3.291	3.225	3.228	3.227	3.404	3.209	3.229	4.879	5.076	4.862	5.102	4.871	4.959	3.308
PIP(TXB2/20:4(5Z,8Z,11Z,14Z))	HMDB0280011	M+H+Na	C49H82O20P2	3.7388	pos	Not Available	Not Available	Not Available	538.245	0.0293364	6.46574	-	5.931	5.904	5.933	5.892	5.917	5.885	5.841	5.851	5.861	5.844	5.84	5.852	5.857	5.817	5.875	5.83	5.858	5.852	5.715	5.706	5.679	5.665	5.699	5.73	5.593	5.582	5.564	5.558	5.551	5.548	6.098	6.108	6.066	6.104	6.06	6.105	5.992
Afzelechin	LMPK12020035;HMDB0030823	M+NH4	C15H14O5	3.8668	pos	Phenylpropanoids and polyketides	Flavonoids	Flavans	292.118	0.163978	-0.913438	2545-00-8	2.959	2.96	2.954	2.957	2.955	2.957	3.264	2.892	3.516	3.357	3.736	3.83	3.523	3.352	3.662	3.541	3.606	3.149	3.906	4.17	4.062	4.068	4.05	3.762	4.123	4.208	4.143	4.132	3.97	4.223	4.054	3.994	4.149	4.076	3.973	4.138	3.915
Genipin	HMDB0035830;MJDBOTE0001654	M+H-2H2O	C11H14O5	3.9148	pos	Lipids and lipidotherslike molecules	Prenol lipids	Monoterpenoids	191.07	0.0586646	-0.338646	6902-77-8	4.867	4.875	4.909	4.882	4.855	4.854	4.374	4.342	4.361	4.356	4.318	4.328	3.511	3.631	3.574	3.627	3.404	3.512	3.48	3.919	3.867	3.842	3.781	3.575	4.365	4.403	4.373	4.391	4.391	4.418	3.696	3.664	3.664	3.581	3.774	3.741	3.456
DG(TXB2/i-15:0/0:0)	HMDB0299010	M+2Na	C38H68O9	3.9148	pos	Not Available	Not Available	Not Available	357.235	0.0367718	8.96156	-	6.098	6.09	6.093	6.099	6.108	6.098	4.493	4.342	4.455	4.314	4.36	4.369	4.587	4.694	4.655	4.569	4.617	4.721	4.575	4.59	4.559	4.656	4.578	4.639	5.902	5.893	5.922	5.9	5.902	5.901	4.531	4.439	4.48	4.409	4.549	4.441	4.487
Ile Phe	others	M+H	C15H22N2O3	3.9388	pos	others	others	others	279.17	0.0175172	-1.9193	-	5.584	5.585	5.614	5.571	5.566	5.583	5.316	5.326	5.325	5.3	5.296	5.317	5.298	5.282	5.319	5.251	5.278	5.284	5.257	5.269	5.268	5.239	5.259	5.27	5.212	5.187	5.187	5.166	5.182	5.165	5.151	5.162	5.132	5.228	5.139	5.185	4.981
Ganglioside GD3 (d18:0/14:0)	HMDB0011857	M+2Na	C66H119N3O29	3.9868	pos	Lipids and lipidotherslike molecules	Sphingolipids	Glycosphingolipids	731.889	0.118154	5.30036	-	4.372	4.197	4.47	4.096	4.47	4.414	4.375	3.769	3.751	4.177	4.431	4.325	5.071	5.075	4.977	4.959	5.01	5.131	3.614	3.616	3.606	3.613	3.617	3.612	3.547	3.55	3.606	3.548	3.895	3.551	3.697	4.095	4.255	3.726	4.063	4.378	3.63
Erythromycylamine	HMDB0251939	M+H+Na	C37H70N2O12	4.0108	pos	Organic oxygen compounds	Organooxygen compounds	Carbohydrates and carbohydrate conjugates	379.248	0.0218515	9.97246	-	6.172	6.166	6.19	6.147	6.176	6.164	4.502	4.552	4.582	4.472	4.556	4.44	4.709	4.443	4.714	4.573	4.623	4.516	4.66	4.614	4.7	4.69	4.725	4.646	5.916	5.897	5.933	5.913	5.888	5.919	4.269	4.709	4.495	4.511	4.504	4.509	4.52
3-(6'-methylthio)hexylmalate	HMDB0304111	M+NH4	C11H18O5S-2	4.1148	pos	Organic acids and derivatives	Hydroxy acids and derivatives	Mediumotherschain hydroxy acids and derivatives	280.121	0.0207653	-0.670869	-	5.404	5.414	5.421	5.415	5.42	5.41	5.119	5.073	5.103	5.115	5.115	5.059	4.971	4.985	4.949	5.001	4.971	4.974	4.799	4.862	4.765	4.841	4.813	4.836	5.458	5.459	5.451	5.436	5.457	5.469	4.936	4.938	4.929	4.952	4.933	4.942	5.176
Porphobilinogen	PW_C000166;HMDB0000245	M+H-2H2O	C10H14N2O4	4.1309	pos	Organic nitrogen compounds	Organonitrogen compounds	Amines	191.081	0.0176043	-0.262186	487-90-1	4.105	4.004	4.238	4.088	4.109	4.17	4.144	4.176	4.318	4.23	4.049	4.148	4.311	4.289	4.295	4.396	4.329	4.371	4.379	4.423	4.315	4.346	4.383	4.436	4.186	4.347	4.214	4.218	4.35	4.186	4.344	4.432	4.459	4.422	4.383	4.451	4.4
Chlorpheniramine	PW_C001303;HMDB0001944	M+H	C16H19ClN2	4.1628	pos	Organoheterocyclic compounds	Pyridines and derivatives	Pheniramines	275.131	0.0644414	-0.909705	113-92-8;132-22-9	0.6625	0.0005131	1.859	1.432	0.05404	1.506	3.274	2.556	3.568	3.119	3.48	3.38	0.0004938	2.926	0.0004961	2.958	0.000491	0.1516	3.601	3.238	3.52	3.539	3.642	3.364	2.595	2.364	3.242	2.641	2.891	3.279	0.000478	0.0004813	0.5261	3.009	0.0008497	0.6187	0.08098
Clausarinol	HMDB0041407	M+Na	C24H30O6	4.2109	pos	Phenylpropanoids and polyketides	Coumarins and derivatives	Pyranocoumarins	437.195	0.141066	3.35596	-	3.264	3.265	3.26	3.262	3.261	3.263	3.2	3.198	3.204	3.196	3.185	3.201	3.248	3.242	3.25	3.25	3.246	3.247	3.204	3.207	3.197	3.203	3.208	3.203	3.138	3.141	3.14	3.139	3.122	3.142	3.234	3.237	3.236	3.239	3.239	3.238	3.221
Pyranomammea C	HMDB0033688	M+K	C22H28O6	4.2429	pos	Phenylpropanoids and polyketides	Coumarins and derivatives	Pyranocoumarins	427.151	0.0139386	-3.1257	30390-05-7	4.226	3.912	3.75	3.638	4.115	3.875	4.834	4.748	4.852	4.839	4.793	4.838	5.413	5.425	5.413	5.404	5.441	5.404	5.216	5.147	5.122	5.184	5.176	5.191	5.176	5.234	5.189	5.185	5.224	5.205	5.302	5.272	5.263	5.271	5.297	5.278	5.056
SM(d20:1/TXB2)	HMDB0290731	M+2Na	C45H85N2O10P	4.2509	pos	Not Available	Not Available	Not Available	445.288	0.0633545	2.866	-	6.16	6.144	6.142	6.151	6.151	6.162	4.307	4.197	4.414	4.422	4.272	4.073	4.657	4.643	4.424	4.628	4.729	4.722	4.362	4.496	4.392	4.557	4.668	4.529	5.721	5.71	5.683	5.712	5.718	5.694	4.332	4.491	4.349	4.152	4.295	4.404	4.467
Gibberellin A8-catabolite	HMDB0304364;LMPR0104170027	M+ACN+H	C19H22O7	4.2989	pos	Lipids and lipidotherslike molecules	Prenol lipids	Diterpenoids	404.171	0.11384	1.41254	78791-79-4	3.737	3.431	3.065	3.072	3.066	3.613	3.49	3.181	3.041	3.303	3.747	3.007	4.028	4.221	4.231	4.085	4.132	4.434	3.96	3.897	3.89	4.061	3.57	4.011	3.892	3.849	3.624	4.206	3.674	3.853	3.932	4.111	3.695	3.951	4.124	4.064	3.549
3-Hydroxyphloretin 2'-O-xylosyl-glucoside	HMDB0301671	M+NH4	C26H32O15	4.3309	pos	Phenylpropanoids and polyketides	Flavonoids	Biflavonoids and polyflavonoids	602.21	0.0783565	3.83522	-	4.942	4.947	4.788	4.882	4.924	4.938	5.016	5.062	5.094	5.045	5.015	5.028	4.48	4.418	4.397	4.251	4.547	4.432	4.34	4.042	4.278	4.24	4.363	4.207	4.661	4.645	4.612	4.686	4.826	4.762	4.604	4.501	4.482	4.471	4.548	4.651	4.894
3-[[(2S)-2,4-Dihydroxy-3,3-dimethylbutanoyl]amino]propanoic acid	HMDB0250782	M+H, 2M+Na, M+H-H2O, M+H-2H2O	C9H17NO5	2.1994	pos	Organic acids and derivatives	Carboxylic acids and derivatives	Amino acids, peptides, and analogues	220.118	0.00620539	-0.283084	-	6.989	7.008	6.985	6.995	6.994	6.977	7.192	7.186	7.183	7.19	7.181	7.194	6.447	6.456	6.473	6.473	6.458	6.468	6.318	6.309	6.304	6.315	6.321	6.313	7.43	7.425	7.421	7.422	7.418	7.423	6.539	6.538	6.548	6.552	6.541	6.536	6.354
Cefadroxil	HMDB0015271;HMDB0029733	M+CH3OH+H	C16H17N3O5S	4.4669	pos	Organoheterocyclic compounds	Benzoxepines	Dibenzoxepines	396.122	0.206509	-1.01577	40323-88-4;66592-87-8;50370-12-2	5.058	5.079	5.091	5.074	5.097	5.068	4.735	4.729	4.718	4.686	4.74	4.824	4.695	4.66	4.798	4.735	4.724	4.679	4.635	4.55	4.606	4.652	4.598	4.53	4.695	4.626	4.512	4.545	4.572	4.55	4.297	4.383	4.299	4.299	4.457	4.452	4.069
5''-(4-Hydroxy-(E)-cinnamoyl) alpha-L-arabinofuranosyl-(1->3)-beta-D-xylopyranosyl-(1->4)-D-xylopyranoside	HMDB0041489	M+ACN+H	C24H32O15	4.5229	pos	Organic oxygen compounds	Organooxygen compounds	Carbohydrates and carbohydrate conjugates	602.21	0.0330164	4.21839	102254-69-3	5.28	5.257	5.264	5.275	5.292	5.276	5.359	5.366	5.362	5.395	5.34	5.415	4.998	4.87	4.967	4.929	5.017	4.918	4.764	4.803	4.686	4.835	4.687	4.803	5.129	5.084	5.09	5.069	5.174	5.132	5.093	4.987	4.913	4.998	5.072	4.996	5.223
Riboprine	HMDB0304396;HMDB0257214	M+H	C15H21N5O4	4.5869	pos	Nucleosides, nucleotides, and analogues	Purine nucleosides	Not Available	336.166	0.0236642	-1.38829	-	5.463	5.476	5.478	5.454	5.485	5.477	5.14	5.08	5.05	5.084	5.065	5.085	5.5	5.502	5.509	5.506	5.483	5.519	5.323	5.356	5.335	5.335	5.353	5.328	5.249	5.234	5.201	5.227	5.223	5.223	5.223	5.216	5.185	5.205	5.224	5.2	5.161
Ryanodine	HMDB0257371	M+ACN+Na	C25H35NO9	4.6029	pos	Lipids and lipidotherslike molecules	Prenol lipids	Diterpenoids	557.246	0.0248487	-2.55005	15662-33-6	5.463	5.481	5.45	5.426	5.452	5.441	5.512	5.535	5.498	5.504	5.469	5.487	5.067	5.057	5.067	4.972	5.02	5.052	5.25	5.271	5.252	5.229	5.25	5.212	4.826	4.833	4.857	4.782	4.878	4.902	5.674	5.623	5.63	5.654	5.676	5.647	5.579
DG(22:6(4Z,7Z,10Z,13Z,16Z,19Z)/22:5(7Z,10Z,13Z,16Z,19Z)/0:0)	HMDB0007787;PW_C003838	M+H-2H2O	C47H70O5	4.6509	pos	Lipids and lipidotherslike molecules	Glycerolipids	Diradylglycerols	679.511	0.110473	3.429	-	5.993	5.983	6.01	5.96	5.992	5.975	4.093	4.119	4.045	4.382	4.18	3.981	3.923	4.027	4.41	3.941	4.295	4.106	4.086	4.07	3.611	4.101	3.565	4.155	3.903	4.299	4.13	4.436	4.248	4.363	3.93	3.594	3.593	4.2	4.096	4.182	4.099
Abscisic alcohol	HMDB0039635	M+H	C15H22O3	4.7149	pos	Lipids and lipidotherslike molecules	Prenol lipids	Sesquiterpenoids	251.164	0.268119	-0.634435	113472-20-1	2.482	2.462	2.284	2.721	2.532	2.374	2.642	2.596	2.677	2.615	2.502	2.353	2.624	2.442	3.102	2.578	2.388	2.619	4.361	4.286	4.306	4.307	4.36	4.285	2.538	2.513	2.697	2.596	2.031	2.172	3.065	2.351	2.36	2.449	2.432	2.437	2.487
Delphinidin 3-glucoside	HMDB0037997	M+NH4	C21H21O12+	5.003	pos	Phenylpropanoids and polyketides	Flavonoids	Flavonoid glycosides	483.133	0.188873	-9.06296	6906-38-3;50986-17-9;6906-38-3	5.098	5.155	5.121	5.128	5.092	5.075	4.495	4.495	4.485	4.553	4.485	4.511	4.676	4.714	4.694	4.657	4.693	4.711	3.978	3.859	4.237	4.175	3.914	3.597	4.074	4.263	4.285	4.298	4.299	4.185	3.31	3.313	3.312	3.315	3.315	3.314	4.021
20-COOH-leukotriene E4	LMFA03020060;HMDB0012634	M+H-2H2O	C23H35NO7S	5.043	pos	Organic acids and derivatives	Carboxylic acids and derivatives	Amino acids, peptides, and analogues	434.195	0.0162819	-9.34784	-	4.24	4.241	4.236	4.238	4.236	4.238	4.176	4.174	4.18	4.172	4.161	4.177	4.586	4.45	4.567	4.478	4.64	4.537	4.494	4.494	4.565	4.466	4.529	4.574	4.113	4.117	4.115	4.115	4.098	4.118	4.427	4.419	4.475	4.424	4.413	4.514	4.487
2-(L-Menthoxy)ethanol	HMDB0303254	M+NH4	C12H24O2	5.0589	pos	Lipids and lipidotherslike molecules	Prenol lipids	Monoterpenoids	218.211	0.017374	-0.412817	-	5.718	5.778	5.727	5.741	5.791	5.761	5.745	5.742	5.753	5.757	5.741	5.757	5.849	5.821	5.821	5.837	5.814	5.84	5.787	5.793	5.819	5.779	5.816	5.827	5.717	5.729	5.718	5.663	5.679	5.691	5.833	6.143	5.833	5.8	5.796	5.772	5.822
Lotaustralin	HMDB0033865	2M+H	C11H19NO6	5.091	pos	Organic oxygen compounds	Organooxygen compounds	Carbohydrates and carbohydrate conjugates	523.251	0.133969	2.60341	534-67-8	4.173	4.174	4.169	4.171	4.17	4.172	4.109	4.107	4.113	4.105	4.094	4.11	4.157	4.152	4.159	4.159	4.155	4.157	4.114	4.116	4.106	4.113	4.117	4.112	4.047	4.05	4.049	4.048	4.031	4.051	4.143	4.146	4.145	4.148	4.148	4.147	4.13
Muzanzagenin	HMDB0032601	M+ACN+H	C27H38O5	5.115	pos	Lipids and lipidotherslike molecules	Steroids and steroid derivatives	Oxosteroids	484.301	0.0472702	-9.86493	197080-19-6	5.466	5.472	5.449	5.463	5.475	5.432	4.59	4.626	4.571	4.63	4.491	4.584	4.579	4.367	4.173	4.191	4.388	3.952	5.235	5.245	5.247	5.274	5.268	5.241	3.515	3.246	3.576	3.244	3.622	3.446	5.282	5.236	5.296	5.26	5.298	5.26	4.872
Dihydrocinchonine	HMDB0302802	M+NH4	C19H24N2O	5.147	pos	Alkaloids and derivatives	Cinchona alkaloids	Not Available	314.222	0.14	-0.936429	-	1.987	1.988	1.983	1.985	1.984	1.986	3.614	3.224	3.058	3.531	3.786	3.1	1.972	1.966	1.973	1.973	1.969	1.971	3.996	3.828	4.014	3.843	3.968	3.63	1.862	3.244	1.864	1.863	3.067	1.866	4.183	4.127	4.171	4.147	4.067	4.078	3.449
Methyl hippurate	HMDB0011723;HMDB0000859	M+ACN+H	C10H11NO3	5.163	pos	Benzenoids	Benzene and substituted derivatives	Benzoic acids and derivatives	235.108	0.0934049	-0.641786	42013-20-7;1205-08-9	3.265	3.118	3.156	3.308	3.433	3.419	3.547	3.69	3.499	3.706	3.42	3.633	3.286	3.462	3.639	3.438	3.737	2.866	3.73	3.655	3.843	3.697	3.344	3.554	3.751	3.224	3.634	3.544	3.837	3.543	3.317	3.523	3.639	3.492	3.588	3.748	3.764
Pro Ile Asp	others	M+H	C15H25N3O6	5.235	pos	others	others	others	344.181	0.0220469	-1.04337	-	5.131	5.147	5.116	5.143	5.098	5.095	4.789	4.856	4.867	4.869	4.8	4.821	5.108	5.092	5.114	5.088	5.096	5.107	5.135	5.152	5.121	5.147	5.181	5.125	4.845	4.828	4.841	4.868	4.847	4.894	5.164	5.179	5.198	5.19	5.178	5.161	5.092
S-Acetyldihydrolipoamide	HMDB0001526;LMFA08010023	M+NH4	C10H19NO2S2	5.395	pos	Lipids and lipidotherslike molecules	Fatty Acyls	Fatty amides	267.12	0.104465	2.07477	-	4.531	4.536	4.493	4.523	4.562	4.534	4.417	4.427	4.494	4.428	4.398	4.413	4.03	4.236	4.25	4.096	4.247	4.256	4.485	4.374	4.488	4.38	4.41	4.374	3.972	3.776	4.011	3.859	3.71	3.97	4.251	4.213	4.265	4.309	4.133	4.274	3.651
Icotinib	HMDB0253369	M+CH3OH+H	C22H21N3O4	5.515	pos	Organoheterocyclic compounds	Diazanaphthalenes	Benzodiazines	424.186	0.220833	-0.862983	-	1.913	1.914	1.909	1.911	1.909	1.911	1.849	1.847	1.854	1.846	1.835	1.851	1.897	1.892	1.899	1.899	1.895	1.896	2.786	3.083	2.512	1.853	2.408	2.397	1.788	1.792	1.79	1.789	1.773	2.397	1.883	1.886	1.885	1.888	1.888	1.887	1.87
Metipranolol	PW_C009627;HMDB0015345	M+H	C17H27NO4	5.547	pos	Benzenoids	Phenol esters	Not Available	310.201	0.210222	-0.678437	22664-55-7	3.21	3.853	3.625	2.959	3.726	3.81	2.896	3.096	2.901	3.017	3.131	3.028	3.392	3.467	2.947	2.947	2.942	2.944	3.161	3.519	3.733	3.05	3.385	3.423	2.834	2.838	2.836	2.835	2.819	2.839	3.091	3.497	2.933	3.374	3.038	3.404	2.918
PE(PGF1alpha/15:0)	HMDB0260875	M+2H	C40H76NO11P	5.611	pos	Not Available	Not Available	Not Available	389.768	0.113702	7.74127	-	2.836	2.703	2.664	2.962	2.45	2.865	1.731	1.44	1.311	1.614	1.893	1.309	2.281	1.942	1.355	2.106	2.163	1.571	3.361	2.838	2.964	3.511	3.473	2.961	1.248	1.252	1.25	1.249	1.233	1.252	2.157	2.36	1.992	2.093	2.073	2.522	1.327
Antipyrine	HMDB0015503;PW_C009770	M+ACN+H	C11H12N2O	5.627	pos	Organoheterocyclic compounds	Azoles	Pyrazoles	230.129	0.114858	-0.376557	60-80-0	1.797	1.798	2.249	1.795	1.793	1.795	1.733	1.731	1.738	1.73	1.719	1.735	1.781	1.775	1.783	1.783	1.779	1.78	1.738	1.74	1.731	1.737	1.741	1.737	1.672	1.676	1.674	1.674	1.657	1.677	1.767	1.77	1.769	1.772	1.772	1.771	1.754
2-Hydroxycineol	HMDB0059852	2M+ACN+H	C10H18O2	5.6589	pos	Organoheterocyclic compounds	Oxanes	Not Available	382.295	0.0241996	-1.30165	-	5.526	5.5	5.547	5.535	5.522	5.521	5.28	5.243	5.277	5.262	5.252	5.259	5.581	5.552	5.574	5.583	5.577	5.558	5.862	5.893	5.893	5.912	5.9	5.878	5.115	5.122	5.122	5.147	5.074	5.141	5.909	5.925	5.916	5.911	5.93	5.934	5.769
Histidinyl-Proline	HMDB0028893;HMDB0304781	M+H, M+K, M+NH4, M+Na	C11H16N4O3	2.3429	pos	Organic acids and derivatives	Carboxylic acids and derivatives	Amino acids, peptides, and analogues	253.128	0.0287508	-6.30304	20930-58-9	5.177	5.19	5.182	5.204	5.189	5.155	3.243	0.01918	3.247	3.712	3.311	3.526	3.868	3.855	3.905	3.823	4.261	4.029	2.456	3.537	3.388	3.501	3.421	3.277	6.154	6.167	6.171	6.165	6.158	6.174	3.711	3.184	3.646	3.19	3.52	3.682	2.614
Pheophorbide a	HMDB0256449	M+ACN+H	C35H36N4O5	5.6749	pos	Not Available	Not Available	Not Available	634.3	0.0390908	-4.2344	15664-29-6	5.113	5.143	5.123	5.24	5.035	5.133	5.101	5.125	5.115	5.027	5.185	5.071	5.206	5.281	5.291	5.276	5.258	5.273	5.453	5.483	5.421	5.442	5.454	5.466	5.302	5.295	5.256	5.293	5.201	5.26	5.549	5.516	5.568	5.533	5.543	5.565	5.333
Plactin D	HMDB0256630	M+H-2H2O	C32H52N8O5	5.7068	pos	Organic acids and derivatives	Carboxylic acids and derivatives	Amino acids, peptides, and analogues	593.394	0.295362	3.51906	-	2.286	1.863	3.006	1.86	1.859	1.861	2.885	2.139	1.803	2.826	1.784	1.801	1.847	1.841	1.849	1.849	2.881	2.023	3.41	3.333	3.674	3.579	2.916	3.035	2.018	1.741	1.74	2.131	2.639	1.742	4.18	2.842	4.062	3.151	3.83	4.122	4.746
Spisulosine	HMDB0258433;LMSP01080032	M+ACN+Na	C18H39NO	5.7226	pos	Organic nitrogen compounds	Organonitrogen compounds	Amines	349.321	0.0334633	7.28128	-	4.786	4.845	4.936	4.815	4.671	4.85	4.841	4.672	4.754	4.679	4.727	4.739	5.064	5.082	5.081	5.149	5.021	5.09	5.118	5.123	5.06	5.051	5.153	5.012	4.944	4.94	4.93	4.961	4.95	4.954	5.398	5.414	5.395	5.365	5.417	5.409	5.336
Methylisopelletierine	HMDB0030326	2M+H	C9H17NO	5.7385	pos	Organoheterocyclic compounds	Piperidines	Not Available	311.269	0.0186243	-1.54909	-	4.973	4.897	4.963	4.905	4.912	4.935	4.857	4.923	4.916	4.907	4.975	4.923	5.014	4.929	5.033	4.964	5.048	4.934	4.93	4.904	4.899	4.968	4.801	4.908	4.902	4.901	4.89	4.892	4.897	4.906	5.067	5.057	5.093	5.072	5.041	5.063	5.005
Methoxy arachidonyl fluorophosphonate	HMDB0254298	M+ACN+Na	C21H36FO2P	5.7385	pos	Organic acids and derivatives	Organic phosphonic acids and derivatives	Phosphonic acid esters	434.257	0.0858384	-7.69151	-	5.094	5	5.108	5.027	5.096	4.924	4.428	4.343	4.57	4.568	4.616	4.635	5.142	5.013	5.05	5.052	5.026	5.057	4.831	4.869	4.921	4.939	4.809	4.924	4.391	4.34	4.383	4.196	4.162	4.244	5.046	4.948	4.976	4.874	4.952	4.92	4.758
Phenylalanylserine	HMDB0029004	M+H-H2O	C12H16N2O4	5.7463	pos	Organic acids and derivatives	Carboxylic acids and derivatives	Amino acids, peptides, and analogues	235.108	0.221489	-0.616804	16053-39-7	3.103	3.104	3.099	3.101	3.099	3.101	3.039	3.037	3.043	3.035	3.023	3.04	3.087	3.081	3.089	3.089	3.085	3.086	3.043	3.046	3.036	3.042	3.046	3.042	2.976	2.98	2.997	2.978	3.234	2.981	3.073	3.076	3.075	3.078	3.296	3.077	3.06
Apramycin	HMDB0248529	M+Na	C21H41N5O11	5.7463	pos	Organic oxygen compounds	Organooxygen compounds	Carbohydrates and carbohydrate conjugates	562.273	0.0713479	6.44635	37321-09-8	5.082	5.11	5.037	5.137	5.143	5.18	5.245	5.228	5.25	5.277	5.236	5.222	5.475	5.527	5.504	5.466	5.522	5.473	5.784	5.752	5.787	5.793	5.748	5.735	5.489	5.446	5.511	5.477	5.455	5.464	5.491	5.485	5.493	5.475	5.503	5.614	5.527
C2 PHYTOCERAMIDE	others	M+H	C20H41NO4	5.7543	pos	others	others	others	360.31	0.299958	-1.13622	-	4.399	4.174	4.417	4.316	4.294	4.185	4.333	4.434	4.378	4.379	4.396	4.468	3.553	3.567	3.46	3.46	3.456	3.458	4.042	4.279	4.018	3.871	3.775	4.052	4.613	4.767	4.636	4.667	4.603	4.551	4.486	4.481	4.215	4.317	4.444	4.439	4.532
Capsiamide	HMDB0040940	M+CH3OH+H	C17H35NO	5.7623	pos	Organic acids and derivatives	Carboxylic acids and derivatives	Carboxylic acid derivatives	302.305	0.038175	-1.46664	64317-66-4	6.212	6.284	6.129	6.227	6.235	6.289	6.074	6.083	6.283	6.127	6.179	6.177	6.287	6.293	6.246	6.366	6.256	6.139	6.08	6.192	6.23	6.35	6.365	6.067	6.17	6.205	6.271	6.054	6.187	6.17	6.304	6.245	6.248	6.205	6.211	6.205	6.145
Dihydroceramide	PW_C002905;HMDB0011761;HMDB0006752	M+ACN+H	C19H39NO3	5.778	pos	Lipids and lipidotherslike molecules	Sphingolipids	Ceramides	371.326	0.035788	-1.18622	2304-80-5	6.212	6.219	6.207	6.215	6.192	6.199	5.91	5.873	5.849	5.862	5.851	5.844	6.078	6.087	6.067	6.113	6.092	6.071	6.046	6.068	6.019	6.043	6.046	6.051	5.994	5.961	5.967	5.988	5.982	5.967	6.042	6.05	6.063	6.054	6.078	6.055	6
Valeroyl phenytoin	HMDB0259746	M+ACN+H	C20H20N2O3	5.8498	pos	Organoheterocyclic compounds	Azolidines	Imidazolidines	378.181	0.0445253	-0.942362	-	5.196	5.197	5.191	5.194	5.192	5.194	5.131	5.129	5.136	5.128	5.116	5.133	5.18	5.174	5.182	5.182	5.177	5.179	5.136	5.139	5.129	5.135	5.139	5.135	5.069	5.073	5.071	5.07	5.053	5.073	5.166	5.169	5.168	5.171	5.171	5.17	5.153
Butyrylcarnitine	LMFA07070054;HMDB0002013	2M+NH4	C11H21NO4	5.8817	pos	Lipids and lipidotherslike molecules	Fatty Acyls	Fatty acid esters	480.325	0.0234325	-6.17545	25576-40-3	6.299	6.26	6.265	6.294	6.275	6.309	6.38	6.382	6.388	6.403	6.367	6.379	6.701	6.713	6.706	6.717	6.717	6.733	7	7.023	6.989	6.97	7.013	6.981	6.709	6.679	6.732	6.722	6.742	6.735	6.755	6.802	6.799	6.804	6.794	6.814	6.958
13,14-Dihydro PGF-1a	HMDB0005076	M+ACN+H	C20H38O5	5.8897	pos	Lipids and lipidotherslike molecules	Fatty Acyls	Eicosanoids	400.305	0.0112292	-0.75807	-	6.127	6.137	6.134	6.152	6.117	6.148	6.106	6.106	6.11	6.157	6.137	6.116	6.335	6.295	6.315	6.313	6.325	6.328	6.277	6.273	6.271	6.271	6.299	6.266	5.924	5.896	5.912	5.923	5.943	5.922	6.165	6.194	6.197	6.181	6.213	6.198	6.107
24-Hydroxytetracosanoic acid	HMDB0302964	M+NH4	C24H48O3	5.8976	pos	Lipids and lipidotherslike molecules	Fatty Acyls	Fatty acids and conjugates	402.393	0.197858	-2.14713	-	5.643	5.764	5.304	5.717	5.563	5.659	5.018	5.003	5.69	5.322	5.588	5.552	5.68	5.861	5.613	5.871	5.653	5.232	5.108	5.704	5.727	5.956	6.035	5.12	5.558	5.544	5.795	5.402	5.719	5.658	5.806	5.528	5.699	5.596	5.429	5.61	5.206
Benzoylphenylalanyl-alanyl-proline	HMDB0247208	M+H-H2O	C24H27N3O5	5.9215	pos	Organic acids and derivatives	Carboxylic acids and derivatives	Amino acids, peptides, and analogues	420.191	0.015149	-1.12313	-	3.821	3.822	3.817	3.819	3.817	3.819	3.756	3.754	3.761	3.753	3.741	3.758	3.805	3.799	3.807	3.807	3.803	3.804	3.761	3.764	3.754	3.76	3.764	3.76	3.694	3.698	3.696	3.695	3.678	3.699	3.791	3.794	3.793	3.796	3.796	3.795	3.778
9-F1-phytoprostane	HMDB0304641	M+NH4	C18H32O5	5.9295	pos	Lipids and lipidotherslike molecules	Fatty Acyls	Eicosanoids	346.258	0.0234939	-1.10333	-	5.7	5.618	5.636	5.703	5.702	5.614	5.429	5.402	5.447	5.427	5.408	5.425	5.606	5.618	5.664	5.598	5.623	5.646	5.875	5.887	5.856	5.865	5.843	5.895	5.256	5.264	5.18	5.172	5.146	5.177	5.732	5.783	5.737	5.766	5.744	5.787	5.626
3a,21-Dihydroxy-5b-pregnane-11,20-dione	LMST02030199;PW_C002908;HMDB0006755	M+CH3OH+H	C21H32O4	5.9613	pos	Lipids and lipidotherslike molecules	Steroids and steroid derivatives	Hydroxysteroids	381.263	0.116118	-1.45283	566-03-0	4.644	4.578	4.686	3.907	4.708	4.653	3.681	3.94	3.768	4.201	3.666	4.212	4.583	4.867	4.916	4.857	4.702	4.579	5.135	5.171	5.153	5.042	5.087	5.15	3.805	3.622	3.62	3.62	3.603	3.623	5.038	4.973	5.008	5.174	5.041	5.138	4.81
N-Acetylserotonin	PW_C000956;HMDB0001238	2M+Na	C12H14N2O2	5.9613	pos	Organoheterocyclic compounds	Indoles and derivatives	Hydroxyindoles	459.202	0.0212306	5.01419	1210-83-9	4.4	4.401	4.395	4.398	4.396	4.398	4.335	4.333	4.34	4.332	4.32	4.337	4.384	4.378	4.386	4.386	4.381	4.383	4.34	4.343	4.333	4.339	4.343	4.339	4.273	4.277	4.275	4.274	4.257	4.278	4.37	4.373	4.372	4.375	4.375	4.374	4.357
Cabergoline	HMDB0014393	M+Na	C26H37N5O2	5.9613	pos	Alkaloids and derivatives	Ergoline and derivatives	Lysergic acids and derivatives	474.285	0.0197478	1.94812	81409-90-7	6.299	6.302	6.317	6.308	6.366	6.251	6.387	6.331	6.313	6.335	6.311	6.314	6.485	6.531	6.466	6.492	6.473	6.497	6.28	6.265	6.349	6.294	6.303	6.294	6.376	6.413	6.378	6.369	6.329	6.343	6.407	6.357	6.346	6.35	6.383	6.33	6.411
9,12,13-TriHOME	HMDB0004708;LMFA02000014	M+H-H2O	C18H34O5	5.9693	pos	Lipids and lipidotherslike molecules	Fatty Acyls	Fatty acids and conjugates	313.237	0.00773678	-0.898369	-	6.455	6.431	6.434	6.457	6.443	6.451	6.587	6.571	6.587	6.595	6.586	6.596	6.618	6.585	6.608	6.61	6.602	6.616	6.788	6.799	6.782	6.8	6.796	6.801	6.381	6.372	6.388	6.384	6.383	6.382	6.723	6.73	6.723	6.73	6.729	6.738	6.569
Resolvin E2	HMDB0257163;LMFA03140011	M+CH3OH+H	C20H30O4	5.9693	pos	Lipids and lipidotherslike molecules	Fatty Acyls	Eicosanoids	367.247	0.0134421	-1.40258	-	6.071	6.058	6.048	6.083	6.075	6.081	5.821	5.805	5.865	5.879	5.853	5.866	6.027	6.033	6.027	6.015	6.026	6.045	6.43	6.446	6.425	6.43	6.425	6.423	5.515	5.536	5.51	5.554	5.572	5.506	5.865	5.872	5.856	5.855	5.878	5.898	5.596
Harmaline	HMDB0030310;MJDBOTE0001002	2M+NH4	C13H14N2O	5.9693	pos	Alkaloids and derivatives	Harmala alkaloids	Not Available	446.253	0.0299628	-4.02797	304-21-2	6.773	6.781	6.769	6.774	6.838	6.698	6.854	6.746	6.755	6.77	6.779	6.764	6.803	6.873	6.759	6.784	6.764	6.78	6.561	6.504	6.659	6.624	6.563	6.569	6.796	6.841	6.818	6.799	6.736	6.747	6.78	6.728	6.682	6.66	6.735	6.687	6.684
Oxycodone	PW_C009000;HMDB0014640	M+ACN+Na	C18H21NO4	5.9852	pos	Benzenoids	Phenanthrenes and derivatives	Not Available	379.165	0.29549	6.7058	76-42-6	5.215	5.299	5.301	5.226	5.315	5.373	3.705	3.703	3.709	3.701	3.69	3.706	3.753	3.748	3.755	3.755	3.751	3.753	3.709	3.712	3.702	3.708	3.713	3.708	3.643	3.646	3.645	3.644	3.627	3.647	3.739	3.742	3.741	3.744	3.744	3.743	3.726
Amprenavir	HMDB0014839;MJDBOTE0000874	M+H-2H2O	C25H35N3O6S	5.9931	pos	Benzenoids	Benzene and substituted derivatives	Benzenesulfonamides	470.207	0.20014	-7.63273	161814-49-9	4.286	4.287	4.281	4.284	4.282	4.284	4.221	4.219	4.226	4.218	4.206	4.223	4.27	4.264	4.272	4.272	4.267	4.269	4.226	4.229	4.219	4.225	4.229	4.225	4.159	4.163	4.161	4.16	4.143	4.164	4.256	4.259	4.258	4.261	4.261	4.26	4.243
Carboprost	HMDB0249644	M+NH4	C21H36O5	6.017	pos	Lipids and lipidotherslike molecules	Fatty Acyls	Eicosanoids	386.29	0.0269931	-1.15172	35700-23-3	5.174	5.19	5.218	5.177	5.158	5.298	5.22	5.269	5.309	5.241	5.281	5.316	5.596	5.63	5.62	5.672	5.642	5.634	5.803	5.797	5.773	5.805	5.82	5.789	4.818	4.738	4.479	4.792	4.748	4.469	5.886	5.89	5.913	5.904	5.892	5.889	5.88
LysoPC(18:3(6Z,9Z,12Z)/0:0)	HMDB0010387	M+H	C26H48NO7P	6.017	pos	Lipids and lipidotherslike molecules	Glycerophospholipids	Glycerophosphocholines	518.324	0.0168891	-0.602796	-	6.533	6.533	6.539	6.559	6.553	6.581	7.292	7.287	7.313	7.307	7.285	7.314	7.295	7.28	7.29	7.299	7.296	7.275	7.27	7.25	7.257	7.258	7.285	7.245	7.057	7.039	7.074	7.066	7.052	7.056	7.152	7.159	7.15	7.15	7.165	7.157	7.211
DG(5-iso PGF2VI/8:0/0:0)	HMDB0297152	M+CH3OH+H	C29H50O8	6.0249	pos	Not Available	Not Available	Not Available	559.384	0.0310155	-1.05022	-	5.722	5.702	5.677	5.746	5.686	5.752	5.574	5.592	5.552	5.586	5.541	5.62	5.946	5.846	5.875	5.903	5.902	5.85	6.126	6.11	6.108	6.111	6.123	6.112	6.169	6.177	6.199	6.22	6.153	6.193	5.937	5.964	5.902	5.943	5.979	5.991	6.185
N,n-Bis(2-hydroxyethyl)dodecanamide	HMDB0032358;LMFA08040058	M+H	C16H33NO3	6.0488	pos	Lipids and lipidotherslike molecules	Fatty Acyls	Fatty amides	288.253	0.0485599	-0.884799	120-40-1	5.972	5.929	5.942	5.973	5.953	5.974	4.616	4.815	4.816	4.811	4.756	4.748	4.062	4.074	4.271	3.729	4.111	4.193	3.489	4.096	3.956	4.494	4.083	3.971	4.621	4.707	4.503	4.489	4.648	4.658	3.518	3.521	3.947	4.143	3.915	4.21	4.796
Oryzalexin E	HMDB0039702	M+CH3OH+H	C20H32O2	6.0488	pos	Benzenoids	Phenanthrenes and derivatives	Hydrophenanthrenes	337.273	0.0124203	-1.37755	150943-96-7	6.78	6.762	6.748	6.775	6.792	6.788	6.737	6.75	6.776	6.768	6.744	6.771	6.715	6.72	6.75	6.734	6.742	6.732	6.846	6.836	6.82	6.844	6.848	6.819	6.44	6.437	6.462	6.461	6.438	6.434	6.698	6.729	6.724	6.714	6.728	6.724	6.594
PS(15:0/24:1(15Z))	PW_C060740;HMDB0112341	M+CH3OH+H	C45H86NO10P	6.0568	pos	Lipids and lipidotherslike molecules	Glycerophospholipids	Glycerophosphoserines	864.624	0.0556539	-9.89304	-	5.361	5.412	5.414	5.395	5.383	5.487	4.143	4.141	4.148	4.139	4.128	4.145	4.192	4.186	4.194	4.193	4.189	4.191	4.148	4.15	4.14	4.147	4.151	4.147	6.735	6.755	6.772	6.738	6.755	6.753	4.178	4.181	4.18	4.183	4.182	4.182	4.164
1,2,3,4-Tetrahydronaphthalene	HMDB0244120	M+H	C10H12	6.0647	pos	Benzenoids	Tetralins	Not Available	133.101	0.0180311	1.00475	119-64-2	5.119	5.086	5.105	5.066	5.106	5.124	4.974	4.982	4.983	4.975	5.006	5.021	5.166	5.179	5.192	5.164	5.182	5.224	5.282	5.273	5.26	5.283	5.294	5.291	4.904	4.93	4.906	4.956	4.895	4.97	5.141	5.13	5.163	5.159	5.168	5.153	5.125
12-Keto-leukotriene B4	PW_C002098;HMDB0004234	M+ACN+Na	C20H30O4	6.0647	pos	Lipids and lipidotherslike molecules	Fatty Acyls	Eicosanoids	398.232	0.0482027	5.85836	136696-10-1	3.049	2.908	2.618	3.133	3.091	1.616	3.346	2.973	3.404	3.038	2.994	2.959	1.602	3.917	4.068	3.225	3.896	4.338	2.655	3.244	2.99	1.558	2.948	2.699	6.267	6.272	6.254	6.298	6.26	6.262	4.354	4.046	4.141	4.38	3.974	4.419	5.324
PS(22:0/16:0)	PW_C061134;LMGP03010705;HMDB0112710	M+H	C44H86NO10P	6.0727	pos	Lipids and lipidotherslike molecules	Glycerophospholipids	Glycerophosphoserines	820.598	0.0774827	-9.7517	-	5.928	5.978	5.961	5.933	5.956	5.971	4.119	4.314	4.436	4.115	4.295	4.12	4.167	4.161	4.169	4.169	4.345	4.166	4.123	4.126	4.116	4.122	4.126	4.122	7.085	7.083	7.088	7.087	7.094	7.094	4.293	4.263	4.155	4.158	4.158	4.157	4.14
6-Ethylchenodeoxycholic acid	HMDB0247056	M+Na	C26H44O4	6.1285	pos	Lipids and lipidotherslike molecules	Steroids and steroid derivatives	Bile acids, alcohols and derivatives	443.316	0.0327809	5.58335	459789-99-2	6.223	6.205	6.205	6.208	6.21	6.215	5.533	5.544	5.579	5.562	5.507	5.533	5.721	5.749	5.755	5.762	5.772	5.728	6.08	6.085	6.079	6.084	6.105	6.046	5.087	4.962	5.056	5.049	4.875	4.932	5.689	5.74	5.738	5.726	5.796	5.764	5.476
Didemethylcitalopram	HMDB0060472;PW_C040559	2M+H	C18H17FN2O	6.1365	pos	Benzenoids	Benzene and substituted derivatives	Phenylbutylamines	593.275	0.188378	4.69004	62498-69-5	3.914	3.915	3.91	3.912	3.911	3.913	5.098	4.854	4.881	4.97	4.921	5.029	5.131	5.25	5.206	5.203	5.178	5.189	5.45	5.437	5.53	5.545	5.576	5.49	4.495	3.791	3.79	3.977	3.772	4.173	5.644	5.692	5.718	5.656	5.665	5.551	5.197
Sterculic acid	HMDB0304490;LMFA01140018;HMDB0258495	M+Na	C19H34O2	6.1444	pos	Lipids and lipidotherslike molecules	Fatty Acyls	Fatty acids and conjugates	317.247	0.0656089	7.04897	738-87-4	5.784	5.766	5.734	5.812	5.772	5.836	4.801	4.653	4.843	4.895	4.849	4.912	5.341	5.363	5.406	5.435	5.365	5.37	5.727	5.722	5.703	5.728	5.757	5.73	4.418	4.517	4.57	4.661	4.359	4.423	5.266	5.288	5.311	5.318	5.325	5.267	4.948
Aminopentol	HMDB0248328	M+CH3OH+H	C22H47NO5	6.1444	pos	Organic nitrogen compounds	Organonitrogen compounds	Amines	438.379	0.0327816	-0.750559	145040-09-1	5.822	5.854	5.782	5.85	5.839	5.851	5.412	5.412	5.494	5.45	5.425	5.436	5.479	5.429	5.462	5.49	5.476	5.41	5.43	5.452	5.394	5.499	5.517	5.468	5.665	5.675	5.729	5.708	5.697	5.637	5.469	5.457	5.501	5.543	5.494	5.484	5.514
PC(16:1(9Z)/20:1(11Z))	LMGP01011489;PW_C004060;HMDB0008011	M+H	C44H84NO8P	6.1444	pos	Lipids and lipidotherslike molecules	Glycerophospholipids	Glycerophosphocholines	786.6	0.146284	-1.48982	-	6.343	5.955	5.753	5.898	5.885	5.946	5.632	5.784	5.785	5.74	5.78	5.66	6.236	5.785	5.566	5.707	5.598	5.615	5.607	5.776	5.737	5.713	5.682	5.703	5.984	6.154	6.248	6.232	6.129	6.223	6.417	6.177	6.112	6.134	6.063	6.122	6.218
PE(16:0/0:0)	LMGP02050002;HMDB0011503	M+H	C21H44NO7P	6.1684	pos	Lipids and lipidotherslike molecules	Glycerophospholipids	Glycerophosphoethanolamines	454.292	0.0178875	-1.21142	53862-35-4	6.513	6.492	6.451	6.469	6.425	6.494	6.348	6.358	6.42	6.373	6.367	6.376	6.56	6.597	6.564	6.603	6.614	6.555	6.349	6.321	6.358	6.346	6.32	6.325	6.698	6.696	6.748	6.705	6.641	6.704	6.513	6.577	6.577	6.58	6.547	6.547	6.636
Cer(d18:1/16:0)	LMSP02010004;HMDB0004949	M+H	C34H67NO3	6.1999	pos	Lipids and lipidotherslike molecules	Sphingolipids	Ceramides	538.519	0.0823968	-1.0451	24696-26-2	4.363	3.85	3.845	4.186	4.522	4.279	3.785	3.783	3.789	3.781	3.77	3.786	3.942	3.835	4.334	3.835	3.941	3.832	3.789	3.792	3.782	3.788	3.793	3.788	3.723	3.726	3.725	3.724	3.707	3.727	3.819	3.822	3.821	3.824	3.824	3.823	3.815
Pyropheophorbide a	HMDB0256993	M+H	C33H34N4O3	6.2079	pos	Not Available	Not Available	Not Available	535.27	0.0725252	-1.25714	-	4.162	3.865	3.804	3.806	3.805	3.807	4.39	4.193	4.593	4.676	4.474	4.502	4.236	4.328	4.311	3.843	3.858	4.482	4.476	4.105	4.429	4.723	4.515	4.112	3.935	3.884	3.684	3.683	3.666	3.686	6.479	6.599	6.58	6.577	6.519	6.543	5.38
PS(18:0/18:0)	LMGP03010036;PW_C007907;HMDB0012378	M+Na	C42H82NO10P	6.2158	pos	Lipids and lipidotherslike molecules	Glycerophospholipids	Glycerophosphoserines	814.558	0.0422627	1.69721	-	6.236	6.181	6.084	6.085	6.096	6.175	5.673	5.631	5.777	5.702	5.615	5.642	6.033	6.053	6.02	5.989	6.035	5.961	6.053	5.976	6.013	6.059	6.004	6.014	6.128	6.096	6.214	6.148	6.01	6.146	6.005	6.191	6.146	6.138	6.072	6.072	5.996
Octadecyl ferulate	HMDB0302977	M+H	C28H46O4	6.2238	pos	Phenylpropanoids and polyketides	Cinnamic acids and derivatives	Hydroxycinnamic acids and derivatives	447.346	0.083466	-0.871708	-	5.373	5.298	5.183	5.259	5.22	5.173	4.621	4.687	4.753	4.728	4.619	4.743	4.694	4.792	4.821	4.768	4.863	4.593	5.455	5.363	5.385	5.427	5.387	5.306	4.48	4.739	4.697	4.684	4.722	4.794	4.953	5.243	5.096	5.039	5.082	5.039	4.973
N-Stearoyl Proline	LMFA08020119;HMDB0241948	M+Na	C23H43NO3	6.2397	pos	Organic acids and derivatives	Carboxylic acids and derivatives	Amino acids, peptides, and analogues	404.315	0.0628803	4.81631	-	5.325	5.284	5.257	5.246	5.289	5.23	4.395	4.582	4.707	4.46	4.66	4.561	4.861	4.9	4.898	4.905	4.972	4.784	5.166	5.209	5.172	5.142	5.147	5.106	4.624	4.667	4.736	4.739	4.285	4.584	4.969	5.074	5.011	5.089	5.06	4.95	4.733
D-Ornithine	PW_C001864;HMDB0003374	M+H-H2O, M+H	C5H12N2O2	0.5127	pos	Organic acids and derivatives	Carboxylic acids and derivatives	Amino acids, peptides, and analogues	133.097	0.0167541	0.825476	348-66-3	6.448	6.473	6.468	6.452	6.443	6.46	6.506	6.514	6.507	6.518	6.505	6.532	6.596	6.589	6.586	6.58	6.588	6.58	6.38	6.419	6.429	6.417	6.407	6.408	6.248	6.24	6.224	6.226	6.202	6.231	6.724	6.725	6.729	6.755	6.727	6.746	6.661
DG(9D5/9D3/0:0)	PW_C063676;HMDB0116437	M+NH4	C41H68O7	6.2951	pos	Lipids and lipidotherslike molecules	Fatty Acyls	Fatty acids and conjugates	690.529	0.0651987	-1.32042	-	5.849	5.875	5.848	5.808	5.806	5.823	3.466	3.464	4.164	4.266	4.089	3.468	5.495	5.355	5.497	5.352	5.504	5.468	5.865	5.765	5.784	5.823	5.678	5.813	3.95	3.407	4.297	3.405	4.088	3.994	5.022	5.381	5.393	5.367	5.227	5.364	5.033
Ergocalciferol	HMDB0242614;HMDB0000900;LMST03010001	M+H-H2O	C28H44O	6.303	pos	Lipids and lipidotherslike molecules	Steroids and steroid derivatives	Vitamin D and derivatives	379.336	0.0624294	-0.286705	50-14-6	5.06	5.169	5.139	5.207	5.078	5.098	3.653	4.097	4.29	4.434	4.072	4.304	4.819	4.908	4.966	4.943	4.911	4.681	5.256	5.217	5.291	5.309	5.217	5.299	4.716	4.266	4.401	4.603	4.448	4.611	4.866	4.961	4.944	4.994	4.825	4.968	4.958
Lysinoalanine	HMDB0029447	M+H-2H2O	C9H19N3O4	6.311	pos	Organic acids and derivatives	Carboxylic acids and derivatives	Amino acids, peptides, and analogues	198.124	0.0702907	-0.364734	18810-04-3	4.65	4.543	4.46	4.555	4.527	4.479	4.904	4.869	4.897	4.921	4.783	4.85	4.351	4.072	4.516	3.812	4.059	4.149	4.765	4.793	4.754	4.828	4.84	4.68	4.571	4.467	4.428	4.538	4.672	4.538	4.151	4.353	4.198	4.4	4.309	3.976	4.391
LysoPA(O-18:0/0:0)	HMDB0011144	M+ACN+H	C21H45O6P	6.319	pos	Lipids and lipidotherslike molecules	Glycerophospholipids	Glycerophosphates	466.329	0.10133	-0.792509	-	5.29	5.281	5.364	5.234	5.073	5.384	4.65	4.557	4.38	4.777	4.407	4.785	5.466	5.571	5.553	5.518	5.565	5.411	4.524	4.567	4.645	4.535	3.715	4.095	4.578	4.508	4.456	4.054	4.607	4.567	4.639	4.582	4.487	4.904	4.419	4.893	4.387
Queuine	HMDB0001495	M+H, M+K, M+Na, 2M+H, M+H-H2O	C12H15N5O3	1.8511	pos	Organoheterocyclic compounds	Pyrrolopyrimidines	Pyrrolo[2,3othersd]pyrimidines	278.125	0.0021942	-0.563798	72496-59-4	6.792	6.815	6.812	6.801	6.818	6.83	6.92	6.915	6.893	6.909	6.906	6.906	7.409	7.428	7.417	7.398	7.414	7.424	6.848	6.865	6.851	6.857	6.87	6.863	6.938	6.943	6.918	6.948	6.95	6.944	6.883	6.875	6.871	6.882	6.876	6.882	7.045
Cellobioside	HMDB0249793	M+NH4, M+Na, M+K, M+H	C14H26O10	2.8368	pos	Organic oxygen compounds	Organooxygen compounds	Carbohydrates and carbohydrate conjugates	372.186	0.025982	-1.04009	-	5.813	5.794	5.802	5.819	5.835	5.788	4.711	4.691	4.679	4.613	4.724	4.693	5.33	5.346	5.331	5.348	5.389	5.321	5.097	5.108	5.043	5.104	5.121	5.149	6.739	6.763	6.75	6.75	6.749	6.754	4.304	4.372	4.452	4.483	4.373	4.608	4.75
GPCho(16:0/20:5)	HMDB0007984;HMDB0039528	M+Na	C44H78NO8P	6.5883	pos	Lipids and lipidotherslike molecules	Glycerophospholipids	Glycerophosphocholines	802.535	0.185174	-1.08203	132196-28-2	5.612	5.515	5.387	5.873	4.324	5.685	5.316	5.939	5.844	4.756	5.871	4.265	5.231	5.697	5.092	5.799	5.784	5.049	5.381	5.327	5.462	4.946	4.271	5.351	6.167	4.527	6.05	6.085	5.088	6.147	6.479	5.992	6.216	6.151	5.04	6.04	6.143
7-Aminoheptanoic acid	HMDB0247233	M+K	C7H15NO2	6.612	pos	Lipids and lipidotherslike molecules	Fatty Acyls	Fatty acids and conjugates	184.073	0.252663	-0.647286	-	3.229	3.229	3.224	3.226	3.225	3.227	3.164	3.623	3.169	3.524	3.255	3.592	3.527	3.507	3.824	3.214	3.864	3.212	3.169	3.171	3.161	3.168	3.512	3.299	4.657	4.653	4.623	4.655	4.634	4.422	3.199	3.202	3.658	3.258	3.731	3.203	3.816
PC(18:1(11Z)/18:3(9Z,12Z,15Z))	LMGP01012151;PW_C004123;HMDB0008074	M+H	C44H80NO8P	6.62	pos	Lipids and lipidotherslike molecules	Glycerophospholipids	Glycerophosphocholines	782.568	0.0228031	-1.25306	-	7.292	7.238	7.255	7.26	7.375	7.261	7.382	7.308	7.279	7.37	7.326	7.351	7.504	7.353	7.519	7.37	7.432	7.517	7.165	7.12	7.11	7.125	7.218	7.154	7.98	8.052	7.967	8.033	8.056	7.993	7.47	7.406	7.414	7.477	7.494	7.416	7.723
DG(15:0/16:1(9Z)/0:0)	PW_C003121;HMDB0007070	M+NH4	C34H64O5	6.6437	pos	Lipids and lipidotherslike molecules	Glycerolipids	Diradylglycerols	570.509	0.180825	-0.770761	-	4.007	4.142	4.189	4.566	4.699	4.586	4.912	4.786	4.615	4.981	4.738	4.634	4.931	4.356	4.931	4.615	4.688	5.024	5.033	4.725	4.619	4.693	5.103	4.718	4.313	4.664	4.29	4.565	4.636	4.076	4.921	4.568	4.835	5.039	5.19	4.939	5.081
PC(20:3(5Z,8Z,11Z)/18:1(11Z))	LMGP01012197;HMDB0008367;PW_C004415	M+H	C46H84NO8P	6.8099	pos	Lipids and lipidotherslike molecules	Glycerophospholipids	Glycerophosphocholines	810.599	0.23042	-1.84787	-	2.256	2.257	2.252	2.254	2.253	2.255	4.164	2.19	4.072	2.189	2.314	2.194	4.209	2.235	2.287	3.263	2.238	2.24	2.197	2.2	2.19	4.103	2.2	2.196	5.739	5.896	5.767	5.774	5.885	5.769	2.227	3.92	2.229	2.448	4.511	4.131	5.112
LysoPC(20:5(5Z,8Z,11Z,14Z,17Z)/0:0)	HMDB0010397	M+H	C28H48NO7P	7.3003	pos	Lipids and lipidotherslike molecules	Glycerophospholipids	Glycerophosphocholines	542.321	0.0291186	-4.97945	-	4.917	4.79	4.814	4.89	5.188	4.915	6.037	5.749	5.786	6.002	5.788	6.023	5.962	5.819	5.972	5.776	5.78	5.927	5.735	5.725	5.668	5.663	5.912	5.677	5.837	6.055	5.785	5.848	6.042	5.859	5.65	5.606	5.691	5.69	5.846	5.661	5.783
Finafloxacin	HMDB0252260	M+Na, M+K	C20H19FN4O4	0.5283	pos	Organoheterocyclic compounds	Quinolines and derivatives	Quinoline carboxylic acids	437.105	0.0520285	6.81867	-	5.694	5.67	5.717	5.754	5.773	5.711	5.641	5.612	5.665	5.658	5.404	5.679	5.82	5.834	5.835	5.825	5.835	5.769	5.436	5.547	5.454	5.506	5.55	5.552	5.531	5.58	5.586	5.568	5.522	5.562	5.521	5.502	5.465	5.469	5.525	5.482	5.388
9(S)-HODE	HMDB0004670	M+H-H2O	C18H32O3	7.8847	pos	Lipids and lipidotherslike molecules	Fatty Acyls	Lineolic acids and derivatives	279.232	0.0419315	-0.89865	73543-67-6	5.606	5.673	5.673	5.714	5.706	5.713	5.629	5.605	5.611	5.598	5.577	5.584	5.663	5.666	5.687	5.672	5.699	5.684	5.791	5.825	5.81	5.835	5.84	5.84	5.5	5.48	5.458	5.464	5.449	5.451	5.641	5.675	5.661	5.691	5.667	5.686	5.6
Salbutamol	HMDB0001937	2M+ACN+H	C13H21NO3	7.3003	pos	Benzenoids	Benzene and substituted derivatives	Benzyl alcohols	520.339	0.0323164	2.67767	18559-94-9	5.239	5.135	5.194	5.248	5.408	5.248	6.265	6.066	6.069	6.247	6.101	6.252	6.211	6.061	6.225	6.072	6.053	6.207	6.014	6.03	5.987	6.001	6.166	6.006	6.155	6.309	6.146	6.159	6.299	6.14	5.963	5.942	5.971	6.002	6.108	5.949	6.06
DG(20:4(8Z,11Z,14Z,17Z)/16:0/0:0)	HMDB0007533;PW_C003584	M+H-H2O	C39H68O5	7.2764	pos	Lipids and lipidotherslike molecules	Glycerolipids	Diradylglycerols	599.503	0.0799829	-1.01745	-	4.947	4.8	4.729	4.663	4.976	4.671	4.667	3.719	4.134	4.649	3.849	4.224	4.613	4.306	4.388	4.021	3.98	4.354	4.438	4.344	4.223	4.164	4.742	4.498	4.952	5.261	4.992	5.097	5.361	5.075	4.845	4.628	4.573	4.743	4.786	4.635	4.706
Palmitoyl Serinol	LMFA08020197;HMDB0013654	M+ACN+H	C19H39NO3	7.2764	pos	Lipids and lipidotherslike molecules	Fatty Acyls	Fatty amides	371.326	0.0849448	-1.47823	126127-31-9	5.331	5.281	5.297	5.293	5.461	5.382	5.209	5.158	5.172	5.302	5.166	5.235	5.46	5.407	5.507	5.474	5.48	5.533	5.413	5.444	5.443	5.419	5.523	5.451	5.368	5.441	5.403	5.36	5.443	5.388	5.419	5.374	5.414	5.438	5.499	5.384	5.382
PC(18:2(9Z,12Z)/18:0)	HMDB0008135;LMGP01010935;PW_C004183	M+H	C44H84NO8P	7.1416	pos	Lipids and lipidotherslike molecules	Glycerophospholipids	Glycerophosphocholines	786.599	0.0987707	-1.68878	-	5.238	4.818	4.984	5.046	5.203	5.157	5.286	5.018	4.893	5.277	5.097	4.973	4.977	5.1	4.977	4.459	4.795	4.598	5.062	5.157	4.932	4.574	5.221	4.914	6.097	6.144	6.084	6.096	6.162	6.097	5.626	5.613	5.454	5.542	5.492	5.596	5.972
DG(18:2(9Z,12Z)/16:0/0:0)	PW_C003294;HMDB0007243	M+H-H2O	C37H68O5	6.7229	pos	Lipids and lipidotherslike molecules	Fatty Acyls	Lineolic acids and derivatives	575.503	0.23914	-1.25562	-	4.545	4.408	4.456	4.285	4.797	4.336	4.756	3.954	4.414	4.364	3.988	4.297	4.483	3.869	3.877	3.877	3.873	4.032	3.936	3.834	3.824	3.83	3.834	3.83	4.621	5.058	4.886	4.78	5.135	4.939	4.535	3.9	3.863	4.205	4.013	3.865	4.35
GPCho(20:4/16:0)	HMDB0008429;HMDB0008462	M+Na	C44H80NO8P	6.6437	pos	Lipids and lipidotherslike molecules	Glycerophospholipids	Glycerophosphocholines	804.551	0.0397031	-1.11684	-	6.887	6.853	6.866	6.854	6.703	6.85	6.753	6.913	6.856	6.731	6.906	6.73	6.892	6.986	6.892	6.988	7.054	6.908	6.739	6.693	6.66	6.706	6.544	6.711	7.577	7.228	7.554	7.58	7.23	7.588	7.085	7.057	7.041	7.102	6.892	7.065	7.313
Isoetharine	HMDB0014366	2M+ACN+Na	C13H21NO3	6.612	pos	Benzenoids	Phenols	Benzenediols	542.321	0.0601162	2.60627	530-08-5	5.251	5.231	5.286	5.329	4.366	5.158	6.099	6.426	6.435	6.089	6.453	6.134	6.07	6.409	6.11	6.402	6.437	6.127	6.327	6.317	6.355	6.351	6.036	6.358	6.536	6.066	6.532	6.502	6.115	6.548	6.218	6.271	6.283	6.267	6.096	6.272	6.443
PE-NMe2(20:4(8Z,11Z,14Z,17Z)/16:0)	HMDB0114355;PW_C060374	M+H	C43H78NO8P	6.5724	pos	Lipids and lipidotherslike molecules	Glycerophospholipids	Glycerophosphoethanolamines	768.553	0.20972	-1.27856	-	4.16	4.161	4.156	4.158	4.156	4.158	4.096	4.093	4.1	4.092	4.08	4.131	4.589	4.208	4.533	4.151	4.182	4.568	4.1	4.103	4.093	4.099	4.103	4.099	6.018	6.079	5.986	6.047	6.069	5.954	4.624	4.444	4.439	4.554	4.135	4.196	5.655
Mogrol	HMDB0254830	M+H	C30H52O4	6.5645	pos	Lipids and lipidotherslike molecules	Steroids and steroid derivatives	Cucurbitacins	477.391	0.139789	-5.48458	-	6.477	6.373	6.58	6.427	6.161	6.489	6.152	6.562	6.424	6.166	6.519	6.14	6.223	6.549	6.199	6.532	6.442	6.216	6.533	6.451	6.611	6.532	6.195	6.576	6.163	5.929	6.149	6.207	5.928	6.179	6.416	6.617	6.467	6.425	6.24	6.472	6.375
LysoPA(0:0/18:2(9Z,12Z))	HMDB0007852	M+Na	C21H39O7P	6.5327	pos	Lipids and lipidotherslike molecules	Glycerophospholipids	Glycerophosphates	457.232	0.0960299	-0.892395	-	5.683	5.614	5.62	5.652	5.415	5.685	5.678	6.111	6.093	5.693	6.088	5.758	5.794	6.177	5.795	6.172	6.131	5.771	6.143	6.099	6.096	6.106	5.818	6.17	5.964	5.381	5.941	5.87	5.442	5.953	6.089	6.086	6.067	6.05	5.78	6.163	5.891
DG(PGF1alpha/0:0/i-16:0)	HMDB0299335	M+H-2H2O	C39H72O8	6.3903	pos	Not Available	Not Available	Not Available	633.508	0.101363	-1.56624	-	4.953	4.647	4.979	5.025	4.618	4.817	4.734	4.883	4.953	4.678	4.653	4.33	4.626	4.873	4.714	4.761	4.802	4.203	5.193	5.334	5.143	5.415	5.244	5.363	4.803	4.881	4.82	4.947	4.627	4.817	5.083	4.902	5.123	5.012	4.855	4.87	4.835
1,25-Dihydroxy-19-norvitamin D3	HMDB0244153	M+ACN+Na	C26H44O3	6.3824	pos	Lipids and lipidotherslike molecules	Steroids and steroid derivatives	Vitamin D and derivatives	468.345	0.14421	-0.0319117	-	4.92	4.541	4.831	4.595	4.424	4.688	3.935	4.84	4.496	4.374	4.644	4.431	5.09	5.282	5.153	5.307	5.062	5.063	5.026	4.79	4.963	4.868	4.472	4.999	3.873	3.876	3.875	3.874	3.857	3.877	4.541	4.696	4.39	4.659	4.251	4.398	4.55
Cannabidivarin	HMDB0249588	M+H-2H2O	C19H26O2	6.3824	pos	Lipids and lipidotherslike molecules	Prenol lipids	Monoterpenoids	251.179	0.0840808	-0.780291	24274-48-4	4.885	4.929	4.95	4.884	4.811	4.859	3.92	4.22	4.37	4.187	4.131	4.222	4.832	4.724	4.71	4.778	4.809	4.732	4.645	4.818	4.75	4.761	4.763	4.808	4.09	4.232	3.96	4.191	4.054	3.822	4.571	4.53	4.484	4.486	4.309	4.476	4.197
PE-NMe2(14:0/22:5(4Z,7Z,10Z,13Z,16Z))	HMDB0113894;PW_C059910	M+CH3OH+H	C43H76NO8P	6.311	pos	Lipids and lipidotherslike molecules	Glycerophospholipids	Glycerophosphoethanolamines	798.563	0.0534236	-1.98098	-	6.076	6.058	6.056	6.041	5.986	6.074	5.687	5.899	5.903	5.918	5.839	5.732	5.982	6.022	5.98	5.931	6.002	5.83	5.885	5.789	5.77	5.824	5.592	5.85	6.352	6.218	6.294	6.216	6.161	6.311	5.979	6.039	6.027	5.935	5.844	5.932	6.059
DG(18:2(9Z,12Z)/16:1(9Z)/0:0)	HMDB0007244;PW_C003295	M+Na	C37H66O5	6.311	pos	Lipids and lipidotherslike molecules	Fatty Acyls	Lineolic acids and derivatives	613.482	0.12178	2.72394	-	5.841	5.794	5.652	5.692	5.675	5.786	4.625	4.98	5.156	4.84	4.882	4.886	5.031	4.923	5.044	4.836	5.17	4.903	5.917	5.878	5.91	5.872	5.749	5.867	5.088	4.823	5.087	4.964	4.88	4.947	5.51	5.598	5.632	5.507	5.287	5.609	5.287
(3R,5S)-1-pyrroline-3-hydroxy-5-carboxylic Acid	HMDB0062585	M+NH4	C5H7NO3	6.311	pos	Organic acids and derivatives	Carboxylic acids and derivatives	Amino acids, peptides, and analogues	147.076	0.0694048	-0.0873121	-	4.876	4.896	4.845	4.87	4.898	4.831	4.928	4.928	4.929	4.977	4.835	4.934	4.803	4.741	4.784	4.739	4.721	4.725	4.571	4.651	4.488	4.673	4.705	4.649	4.833	4.863	4.811	4.818	4.866	4.816	4.891	4.909	4.889	4.927	4.938	4.94	4.86
LysoPC(15:0/0:0)	HMDB0010375;HMDB0010381	M+H	C23H48NO7P	6.2633	pos	Lipids and lipidotherslike molecules	Glycerophospholipids	Glycerophosphocholines	482.324	0.0279947	-0.661682	-	6.054	5.985	6.007	5.95	5.909	5.971	5.931	5.995	6.046	6.037	5.988	5.962	6.01	6.059	6.025	6.034	6.069	5.979	6.144	6.084	6.101	6.15	6.061	6.126	6.419	6.325	6.396	6.375	6.286	6.409	6.235	6.317	6.317	6.313	6.211	6.313	6.39
LysoPC(20:2(11Z,14Z)/0:0)	HMDB0010392	M+H	C28H54NO7P	6.2477	pos	Lipids and lipidotherslike molecules	Glycerophospholipids	Glycerophosphocholines	548.371	0.0448532	-0.97329	-	5.495	5.532	5.519	5.488	5.4	5.437	5.98	6.075	6.129	6.092	6.108	6.025	6.137	6.117	6.138	6.159	6.178	6.075	6.053	6.015	6.041	6.074	5.992	6.059	6.417	6.365	6.418	6.371	6.322	6.401	6.052	6.146	6.128	6.126	6.059	6.081	6.384
LysoPC(16:0/0:0)	HMDB0010382	M+H	C24H50NO7P	6.2477	pos	Lipids and lipidotherslike molecules	Glycerophospholipids	Glycerophosphocholines	496.339	0.0348147	-0.776966	17364-16-8	6.887	6.859	6.85	6.845	6.806	6.864	7.096	7.161	7.178	7.161	7.149	7.129	7.229	7.236	7.236	7.237	7.251	7.198	7.032	7.002	7.023	7.027	6.986	7.014	7.221	7.18	7.232	7.194	7.147	7.214	6.91	6.964	6.946	6.946	6.886	6.947	7.041
Antibiotic X 14889D	HMDB0033334	M+H-2H2O	C33H58O7	6.2397	pos	Lipids and lipidotherslike molecules	Prenol lipids	Sesterterpenoids	531.404	0.0419707	-0.736023	97671-94-8	5.506	5.327	5.306	5.203	5.196	5.303	3.771	4.458	4.626	4.207	3.933	4.305	4.364	4.598	4.468	4.57	4.301	4.411	5.441	5.473	5.45	5.465	5.372	5.304	4.175	4.18	4.632	4.312	4.36	4.663	4.533	5.049	4.894	4.909	4.841	4.741	4.708
LysoPC(18:1(11Z)/0:0)	HMDB0010385	M+H	C26H52NO7P	6.2238	pos	Lipids and lipidotherslike molecules	Glycerophospholipids	Glycerophosphocholines	522.355	0.0246565	-0.933848	-	6.916	6.889	6.881	6.875	6.837	6.887	7.433	7.471	7.508	7.506	7.474	7.463	7.589	7.608	7.603	7.6	7.615	7.572	7.464	7.447	7.467	7.466	7.43	7.444	7.295	7.273	7.324	7.283	7.228	7.289	7.306	7.394	7.384	7.383	7.357	7.348	7.297
Cytosine	HMDB0000630;MJDBOTE0000458	M+H	C4H5N3O	6.2238	pos	Organoheterocyclic compounds	Diazines	Pyrimidines and pyrimidine derivatives	112.051	0.0906806	1.72861	71-30-7	4.814	4.742	4.757	4.768	4.714	4.72	4.587	4.575	4.552	4.589	4.533	4.492	4.531	4.539	4.489	4.534	4.384	4.599	4.339	4.319	4.424	4.416	4.424	4.421	4.446	4.394	4.319	4.417	4.419	4.413	4.486	4.504	4.58	4.45	4.625	4.526	4.636
N-Eicosapentaenoyl Serine	HMDB0242079	M+H-2H2O	C23H35NO4	6.2079	pos	Organic acids and derivatives	Carboxylic acids and derivatives	Amino acids, peptides, and analogues	354.246	0.159224	7.63168	-	5.516	5.547	5.448	5.476	5.439	5.473	4.12	4.276	3.765	4.286	4.113	4.318	5.482	5.511	5.493	5.52	5.503	5.411	3.944	4.377	4.297	4.508	4.118	3.554	4.52	4.738	4.568	4.679	4.555	4.662	4.05	4.532	4.77	4.696	4.2	4.38	5.59
4alpha-carboxy-5alpha-cholesta-8,24-dien-3beta-ol	HMDB0304192;LMST01010152;HMDB0062385	M+H	C28H44O3	6.1999	pos	Lipids and lipidotherslike molecules	Steroids and steroid derivatives	Cholestane steroids	429.336	0.0158092	-0.474144	-	6.146	6.148	6.109	6.135	6.08	6.124	5.286	5.279	5.314	5.319	5.322	5.32	5.735	5.752	5.72	5.712	5.741	5.713	6.04	6.018	6.025	6.066	5.99	6.014	5.181	5.237	5.213	5.161	5.18	5.218	5.629	5.658	5.611	5.626	5.643	5.649	5.518
(3beta,5alpha,6alpha,7alpha,22E,24R)-5,6-Epoxyergosta-8,14,22-triene-3,7-diol	HMDB0036304	M+H-2H2O	C28H42O3	6.1919	pos	Lipids and lipidotherslike molecules	Steroids and steroid derivatives	Ergostane steroids	391.299	0.0415314	-1.45255	276864-98-3	6.21	6.221	6.18	6.207	6.186	6.241	5.431	5.405	5.499	5.443	5.454	5.447	5.515	5.572	5.513	5.592	5.614	5.478	5.94	5.922	5.961	5.916	5.944	5.905	4.98	5.019	5.083	5.051	5.01	5.054	5.502	5.534	5.55	5.561	5.551	5.577	5.26
(Z)-7-Hexadecen-1,16-olide	HMDB0031086	M+NH4	C16H28O2	6.1843	pos	Phenylpropanoids and polyketides	Macrolides and analogues	Not Available	270.243	0.126573	-0.991506	123-69-3	4.735	4.808	4.73	4.743	4.905	4.942	4.507	4.4	5.061	4.875	5.17	5.17	4.722	4.923	4.526	4.93	4.516	4.737	4.313	4.21	4.58	4.71	4.505	4.253	3.758	4.498	4.56	4.362	4.492	4.41	4.896	4.285	4.24	4.849	4.354	4.401	4.204
N-Linoleoyl Glutamine	HMDB0241975	M+NH4	C23H40N2O4	6.1843	pos	Organic acids and derivatives	Carboxylic acids and derivatives	Amino acids, peptides, and analogues	426.336	0.0568438	8.60926	-	5.842	5.792	5.74	5.821	5.767	5.836	5.084	5.147	5.192	5.114	5.087	5.151	5.475	5.46	5.389	5.487	5.493	5.464	5.932	5.956	5.946	5.975	5.946	5.937	4.79	4.929	4.945	4.883	4.909	4.774	5.542	5.621	5.633	5.615	5.607	5.566	5.287
Cyclosquamosin E	HMDB0303370	M+H+Na, M+H, M+2Na, M+2H	C50H65N9O13	3.7708	pos	Organic acids and derivatives	Carboxylic acids and derivatives	Amino acids, peptides, and analogues	500.742	0.237591	-1.47893	-	3.729	3.668	3.886	4	3.56	4.166	1.758	1.756	1.762	1.754	1.743	1.759	5.691	5.739	5.702	5.735	5.693	5.691	1.763	1.765	1.755	1.762	1.766	1.761	1.697	1.7	1.699	1.698	1.681	1.701	4.444	4.562	4.164	4.491	4.499	4.33	1.779
Nuatigenin	LMST01090001;HMDB0301755	M+H-H2O	C27H42O4	6.1843	pos	Lipids and lipidotherslike molecules	Steroids and steroid derivatives	Furospirostanes and derivatives	413.305	0.0874246	0.515795	6811-35-4	5.639	5.717	5.693	5.753	5.709	5.715	4.714	4.833	4.88	4.925	4.588	4.801	5.28	5.31	5.269	5.351	5.211	5.15	5.751	5.739	5.745	5.719	5.734	5.709	4.347	4.33	4.492	4.37	4.419	4.643	5.157	5.06	5.082	5.127	5.075	4.988	5.065
Doxercalciferol	LMST03010069;HMDB0251601	M+CH3OH+H	C28H44O2	6.1684	pos	Lipids and lipidotherslike molecules	Steroids and steroid derivatives	Vitamin D and derivatives	445.367	0.0316944	-0.962688	54573-75-0	6.177	6.156	6.154	6.143	6.155	6.163	6.084	6.079	6.129	6.089	6.052	6.094	5.913	5.925	5.928	5.87	5.912	5.883	5.966	5.976	5.992	5.994	5.979	5.957	5.825	5.846	5.834	5.828	5.79	5.834	6.123	6.193	6.14	6.182	6.154	6.174	6.174
PE(18:1/0:0)	LMGP02050004	M+H	C23H46NO7P	6.1604	pos	others	others	others	480.308	0.0319066	-0.3705	-	6.185	6.185	6.135	6.16	6.158	6.207	6.208	6.196	6.278	6.242	6.197	6.229	6.308	6.333	6.323	6.339	6.366	6.314	6.171	6.165	6.186	6.185	6.155	6.154	6.176	6.187	6.226	6.179	6.123	6.177	6.23	6.29	6.294	6.313	6.292	6.272	6.163
Sphinganine (C20)	HMDB0304489	M+ACN+Na	C20H44NO2+	6.1604	pos	Organic oxygen compounds	Organooxygen compounds	Alcohols and polyols	394.352	0.0547032	-2.57455	-	5.41	5.505	5.396	5.454	5.39	5.548	4.947	4.91	5.01	4.944	4.694	4.955	4.932	4.882	5.027	4.929	4.954	4.956	4.876	4.964	5.057	5.001	5.085	4.923	5.263	5.31	5.308	5.299	5.263	5.264	4.985	5.018	5.006	4.974	4.992	4.97	5.002
PC(P-16:0/0:0)	LMGP01070006;HMDB0010407	M+Na	C24H50NO6P	6.1524	pos	Lipids and lipidotherslike molecules	Glycerophospholipids	Glycerophosphocholines	502.33	0.0511814	6.21663	-	4.524	4.091	4.425	4.419	4.092	4.078	5.622	5.592	5.74	5.705	5.611	5.638	5.641	5.63	5.662	5.671	5.624	5.612	5.561	5.564	5.607	5.655	5.492	5.501	5.497	5.541	5.597	5.608	5.414	5.511	5.415	5.442	5.567	5.591	5.5	5.395	5.511
Linoleoyl Ethanolamide	HMDB0013624;HMDB0012252	M+H	C20H37NO2	6.1524	pos	Organic nitrogen compounds	Organonitrogen compounds	Amines	324.289	0.0317194	-1.57141	68171-52-8	5.996	5.983	5.989	6.002	5.973	6.016	5.419	5.419	5.395	5.403	5.389	5.421	5.591	5.574	5.576	5.612	5.578	5.61	5.507	5.486	5.46	5.531	5.523	5.536	5.354	5.401	5.367	5.375	5.337	5.345	5.49	5.538	5.522	5.59	5.563	5.548	5.612
Strictosidine	HMDB0304492	M+CH3OH+H	C27H34N2O9	6.1444	pos	Lipids and lipidotherslike molecules	Prenol lipids	Terpene glycosides	563.265	0.0523907	9.3275	20824-29-7	5.938	5.947	5.876	5.912	5.896	5.949	5.809	5.769	5.855	5.874	5.774	5.827	5.543	5.518	5.453	5.438	5.48	5.411	5.42	5.509	5.505	5.464	5.435	5.436	5.747	5.775	5.723	5.794	5.759	5.715	5.863	5.855	5.906	5.856	5.879	5.808	5.742
6-n-Octylaminouracil	HMDB0247103	2M+H	C12H21N3O2	6.1444	pos	Organoheterocyclic compounds	Diazines	Pyrimidines and pyrimidine derivatives	479.333	0.0703259	-1.33407	-	5.36	5.352	5.412	5.446	5.408	5.474	5.339	5.28	5.354	5.257	5.27	5.28	5.317	5.374	5.285	5.344	5.354	5.261	5.162	5.108	5.179	5.136	5.217	5.207	4.678	4.794	4.781	5.011	4.715	4.778	5.408	5.393	5.43	5.423	5.361	5.394	5.363
N-Oleoyl Arginine	HMDB0241954	M+K	C24H46N4O3	6.1365	pos	Not Available	Not Available	Not Available	477.319	0.0541405	-3.34902	-	5.283	5.254	5.232	5.349	5.22	5.32	5.214	5.115	5.262	5.18	5.199	5.202	5.178	5.308	5.189	5.282	5.281	5.235	5.199	5.152	5.145	5.127	5.133	5.218	4.77	4.506	4.72	4.654	4.716	4.636	5.289	5.292	5.341	5.257	5.316	5.202	5.186
4-Hydroxy-16,18-tritriacontanedione	HMDB0039536	M+ACN+H	C33H64O3	6.1285	pos	Lipids and lipidotherslike molecules	Fatty Acyls	Fatty alcohols	550.519	0.0727006	-1.60853	97191-41-8	6.284	6.253	6.194	6.232	6.229	6.236	3.866	3.936	3.87	3.862	3.851	3.867	6.155	6.151	6.16	6.172	6.232	6.162	5.484	5.436	5.379	5.457	5.451	5.317	3.803	3.807	3.805	3.826	3.788	3.808	3.983	4.63	4.759	4.319	4.737	4.69	4.901
PC(18:0/16:1(9Z))	LMGP01010744;PW_C004084;HMDB0008035	M+H	C42H82NO8P	6.1285	pos	Lipids and lipidotherslike molecules	Glycerophospholipids	Glycerophosphocholines	760.578	0.0357788	-8.72765	-	5.818	5.694	5.687	5.681	5.717	5.757	4.896	4.453	4.888	4.188	4.734	4.255	4.667	4.804	4.167	4.336	4.549	4.664	4.547	4.718	4.547	4.962	4.46	4.716	6.805	6.762	6.793	6.82	6.74	6.724	5.182	4.757	4.96	5.1	4.289	4.938	5.001
PC(17:0/0:0)	LMGP01050024;HMDB0012108	M+H	C25H52NO7P	6.1285	pos	Lipids and lipidotherslike molecules	Glycerophospholipids	Glycerophosphocholines	510.357	0.0438324	4.02884	50930-23-9	5.335	5.304	5.305	5.352	5.31	5.352	5.358	5.255	5.413	5.441	5.386	5.413	5.304	5.325	5.391	5.261	5.213	5.258	5.555	5.563	5.526	5.549	5.619	5.506	4.682	4.595	4.246	4.756	4.527	4.33	5.355	5.349	5.36	5.349	5.337	5.242	4.45
(13R,14R)-7-Labdene-13,14,15-triol	HMDB0034958	M+ACN+H	C20H36O3	6.1285	pos	Lipids and lipidotherslike molecules	Prenol lipids	Diterpenoids	366.3	0.0403892	-1.12704	-	6.098	6.106	6.064	6.091	6.071	6.137	5.698	5.671	5.695	5.703	5.639	5.717	5.072	5.086	5.024	5.153	5.09	5.168	5.164	5.128	5.094	5.156	5.139	5.148	5.758	5.723	5.779	5.747	5.723	5.706	5.381	5.379	5.387	5.371	5.384	5.402	4.857
PC(P-18:0/18:1(12Z)-2OH(9,10))	HMDB0289583	M+H	C44H86NO9P	6.1205	pos	Not Available	Not Available	Not Available	804.603	0.255316	-9.96512	-	5.19	5.246	5.128	5.091	5.198	5.099	4.208	4.206	4.212	4.204	4.193	4.209	4.256	4.251	4.258	4.258	4.254	4.256	4.212	4.215	4.205	4.211	4.216	4.211	6.653	6.602	6.643	6.644	6.578	6.602	4.242	4.245	4.244	4.247	4.247	4.246	4.229
DG(O-18:0/2:0/0:0)	HMDB0011147	M+K	C23H46O4	6.1125	pos	Lipids and lipidotherslike molecules	Glycerolipids	Diradylglycerols	425.305	0.0421704	4.57023	-	6.532	6.506	6.522	6.521	6.528	6.549	5.917	5.879	5.944	5.9	5.893	5.927	6.088	6.087	6.102	6.088	6.107	6.102	6.424	6.401	6.385	6.414	6.411	6.407	5.596	5.635	5.607	5.606	5.641	5.626	6.145	6.134	6.145	6.139	6.182	6.151	5.896
MG(PGF1alpha/0:0/0:0)	HMDB0260511	M+H-2H2O	C23H42O7	6.1125	pos	Not Available	Not Available	Not Available	395.279	0.112751	-0.715257	-	4.639	4.374	4.225	4.383	4.586	4.503	5.043	5.112	5.201	5.131	5.034	5.046	4.823	4.808	4.713	4.76	4.73	4.772	5.065	5.216	5.05	5.12	5.148	5.07	3.851	3.804	4.249	3.801	4.114	4.298	4.798	4.882	4.761	4.761	4.99	4.688	4.504
Melezitose	HMDB0011730;MJDBOTE0000489	M+NH4, M+K	C18H32O16	1.1285	pos	Organic oxygen compounds	Organooxygen compounds	Carbohydrates and carbohydrate conjugates	522.203	0.0294771	-0.655897	597-12-6	6.634	6.65	6.626	6.653	6.629	6.649	6.34	6.302	6.314	6.33	6.453	6.359	6.406	6.392	6.38	6.379	6.382	6.431	6.447	6.45	6.456	6.443	6.454	6.443	6.413	6.438	6.432	6.42	6.44	6.399	6.677	6.684	6.673	6.646	6.678	6.676	6.546
Sphingosylphosphorylcholine	HMDB0258420;HMDB0006482	M+NH4	C23H49N2O5P	6.1045	pos	Lipids and lipidotherslike molecules	Sphingolipids	Phosphosphingolipids	482.368	0.0639927	-7.35289	1670-26-4	5.748	5.837	5.746	5.757	5.784	5.794	2.121	2.119	2.126	2.118	2.106	2.123	2.17	2.164	2.172	2.171	2.167	2.169	2.126	2.128	2.118	2.125	2.129	2.125	6.062	6.049	6.064	6.058	6.059	6.038	2.156	2.159	2.158	2.16	2.16	2.16	3.195
Alpha-curcumene	LMPR0103060015;HMDB0059878;HMDB0061838	M+H	C15H22	6.1045	pos	Lipids and lipidotherslike molecules	Prenol lipids	Sesquiterpenoids	203.179	0.14155	-0.020838	4176-17-4	3.253	3.254	3.249	3.276	3.25	3.252	3.189	3.614	3.193	3.185	3.201	3.19	3.888	3.794	3.981	3.268	3.535	3.753	3.201	4.061	4.166	3.958	3.998	4.096	3.127	3.13	3.129	3.128	3.111	3.131	3.405	3.226	3.289	3.228	3.649	3.227	3.21
N-Nervonoyl Histidine	HMDB0242092	M+Na	C30H53N3O3	6.0965	pos	Not Available	Not Available	Not Available	526.394	0.0721468	-6.85803	-	5.835	5.84	5.819	5.854	5.782	5.862	0.04977	0.04955	0.05024	0.04936	0.04816	0.04993	0.0553	0.0546	0.05553	0.0555	0.055	0.05519	0.05027	0.05055	0.04945	3.833	3.981	0.05014	6.309	6.304	6.276	6.312	6.314	6.282	0.05363	0.05398	0.05388	0.05421	0.05418	0.05411	0.05211
MG(0:0/20:3(6,8,11)-OH(5)/0:0)	HMDB0260564	M+NH4	C23H40O5	6.0965	pos	Not Available	Not Available	Not Available	414.321	0.0424075	-0.871036	-	5.706	5.724	5.672	5.669	5.722	5.732	5.524	5.487	5.434	5.526	5.484	5.433	5.526	5.499	5.44	5.52	5.52	5.506	5.531	5.608	5.472	5.553	5.638	5.538	5.102	5.102	5.127	5.084	5.074	4.937	5.584	5.573	5.573	5.567	5.574	5.507	5.558
N-Myristoyl Asparagine	HMDB0242047	2M+NH4	C18H34N2O4	6.0727	pos	Organic acids and derivatives	Carboxylic acids and derivatives	Amino acids, peptides, and analogues	702.534	0.113039	-5.54296	-	5.974	5.888	5.85	5.91	5.879	5.947	5.531	5.469	5.324	5.534	5.433	5.378	5.55	5.477	5.566	5.678	5.709	5.607	5.518	5.554	5.553	5.654	5.61	5.567	5.774	5.747	5.743	5.687	5.817	5.795	5.627	5.658	5.535	5.579	5.523	5.586	5.878
1-Hexadecyl-2-tridecanoyl-glycero-3-phosphoethanolamine	HMDB0256191;LMGP02020022	M+Na	C34H70NO7P	6.0727	pos	Lipids and lipidotherslike molecules	Glycerophospholipids	Glycerophosphoethanolamines	658.474	0.221264	-6.24633	-	5.779	5.767	5.691	5.779	5.795	5.782	3.565	3.667	3.432	3.786	3.479	3.718	3.753	3.674	3.599	3.688	3.806	3.843	3.805	3.859	3.751	3.909	3.75	3.688	6.55	6.565	6.53	6.552	6.571	6.555	3.82	3.987	3.83	3.957	3.82	3.719	3.988
LysoPA(16:0/0:0)	HMDB0007853	M+ACN+H	C19H39O7P	6.0727	pos	Lipids and lipidotherslike molecules	Glycerophospholipids	Glycerophosphates	452.277	0.0294916	-0.549763	-	4.991	4.775	4.899	4.794	4.883	4.705	5.713	5.672	5.672	5.674	5.655	5.669	5.478	5.504	5.538	5.445	5.552	5.528	5.638	5.593	5.597	5.566	5.638	5.567	4.902	4.802	4.787	4.919	4.583	4.783	5.327	5.43	5.348	5.368	5.366	5.392	5.176
Chenodeoxycholylphenylalanine	HMDB0242391	M+CH3OH+H	C33H49NO5	6.0647	pos	Lipids and lipidotherslike molecules	Steroids and steroid derivatives	Bile acids, alcohols and derivatives	572.394	0.0491895	-0.409065	-	4.391	4.42	4.387	4.541	4.785	4.871	4.391	4.482	4.304	3.921	4.659	4.33	4.713	4.499	4.501	4.613	4.563	4.662	4.999	4.754	4.918	4.895	4.862	5.004	5.652	5.584	5.685	5.75	5.626	5.549	4.416	4.773	4.41	4.302	4.402	4.812	4.569
5-Hydroxytryptophol	HMDB0001855	2M+ACN+Na	C10H11NO2	6.0647	pos	Organoheterocyclic compounds	Indoles and derivatives	Hydroxyindoles	418.176	0.0704305	5.87766	154-02-9	4.867	4.868	4.863	4.865	4.864	4.866	4.803	4.801	4.807	4.799	4.788	4.805	4.852	4.846	4.854	4.853	4.849	4.851	4.808	4.81	4.8	4.807	4.811	4.807	4.741	4.744	4.743	4.742	4.725	4.745	4.837	4.84	4.84	4.842	4.842	4.842	4.824
Palmitic amide	HMDB0012273	M+Na	C16H33NO	6.0647	pos	Lipids and lipidotherslike molecules	Fatty Acyls	Fatty amides	278.248	0.0147661	8.53662	629-54-9	5.716	5.72	5.713	5.736	5.741	5.766	5.47	5.475	5.517	5.509	5.477	5.512	5.595	5.581	5.596	5.573	5.554	5.619	5.553	5.557	5.548	5.574	5.524	5.547	5.44	5.408	5.451	5.408	5.455	5.423	5.663	5.649	5.624	5.656	5.63	5.635	5.815
Curdione	HMDB0034714	M+H-H2O	C15H24O2	6.0647	pos	Lipids and lipidotherslike molecules	Prenol lipids	Sesquiterpenoids	219.174	0.110279	-0.175263	13657-68-6	4.649	4.657	4.701	4.715	4.759	4.722	4.384	4.554	4.375	4.448	4.374	4.308	4.658	4.597	4.56	4.71	4.558	4.642	5.511	5.495	5.464	5.491	5.509	5.519	3.652	3.418	3.417	3.416	3.884	3.419	4.585	4.65	4.594	4.684	4.498	4.598	4.226
Cuminaldehyde	HMDB0002214	M+H	C10H12O	6.0647	pos	Lipids and lipidotherslike molecules	Prenol lipids	Monoterpenoids	149.096	0.0149081	0.111587	122-03-2	4.495	4.52	4.6	4.687	4.668	4.648	4.587	4.451	4.568	4.433	4.411	4.42	4.742	4.583	4.648	4.733	4.732	4.731	4.719	4.767	4.684	4.719	4.735	4.747	4.1	4.005	4.045	4.219	4.093	4.214	4.706	4.625	4.71	4.728	4.699	4.625	4.642
Dihydrokainic acid	HMDB0251319	M+Na, M+ACN+H	C10H17NO4	1.1997	pos	Organic acids and derivatives	Carboxylic acids and derivatives	Amino acids, peptides, and analogues	257.149	0.0177697	-0.565404	-	5.972	5.956	5.939	5.985	5.96	5.954	5.994	6.009	5.973	5.995	5.981	5.972	5.902	5.883	5.901	5.879	5.895	5.913	6.058	6.07	6.065	6.065	6.063	6.07	5.931	5.908	5.955	5.928	5.95	5.93	5.733	5.732	5.754	5.73	5.729	5.744	5.793
3-Benzyl-5-(6-carboxyhexyl)-1-(2-cyclohexyl-2-hydroxyethylamino)hydantoin	HMDB0249489	M+K	C25H37N3O5	6.0568	pos	Organoheterocyclic compounds	Azolidines	Imidazolidines	498.238	0.21914	3.4291	-	4.472	4.473	4.468	4.47	4.469	4.471	4.408	4.406	4.412	4.404	4.393	4.409	4.456	4.45	4.458	4.458	4.454	4.455	4.412	4.415	4.405	4.411	4.416	4.411	4.346	4.349	4.348	4.347	4.33	4.35	4.442	4.445	4.444	4.447	4.447	4.446	4.429
Cyclohexaneundecanoic acid	HMDB0030997	M+Na	C17H32O2	6.0568	pos	Lipids and lipidotherslike molecules	Fatty Acyls	Fatty acids and conjugates	291.232	0.0392781	7.82386	4277-62-7	5.302	5.317	5.297	5.272	5.293	5.321	5.227	5.223	5.275	5.255	5.175	5.267	5.415	5.397	5.336	5.404	5.358	5.406	5.351	5.332	5.314	5.33	5.355	5.358	4.79	4.904	4.729	4.864	4.802	4.87	5.267	5.24	5.322	5.252	5.255	5.308	5.266
1-Tert-butyl 4-ethyl 5-oxoazepane-1,4-dicarboxylate	HMDB0244604	2M+NH4	C14H23NO5	6.0488	pos	Organoheterocyclic compounds	Azepanes	Not Available	588.353	0.187141	6.09982	-	5.104	5.105	5.1	5.102	5.101	5.103	5.04	5.038	5.044	5.036	5.025	5.041	5.088	5.083	5.09	5.09	5.086	5.088	5.044	5.047	5.037	5.044	5.048	5.043	4.978	4.981	4.98	4.979	4.962	4.982	5.074	5.077	5.076	5.079	5.079	5.078	5.061
12-Hydroxydodecanoic acid	HMDB0304547;HMDB0002059	2M+ACN+H	C12H24O3	6.0488	pos	Organic acids and derivatives	Hydroxy acids and derivatives	Mediumotherschain hydroxy acids and derivatives	474.379	0.0421381	0.023852	505-95-3	5.489	5.428	5.345	5.459	5.38	5.525	5.876	5.79	5.897	5.848	5.819	5.858	5.913	5.917	5.925	5.954	5.93	5.901	6.022	6.018	6.029	6.038	6.074	6.043	5.132	5.223	5.081	5.124	5.115	5.213	5.932	5.932	5.92	5.897	5.955	5.92	5.716
N-(2R-Hydroxyhexadecanoyl)-2S-amino-9-methyl-4E,8E-octadecadiene-1,3R-diol	HMDB0040132	M+H-H2O	C35H67NO4	6.0408	pos	Lipids and lipidotherslike molecules	Sphingolipids	Ceramides	548.503	0.0484301	-0.686297	-	7.068	7.043	7.073	7.051	7.039	7.089	5.565	4.949	5.051	4.869	4.625	4.845	7.007	6.99	7.001	7.047	7.022	6.985	6.338	6.27	6.249	6.243	6.274	6.207	4.355	4.283	3.952	4.433	3.959	3.933	5.911	5.946	5.978	5.921	5.957	5.923	6.024
PC(18:2/0:0)	LMGP01050034;LMGP01050035	M+Na	C26H50NO7P	6.0408	pos	others	others	others	542.322	0.0196704	0.419122	-	5.254	5.134	5.012	4.957	4.921	5.17	6.45	6.524	6.536	6.491	6.494	6.516	6.395	6.418	6.366	6.445	6.431	6.356	6.328	6.276	6.286	6.306	6.31	6.292	6.243	6.147	6.208	6.224	6.159	6.212	6.299	6.338	6.329	6.341	6.319	6.342	6.396
Linolenic Acid	HMDB0001388	M+CH3OH+H	C18H30O2	6.0329	pos	Lipids and lipidotherslike molecules	Fatty Acyls	Lineolic acids and derivatives	311.258	0.027166	-1.51432	463-40-1	5.615	5.576	5.483	5.597	5.558	5.601	5.802	5.788	5.793	5.812	5.771	5.798	5.977	5.976	5.959	5.967	5.954	5.98	5.948	5.974	5.948	5.962	5.975	5.964	5.842	5.84	5.864	5.868	5.841	5.811	6.127	6.116	6.112	6.106	6.109	6.096	6.022
Quinceoxepine	HMDB0038107	M+H	C12H18O	6.0329	pos	Organic oxygen compounds	Organooxygen compounds	Ethers	179.143	0.0304385	-0.306394	132925-10-1	5.488	5.473	5.49	5.506	5.554	5.562	5.25	5.273	5.271	5.282	5.303	5.295	5.33	5.353	5.367	5.353	5.397	5.39	5.552	5.536	5.49	5.514	5.532	5.504	4.835	4.911	4.913	4.895	4.872	4.93	5.185	5.258	5.233	5.272	5.278	5.255	5.141
Cochliobolin A	HMDB0250395	M+ACN+H	C25H36O4	6.0249	pos	Lipids and lipidotherslike molecules	Prenol lipids	Sesterterpenoids	442.295	0.0220803	-1.37411	-	5.999	5.996	5.986	5.985	6.021	6.028	5.843	5.794	5.89	5.827	5.76	5.818	6.15	6.133	6.122	6.17	6.128	6.122	6.293	6.264	6.282	6.27	6.325	6.272	5.647	5.624	5.679	5.696	5.702	5.675	6.316	6.334	6.325	6.314	6.343	6.333	6.09
(8Z,11Z,13E,15S)-15-Hydroxyicosa-8,11,13-trienoylcarnitine	HMDB0241584	M+CH3OH+H	C27H47NO5	6.017	pos	Lipids and lipidotherslike molecules	Fatty Acyls	Fatty acid esters	498.379	0.0552079	-0.365599	-	5.477	5.48	5.36	5.501	5.465	5.412	5.473	5.503	5.59	5.504	5.528	5.539	6.085	6.06	6.06	6.117	6.099	6.089	5.873	5.865	5.901	5.884	5.932	5.872	5.286	5.276	5.181	5.302	5.286	5.353	5.363	5.41	5.418	5.431	5.376	5.373	5.308
Choline Phosphate	HMDB0001565	M+H	C5H14NO4P	6.017	pos	Organic nitrogen compounds	Organonitrogen compounds	Quaternary ammonium salts	184.073	0.0243424	-0.377326	3616-04-4;107-73-3	5.687	5.676	5.664	5.691	5.67	5.708	6.434	6.416	6.473	6.454	6.436	6.456	6.343	6.368	6.345	6.369	6.353	6.358	6.327	6.319	6.314	6.349	6.34	6.316	6.245	6.244	6.256	6.247	6.225	6.241	6.266	6.26	6.266	6.267	6.288	6.276	6.266
Aspirin	HMDB0001879;PW_C001251;MJDBOTE0001516	M+H, M+NH4	C9H8O4	1.2633	pos	Benzenoids	Benzene and substituted derivatives	Benzoic acids and derivatives	198.076	0.0335838	-0.295382	50-78-2	6.731	6.727	6.717	6.697	6.696	6.69	6.682	6.682	6.638	6.691	6.705	6.687	6.596	6.605	6.606	6.586	6.593	6.542	6.318	6.318	6.305	6.317	6.311	6.304	6.6	6.601	6.574	6.603	6.61	6.589	6.603	6.59	6.596	6.587	6.582	6.551	6.664
Cer(d18:1/12:0)	LMSP02010002;HMDB0004947	M+H	C30H59NO3	6.0011	pos	Lipids and lipidotherslike molecules	Sphingolipids	Ceramides	482.456	0.0952592	-0.88668	74713-60-3	5.216	5.221	5.083	5.222	5.284	5.118	4.713	4.738	4.447	4.792	4.612	4.75	5.135	5.232	5.304	5.128	5.117	5.154	5.3	5.279	5.24	5.336	5.395	5.24	4.706	4.486	4.732	4.707	4.528	4.491	5.277	5.173	5.226	5.245	5.299	5.227	5.358
2-(Quinolin-8-yloxy)propanoic acid	HMDB0244957	M+NH4, M+H	C12H11NO3	1.1917	pos	Benzenoids	Benzene and substituted derivatives	Phenoxyacetic acid derivatives	235.108	0.0154269	-0.849547	-	6.119	6.105	6.117	6.129	6.11	6.115	6.093	6.101	6.086	6.12	6.108	6.081	6	5.997	6.017	6.001	6.006	6.015	6.175	6.189	6.183	6.176	6.18	6.186	6.054	6.034	6.054	6.043	6.07	6.064	5.82	5.863	5.886	5.849	5.859	5.857	5.923
H-Ser-Leu-Ile-Gly-Arg-Leu-OH	HMDB0253029	M+H	C29H55N9O8	5.9931	pos	Organic acids and derivatives	Carboxylic acids and derivatives	Amino acids, peptides, and analogues	658.424	0.00746052	-0.492282	-	6.683	6.639	6.658	6.669	6.679	6.668	6.217	6.223	6.244	6.236	6.226	6.209	6.635	6.628	6.628	6.631	6.614	6.624	6.803	6.793	6.783	6.786	6.803	6.78	6.44	6.423	6.456	6.448	6.427	6.437	6.247	6.269	6.242	6.231	6.238	6.285	6.342
Linalyl acetate	HMDB0039522;LMPR0102010009	M+H-2H2O	C12H20O2	5.9931	pos	Lipids and lipidotherslike molecules	Prenol lipids	Monoterpenoids	161.132	0.0344859	-0.111662	115-95-7	5.119	5.123	5.14	5.145	5.152	5.197	4.954	5.079	5.024	5.003	5.033	5.044	5.114	5.059	5.116	5.086	5.138	5.16	5.251	5.247	5.215	5.269	5.259	5.243	4.652	4.629	4.666	4.592	4.696	4.692	5.056	5.052	5.075	5.063	5.091	5.063	5.014
Adamantylamide-alanyl-isoglutamine	HMDB0247998	2M+Na	C18H30N4O3	5.9852	pos	Organic acids and derivatives	Carboxylic acids and derivatives	Amino acids, peptides, and analogues	723.452	0.203911	-1.60196	-	4.539	4.697	4.792	4.69	4.965	4.753	4.903	4.998	5.076	4.844	4.827	4.9	4.523	4.797	4.937	4.768	4.521	4.562	5.388	5.379	5.36	5.146	5.366	5.186	5.622	5.687	5.694	5.787	5.553	5.82	4.811	4.992	4.692	4.69	4.979	5.206	5.268
Cocamidopropyl Betaine	others	M+H	C19H38N2O3	5.9852	pos	others	others	others	343.295	0.0995972	-1.31924	-	5.337	5.143	5.237	5.304	5.354	5.233	4.369	4.772	4.198	4.668	4.665	4.327	4.476	4.648	4.763	4.75	4.657	4.628	4.922	4.925	4.947	4.874	4.832	4.894	4.997	4.88	4.969	5.065	4.846	4.854	4.889	5.024	4.9	4.892	4.955	4.823	4.985
13'-Carboxy-gamma-tocotrienol	HMDB0012558	M+H-H2O	C28H40O4	5.9772	pos	Lipids and lipidotherslike molecules	Prenol lipids	Quinone and hydroquinone lipids	423.286	0.0379107	-6.7434	-	5.673	5.639	5.674	5.772	5.721	5.779	5.456	5.419	5.484	5.451	5.479	5.452	5.506	5.552	5.517	5.508	5.479	5.472	5.927	5.92	5.902	5.914	5.935	5.893	5.164	4.917	5.105	5.093	4.996	5.171	5.789	5.83	5.792	5.782	5.787	5.779	5.518
Prostaglandin C1	LMFA03010160;HMDB0060104	M+CH3OH+H	C20H32O4	5.9772	pos	Lipids and lipidotherslike molecules	Fatty Acyls	Eicosanoids	369.263	0.0249783	-1.09302	35687-86-6	6.041	6.014	5.991	6.048	6.02	6.033	5.815	5.807	5.832	5.833	5.814	5.877	6.016	6.008	5.998	6.037	6.007	6.016	6.271	6.3	6.251	6.282	6.29	6.274	5.552	5.572	5.554	5.599	5.547	5.607	5.915	5.895	5.914	5.903	5.89	5.881	5.753
8-Deoxy-11,13-dihydroxygrosheimin	HMDB0041144	M+H	C15H20O5	5.9693	pos	Lipids and lipidotherslike molecules	Prenol lipids	Terpene lactones	281.138	0.0335845	-0.766775	83551-03-5	6.323	6.355	6.356	6.322	6.4	6.288	6.376	6.292	6.27	6.324	6.305	6.297	6.365	6.447	6.347	6.352	6.348	6.365	6.247	6.188	6.351	6.285	6.252	6.267	6.341	6.38	6.329	6.319	6.302	6.271	6.364	6.319	6.306	6.273	6.341	6.279	6.279
Pressinoic acid	HMDB0256768	M+ACN+H	C33H42N8O10S2	5.9613	pos	Organic acids and derivatives	Carboxylic acids and derivatives	Amino acids, peptides, and analogues	816.28	0.0150629	-0.902813	-	5.76	5.689	5.731	5.714	5.651	5.724	6.84	6.798	6.885	6.871	6.802	6.841	6.819	6.805	6.822	6.811	6.822	6.837	7.189	7.207	7.173	7.182	7.198	7.184	6.388	6.397	6.428	6.415	6.387	6.39	6.758	6.767	6.764	6.749	6.744	6.785	7.068
Cinobufagin	LMST01130032;HMDB0250266	M+NH4	C26H34O6	5.9613	pos	Lipids and lipidotherslike molecules	Steroids and steroid derivatives	Steroid lactones	460.269	0.0411853	-0.648358	470-37-1	7.353	7.433	7.465	7.333	7.394	7.266	7.347	7.347	7.196	7.313	7.301	7.232	7.266	7.293	7.284	7.248	7.201	7.234	7.109	7.02	7.132	7.045	7.091	7.095	7.377	7.346	7.286	7.253	7.283	7.249	7.248	7.155	7.24	7.183	7.209	7.103	7.146
4-Vinylcyclohexene	HMDB0246592	M+H	C8H12	5.9613	pos	Hydrocarbons	Unsaturated hydrocarbons	Olefins	109.101	0.00738658	2.7714	100-40-3	5.582	5.562	5.555	5.57	5.582	5.584	5.424	5.415	5.442	5.43	5.433	5.448	5.559	5.552	5.558	5.55	5.56	5.569	5.729	5.725	5.698	5.717	5.715	5.716	5.459	5.475	5.478	5.47	5.458	5.504	5.604	5.601	5.625	5.615	5.602	5.624	5.613
PG(18:1(12Z)-2OH(9,10)/i-12:0)	HMDB0271104	M+NH4	C36H69O12P	5.9533	pos	Not Available	Not Available	Not Available	742.488	0.0355308	2.38776	-	6.28	6.28	6.361	6.3	6.374	6.256	6.539	6.521	6.471	6.541	6.48	6.48	6.782	6.837	6.767	6.763	6.756	6.812	6.705	6.579	6.783	6.665	6.68	6.667	6.467	6.509	6.502	6.423	6.414	6.393	6.772	6.713	6.775	6.716	6.751	6.71	6.796
Cetyl recinoleate	HMDB0249839	M+NH4	C34H66O3	5.9454	pos	Lipids and lipidotherslike molecules	Fatty Acyls	Fatty acid esters	540.535	0.213155	-0.900542	-	5.792	5.781	5.881	5.871	5.977	5.903	6.048	6.082	6.097	6.138	6.063	6.086	5.836	5.9	5.784	5.943	5.905	5.977	5.893	5.808	5.883	5.802	5.898	5.909	5.96	6.042	6.107	6.033	6.087	6.066	6.013	5.996	5.971	5.957	6.046	6.046	5.991
Hexyl glucoside	HMDB0031688	M+H-2H2O	C12H24O6	5.9454	pos	Lipids and lipidotherslike molecules	Fatty Acyls	Fatty acyl glycosides	229.143	0.0287864	-0.399572	59080-45-4	5.382	5.347	5.332	5.397	5.377	5.396	5.122	5.102	5.103	5.109	5.132	5.177	5.224	5.232	5.206	5.244	5.201	5.213	5.594	5.653	5.599	5.611	5.636	5.627	4.851	4.771	4.729	4.684	4.848	4.836	5.137	5.171	5.105	5.094	5.132	5.154	4.92
L-Allysine Ethylene Acetal	others	M+H, M+Na	C8H15NO4	1.6059	pos	others	others	others	190.107	0.032493	-0.399548	-	5.541	5.497	5.559	5.481	5.5	5.546	5.71	5.696	5.696	5.704	5.733	5.724	5.844	5.846	5.858	5.875	5.848	5.865	5.817	5.791	5.781	5.808	5.82	5.792	5.645	5.633	5.64	5.662	5.655	5.627	6.022	6.005	6.028	6.014	6.031	6.024	6.007
Avocadene	LMFA05000639;HMDB0031042	M+ACN+H	C17H34O3	5.9056	pos	Lipids and lipidotherslike molecules	Fatty Acyls	Fatty alcohols	328.284	0.00853435	-1.12906	83797-45-9	7.197	7.178	7.175	7.193	7.194	7.185	7.347	7.331	7.354	7.362	7.337	7.362	7.567	7.535	7.561	7.555	7.558	7.567	7.521	7.522	7.513	7.527	7.533	7.522	7.204	7.188	7.206	7.202	7.203	7.202	7.563	7.576	7.575	7.569	7.582	7.581	7.639
Propylenediamine tetra-acetic acid	HMDB0246676	M+H, M+ACN+H	C11H18N2O8	1.6139	pos	Organic acids and derivatives	Carboxylic acids and derivatives	Tetracarboxylic acids and derivatives	348.14	0.0322395	-1.49962	-	5.026	5.05	4.998	4.927	4.991	5.051	5.027	5.093	5.097	5.06	5.063	5.067	5.352	5.362	5.333	5.307	5.321	5.332	5.117	5.049	5.065	5.052	5.056	5.069	5.084	5.126	5.2	5.125	5.145	5.18	5.55	5.569	5.549	5.532	5.553	5.547	5.622
Behenic acid	HMDB0304269;HMDB0000944;LMFA01010022	M+NH4	C22H44O2	5.8976	pos	Lipids and lipidotherslike molecules	Fatty Acyls	Fatty acids and conjugates	358.368	0.108999	-1.14171	112-85-6	6.345	6.446	6.225	6.411	6.256	6.324	6.014	6.065	6.392	6.254	6.366	6.343	6.425	6.491	6.356	6.569	6.408	6.159	6.13	6.365	6.401	6.563	6.632	6.132	6.252	6.279	6.443	6.221	6.427	6.367	6.508	6.428	6.444	6.362	6.356	6.395	6.174
Cyclomammeisin	HMDB0030710	M+Na, M+K, M+H, M+H-H2O	C25H26O6	3.235	pos	Phenylpropanoids and polyketides	Neoflavonoids	Prenylated neoflavonoids	445.161	0.0158361	-2.39086	30563-62-3	6.212	6.244	6.213	6.221	6.221	6.212	6.454	6.459	6.47	6.468	6.456	6.46	6.503	6.499	6.506	6.495	6.493	6.504	6.725	6.743	6.737	6.737	6.749	6.715	6.759	6.766	6.765	6.763	6.761	6.759	6.752	6.736	6.729	6.731	6.734	6.738	6.72
Arachidic acid	HMDB0002212;LMFA01010020	M+NH4	C20H40O2	5.8817	pos	Lipids and lipidotherslike molecules	Fatty Acyls	Fatty acids and conjugates	330.336	0.0163104	-1.38411	506-30-9	6.638	6.728	6.498	6.672	6.598	6.711	6.327	6.372	6.714	6.531	6.604	6.571	6.677	6.756	6.627	6.84	6.669	6.433	6.381	6.613	6.647	6.813	6.877	6.378	6.532	6.585	6.732	6.437	6.665	6.603	6.749	6.669	6.677	6.604	6.592	6.638	6.434
5a-Androstan-3b-ol	HMDB0005830;LMST02020095	M+NH4	C19H32O	5.8817	pos	Lipids and lipidotherslike molecules	Steroids and steroid derivatives	Androstane steroids	294.279	0.0110315	-0.615478	1224-92-6	6.282	6.281	6.278	6.286	6.29	6.291	6.133	6.12	6.129	6.145	6.112	6.134	5.94	5.898	5.923	5.948	5.934	5.954	5.99	5.993	6	5.996	5.995	6.009	5.843	5.835	5.857	5.847	5.831	5.847	5.903	5.936	5.93	5.944	5.934	5.947	5.887
Octopine	HMDB0255912	2M+NH4	C9H18N4O4	5.8738	pos	Organic acids and derivatives	Carboxylic acids and derivatives	Amino acids, peptides, and analogues	510.299	0.0540499	-0.23852	34522-32-2	3.966	4.101	4.596	4.583	4.666	4.476	4.235	3.9	3.906	4.372	3.887	4.331	5.66	5.607	5.545	5.64	5.618	5.604	5.714	5.722	5.629	5.703	5.711	5.718	5.416	5.385	5.457	5.495	5.428	5.452	5.61	5.636	5.637	5.641	5.581	5.607	6.112
Fistulosin	HMDB0033637	M+Na	C26H43NO	5.8738	pos	Organoheterocyclic compounds	Indoles and derivatives	Hydroxyindoles	408.324	0.0472921	1.39929	-	6.331	6.343	6.301	6.317	6.296	6.301	6.256	6.238	6.228	6.265	6.232	6.243	6.127	6.094	6.116	6.11	6.122	6.127	6.431	6.435	6.443	6.446	6.451	6.416	6.009	5.968	6.009	5.957	5.964	5.996	6.208	6.204	6.229	6.238	6.242	6.237	6.1
Val-Gly-Val-Ala-Pro-Gly	HMDB0253033	M+ACN+H	C22H38N6O7	5.8658	pos	Organic acids and derivatives	Carboxylic acids and derivatives	Amino acids, peptides, and analogues	540.31	0.0177029	-8.31846	-	5.933	5.937	5.929	5.96	5.914	5.974	6.14	6.127	6.16	6.204	6.177	6.169	6.35	6.37	6.363	6.389	6.378	6.435	6.725	6.759	6.718	6.722	6.732	6.72	6.163	6.158	6.155	6.161	6.182	6.188	6.212	6.287	6.268	6.268	6.243	6.26	6.245
Solutol HS 15	HMDB0258368	M+NH4	C20H40O4	5.8658	pos	Lipids and lipidotherslike molecules	Fatty Acyls	Fatty alcohols	362.326	0.0444731	-1.55665	61909-81-7	5.694	5.695	5.658	5.751	5.747	5.714	5.786	5.693	5.75	5.763	5.757	5.747	5.791	5.835	5.829	5.804	5.75	5.783	5.728	5.726	5.745	5.723	5.792	5.721	5.688	5.704	5.692	5.651	5.618	5.659	5.797	5.802	5.78	5.773	5.748	5.712	5.764
1-Hexanol	HMDB0012971	2M+ACN+H	C6H14O	5.8658	pos	Lipids and lipidotherslike molecules	Fatty Acyls	Fatty alcohols	246.243	0.0482376	-0.806743	111-27-3	5.385	5.326	5.316	5.299	5.393	5.354	5.315	5.294	5.339	5.381	5.361	5.353	5.447	5.417	5.411	5.432	5.425	5.457	5.337	5.319	5.34	5.367	5.301	5.323	5.273	5.331	5.278	5.204	5.29	5.268	5.369	5.529	5.334	5.377	5.329	5.287	5.395
Isocolumbin	HMDB0036837	M+Na	C20H22O6	5.8178	pos	Organoheterocyclic compounds	Naphthopyrans	Not Available	381.133	0.104278	5.8459	471-54-5	5.044	5.084	5.127	5.02	5.107	5.058	5.149	5.161	5.166	5.182	5.167	5.106	5.554	5.584	5.607	5.62	5.602	5.594	4.713	4.308	4.258	4.4	4.593	4.575	4.906	4.957	4.702	4.92	5.044	4.967	4.917	4.905	5.07	4.8	5.021	4.795	4.412
Val-pro-pro	HMDB0253034	M+H-H2O, M+ACN+Na	C15H25N3O4	1.6378	pos	Organic acids and derivatives	Carboxylic acids and derivatives	Amino acids, peptides, and analogues	375.198	0.0394171	-6.59105	-	5.682	5.652	5.633	5.605	5.596	5.663	5.584	5.512	5.55	5.558	5.528	5.536	5.518	5.536	5.571	5.532	5.483	5.479	5.513	5.461	5.511	5.554	5.485	5.519	5.504	5.504	5.476	5.492	5.499	5.499	5.766	5.77	5.791	5.798	5.793	5.8	5.681
6-Keto-prostaglandin F1a	PW_C001726;HMDB0002886	M+H-H2O	C20H34O6	5.8098	pos	Lipids and lipidotherslike molecules	Fatty Acyls	Eicosanoids	353.23	0.0257722	-7.42598	58962-34-8	6.97	6.969	6.962	6.966	6.964	6.969	6.815	6.787	6.81	6.818	6.788	6.818	6.816	6.784	6.8	6.805	6.792	6.796	7.003	7.01	6.998	7.007	7.005	6.99	6.694	6.697	6.693	6.689	6.702	6.702	6.933	6.942	6.947	6.952	6.957	6.953	6.812
Leu Asn	others	M+H-H2O, M+H	C10H19N3O4	1.6696	pos	others	others	others	246.145	0.0928603	-0.851469	-	5.326	5.295	5.294	5.338	5.294	5.312	4.895	4.732	4.742	4.718	4.778	4.709	3.709	4.464	3.711	3.923	4.335	4.213	4.641	4.389	4.694	4.619	4.586	4.726	4.104	4.237	4.159	4.361	4.137	3.79	4.251	4.589	4.322	4.228	4.331	4.293	3.759
Geldanamycin	HMDB0252665	M+ACN+H	C29H40N2O9	5.7623	pos	Phenylpropanoids and polyketides	Macrolactams	Not Available	602.31	0.0338633	5.15874	30562-34-6	4.708	4.766	4.761	4.647	4.662	4.838	4.994	5.039	5.14	5.041	4.91	4.924	5.322	5.166	5.295	5.345	5.222	5.227	5.549	5.484	5.542	5.58	5.492	5.477	5.054	5.113	4.965	5.104	5.069	5.181	5.625	5.704	5.663	5.645	5.669	5.637	5.817
1-[5-(Thiophen-2-ylmethoxy)-1H-indol-3-yl]propan-2-amine	HMDB0249491	M+H-H2O, M+CH3OH+H	C16H18N2OS	1.6774	pos	Organoheterocyclic compounds	Indoles and derivatives	Tryptamines and derivatives	319.15	0.0376239	8.25995	-	5.799	5.758	5.819	5.826	5.838	5.854	6.023	6.036	6.168	6.015	5.988	5.999	6.062	6.025	6.031	6.01	6.152	6.2	6.106	6.144	6.177	6.15	6.172	6.17	6.134	6.118	6.194	6.097	6.129	6.156	5.689	5.646	5.653	5.659	5.697	5.736	6.032
Phensuximide	HMDB0014970	2M+ACN+H	C11H11NO2	5.7623	pos	Organoheterocyclic compounds	Pyrrolidines	Phenylpyrrolidines	420.191	0.0285701	-1.28967	86-34-0	3.951	3.952	3.947	3.949	3.948	3.95	3.887	3.885	3.891	3.883	3.872	3.889	3.936	3.93	3.938	3.937	3.933	3.935	3.892	3.894	3.884	3.891	3.895	3.89	3.825	3.828	3.827	3.826	3.809	3.829	3.921	3.924	3.924	3.926	3.926	3.926	3.908
Polyoxyethylene 40 monostearate	HMDB0032477	M+NH4	C20H40O3	5.7623	pos	Lipids and lipidotherslike molecules	Fatty Acyls	Fatty acid esters	346.331	0.0885174	-1.05231	9004-99-3	5.84	5.92	5.806	5.872	5.893	5.928	5.782	5.774	5.928	5.796	5.847	5.843	5.952	5.946	5.934	6	5.918	5.858	5.759	5.874	5.905	5.992	5.969	5.8	5.85	5.881	5.892	5.737	5.812	5.808	5.959	5.927	5.889	5.867	5.86	5.855	5.864
MG(20:5(7Z,9Z,11E,13E,17Z)-3OH(5,6,15)/0:0/0:0)	HMDB0260498	M+H	C23H36O7	5.7543	pos	Not Available	Not Available	Not Available	425.251	0.0385828	-6.24972	-	5.688	5.681	5.646	5.635	5.637	5.655	5.328	5.339	5.294	5.367	5.268	5.302	5.324	5.406	5.335	5.305	5.384	5.358	5.566	5.53	5.536	5.531	5.517	5.582	4.796	4.847	4.801	4.921	4.81	4.825	5.321	5.307	5.241	5.35	5.331	5.311	4.991
Spironolactone	PW_C008934;HMDB0014565	M+H-2H2O	C24H32O4S	5.7543	pos	Lipids and lipidotherslike molecules	Steroids and steroid derivatives	Steroid lactones	381.192	0.116145	8.25779	1952-01-07	3.512	3.513	3.854	3.836	3.596	3.757	3.448	3.446	3.452	3.444	3.433	3.45	3.497	3.491	3.499	3.498	3.494	3.496	3.453	3.455	3.445	3.452	3.456	3.451	3.386	3.389	3.388	3.387	3.37	3.39	3.482	3.485	3.573	3.487	3.487	3.487	3.469
Methylfurfuryl alcohol	HMDB0302997	M+ACN+H, 2M+Na	C6H8O2	1.6933	pos	Organoheterocyclic compounds	Heteroaromatic compounds	Not Available	154.086	0.027199	0.124305	-	5.725	5.729	5.741	5.715	5.752	5.747	5.873	5.898	5.882	5.892	5.898	5.895	5.422	5.448	5.471	5.416	5.459	5.447	5.657	5.657	5.626	5.682	5.646	5.647	5.919	5.924	5.924	5.946	5.923	5.944	5.839	5.841	5.849	5.857	5.833	5.833	5.913
[3-(2-Aminopropyl)-6-methylidenecyclohexa-1,3-dien-1-yl]methanediol	HMDB0257571	2M+ACN+H	C11H17NO2	5.7385	pos	Organic oxygen compounds	Organooxygen compounds	Alcohols and polyols	432.285	0.0532636	-1.47593	-	4.988	5.022	5.115	5.02	4.944	5.073	5.096	5.14	5.113	5.159	5.156	5.185	4.97	5.032	5.115	5.034	5.135	5.081	5.499	5.562	5.554	5.52	5.49	5.522	4.825	4.851	4.81	4.81	4.787	4.8	5.561	5.58	5.564	5.583	5.593	5.571	5.278
13-HODE	HMDB0242324;LMFA02000228;HMDB0004667	M+NH4	C18H32O3	5.7385	pos	Lipids and lipidotherslike molecules	Fatty Acyls	Lineolic acids and derivatives	314.269	0.0409772	-0.685592	29623-28-7	5.721	5.712	5.739	5.726	5.723	5.688	5.573	5.571	5.586	5.592	5.563	5.578	5.552	5.509	5.553	5.569	5.551	5.518	5.544	5.587	5.564	5.558	5.544	5.548	5.526	5.512	5.52	5.507	5.501	5.501	5.491	5.469	5.501	5.535	5.531	5.48	5.459
N,N-Dimethyldodecylamine-N-oxide	others	M+H	C14H31NO	5.7385	pos	others	others	others	230.248	0.0160071	-0.426442	-	5.511	5.545	5.502	5.542	5.549	5.544	5.515	5.502	5.561	5.512	5.505	5.539	5.568	5.571	5.555	5.613	5.586	5.548	5.393	5.442	5.483	5.54	5.513	5.398	5.405	5.431	5.469	5.374	5.405	5.393	5.555	5.528	5.504	5.525	5.534	5.511	5.496
Leukotriene D5	HMDB0012994;LMFA03020073	M+H-2H2O	C25H38N2O6S	5.7306	pos	Lipids and lipidotherslike molecules	Fatty Acyls	Eicosanoids	459.228	0.0259966	-6.0211	-	5.052	5.165	5.114	5.151	5.21	5.142	5.238	5.277	5.28	5.213	5.267	5.294	5.661	5.681	5.663	5.679	5.689	5.653	5.901	5.922	5.902	5.907	5.938	5.891	5.639	5.654	5.62	5.622	5.607	5.625	5.769	5.7	5.706	5.702	5.707	5.736	5.846
P-cresol	HMDB0001858	M+H-H2O, M+H	C7H8O	1.7171	pos	Benzenoids	Phenols	Cresols	91.0547	0.0186206	4.16694	106-44-5	5.891	5.912	5.894	5.898	5.907	5.917	5.848	5.845	5.848	5.849	5.831	5.847	5.996	6.004	6.006	6.001	6.009	6.013	5.69	5.685	5.672	5.689	5.689	5.662	5.858	5.871	5.873	5.872	5.895	5.877	6.027	6.028	6.027	6.029	6.026	6.017	5.915
Eremopetasidione	HMDB0040778	M+CH3OH+H	C14H20O3	5.7306	pos	Lipids and lipidotherslike molecules	Prenol lipids	Sesquiterpenoids	269.174	0.0653133	-3.44005	163135-94-2	4.893	4.891	4.932	4.924	4.895	4.862	4.847	4.734	4.79	4.748	4.548	4.758	4.812	4.847	4.884	4.836	4.794	4.785	5.141	5.103	5.129	5.177	5.12	5.123	4.549	4.537	4.576	4.647	4.402	4.486	4.773	4.786	4.8	4.777	4.827	4.826	4.587
P-Menthane-3,8-diol	HMDB0035595;LMPR0102090063;HMDB0036145	2M+NH4	C10H20O2	5.7226	pos	Lipids and lipidotherslike molecules	Prenol lipids	Monoterpenoids	362.326	0.0256492	-1.49278	42822-86-6;565-50-4;91739-72-9	5.892	5.938	5.879	5.884	5.922	5.878	5.963	5.935	5.939	5.938	5.908	5.946	5.976	6.008	6.009	5.989	5.987	5.963	5.915	5.905	5.921	5.912	5.936	5.921	5.896	5.922	5.888	5.84	5.836	5.872	5.995	5.983	5.968	5.952	5.956	5.941	5.958
Traumatic acid	HMDB0000933;LMFA01170002	2M+ACN+Na	C12H20O4	5.7146	pos	Lipids and lipidotherslike molecules	Fatty Acyls	Fatty acids and conjugates	520.29	0.124537	4.16071	6402-36-4	4.845	4.937	5.005	5.047	5.036	5.077	4.644	4.799	4.652	4.786	4.705	4.574	5.656	5.589	5.598	5.6	5.589	5.625	5.505	5.512	5.513	5.454	5.529	5.538	4.053	3.668	4.287	4.012	3.534	3.975	5.712	5.774	5.756	5.728	5.743	5.77	5.745
Benzyl formate	HMDB0041485	M+H-H2O, M+H	C8H8O2	1.7171	pos	Benzenoids	Benzene and substituted derivatives	Benzyloxycarbonyls	119.049	0.0115629	1.75224	104-57-4	6.076	6.084	6.092	6.085	6.106	6.091	6.027	6.034	6.027	6.026	6.012	6.027	6.179	6.193	6.195	6.195	6.186	6.197	5.849	5.846	5.829	5.835	5.846	5.823	6.047	6.06	6.064	6.058	6.084	6.07	6.229	6.209	6.218	6.222	6.213	6.202	6.092
Leukotriene D4	LMFA03020006;HMDB0244369;HMDB0003080;PW_C001775	M+ACN+Na	C25H40N2O6S	5.7068	pos	Lipids and lipidotherslike molecules	Fatty Acyls	Eicosanoids	560.276	0.0351199	-0.274457	73836-78-9	5.142	5.223	5.206	5.141	5.172	5.148	5.201	5.194	5.199	5.266	5.118	5.256	5.368	5.353	5.253	5.329	5.353	5.406	5.696	5.723	5.675	5.749	5.734	5.738	5.175	5.263	5.191	5.226	5.244	5.219	5.326	5.339	5.343	5.255	5.333	5.329	5.121
Elocalcitol	HMDB0251753	M+K	C29H43FO2	5.7068	pos	Lipids and lipidotherslike molecules	Steroids and steroid derivatives	Vitamin D and derivatives	481.288	0.103695	1.26122	-	4.527	4.616	4.554	4.704	4.694	4.602	4.571	4.524	4.389	4.602	4.727	4.595	4.383	4.098	4.384	4.272	4.248	4.389	4.694	4.745	4.728	4.689	4.705	4.707	3.295	3.842	3.297	3.296	3.279	3.299	4.671	4.538	4.701	4.827	4.626	4.58	4.318
L-lysyl-l-lysyl-l-lysine	HMDB0253899	M+ACN+Na	C18H38N6O4	5.6988	pos	Organic acids and derivatives	Carboxylic acids and derivatives	Amino acids, peptides, and analogues	466.31	0.106929	-4.18129	-	3.287	3.757	3.605	3.808	3.837	3.44	3.619	2.621	3.449	3.548	3.404	3.848	4.592	4.736	4.681	4.565	4.577	4.501	4.847	4.849	4.821	4.807	4.824	4.828	4.41	4.541	4.459	4.433	4.423	4.478	4.79	4.687	4.714	4.686	4.702	4.757	5.225
(11E)-Octadec-11-enedioylcarnitine	HMDB0241538	M+Na	C25H45NO6	5.6988	pos	Lipids and lipidotherslike molecules	Fatty Acyls	Fatty acid esters	478.309	0.0200243	-9.75346	-	5.062	5.056	5.012	4.993	5.05	5.077	5.222	5.195	5.257	5.277	5.221	5.255	5.515	5.491	5.474	5.459	5.481	5.496	5.865	5.86	5.832	5.873	5.888	5.872	5.254	5.229	5.277	5.235	5.187	5.225	5.41	5.4	5.356	5.447	5.409	5.407	5.364
N-Docosahexaenoyl Glutamine	LMFA08020129;HMDB0242012	M+ACN+H	C27H40N2O4	5.6828	pos	Organic acids and derivatives	Carboxylic acids and derivatives	Amino acids, peptides, and analogues	498.336	0.224374	6.93725	-	4.551	4.585	4.584	4.656	4.82	4.798	4.149	4.062	4.488	4.471	4.514	4.158	4.554	4.661	4.503	4.442	4.512	4.393	4.663	4.499	4.66	4.279	4.501	4.533	4.961	4.768	4.944	4.915	4.813	4.81	3.939	4.311	4.302	4.163	4.387	4.469	4.487
RIOPROSTIL	HMDB0257238	M+ACN+H	C21H38O4	5.6669	pos	Lipids and lipidotherslike molecules	Fatty Acyls	Fatty alcohols	396.31	0.0505286	-0.982507	-	4.929	4.909	4.915	4.98	4.889	4.897	4.569	4.561	4.538	4.601	4.534	4.638	5.057	5.12	5.053	5.088	5.053	5.118	5.374	5.409	5.417	5.414	5.388	5.408	4.478	4.477	4.491	4.552	4.461	4.464	5.404	5.425	5.416	5.425	5.406	5.415	5.196
12-Methyltridecanoic acid	HMDB0031072	M+NH4	C14H28O2	5.6669	pos	Lipids and lipidotherslike molecules	Fatty Acyls	Fatty acids and conjugates	246.243	0.0188236	-0.647383	2724-57-4	5.721	5.764	5.725	5.727	5.763	5.748	5.742	5.717	5.76	5.758	5.726	5.761	5.829	5.835	5.805	5.833	5.81	5.825	5.756	5.75	5.767	5.787	5.786	5.787	5.711	5.747	5.72	5.674	5.683	5.69	5.815	5.907	5.791	5.789	5.763	5.735	5.792
Tricin	LMPK12110873	M+H	C17H14O7	5.6589	pos	others	others	others	331.081	0.0622068	-1.04039	520-32-1	1.786	1.786	1.781	1.783	1.782	1.784	1.722	1.72	1.727	1.719	1.708	1.724	1.77	3.125	3.475	1.772	1.768	3.236	4.003	4.068	4.049	4.13	4.04	3.823	1.661	1.665	1.663	1.662	1.646	1.666	1.756	1.759	1.9	1.761	1.761	1.76	1.743
Gentamicin C	HMDB0252688	M+H	C19H39N5O7	5.643	pos	Organic oxygen compounds	Organooxygen compounds	Carbohydrates and carbohydrate conjugates	450.296	0.0244349	8.38227	11097-82-8	4.72	4.831	4.784	4.816	4.901	4.796	4.65	4.683	4.7	4.632	4.771	4.631	4.864	4.931	4.87	4.855	4.762	4.786	5.135	5.181	5.208	5.183	5.163	5.227	4.443	4.504	4.364	4.526	4.38	4.421	5.561	5.565	5.559	5.576	5.568	5.573	5.463
Benzyl alcohol beta-D-rutinoside	HMDB0303057	M+H-H2O	C19H28O10	5.643	pos	Organic oxygen compounds	Organooxygen compounds	Carbohydrates and carbohydrate conjugates	399.162	0.0664896	-6.06444	-	1.893	1.894	1.889	3.375	2.181	1.891	5.269	5.219	5.227	5.212	5.222	5.256	4.211	4.291	4.172	4.199	4.073	4.283	4.815	4.807	4.771	4.819	4.768	4.849	4.935	4.972	4.905	4.944	4.85	4.874	4.43	4.397	4.434	4.46	4.516	4.58	4.343
2-Oxo-3-hydroxy-lysergide	HMDB0245284	M+Na	C20H25N3O3	5.643	pos	Alkaloids and derivatives	Ergoline and derivatives	Lysergic acids and derivatives	378.181	0.0405726	5.88736	-	4.271	1.79	1.785	2.591	2.387	1.788	2.694	2.666	2.824	2.491	1.712	1.728	4.307	1.768	1.776	1.776	1.772	1.773	1.731	1.733	1.724	1.73	1.734	1.73	4.097	1.669	1.667	1.667	1.65	1.67	1.76	2.582	1.762	1.765	1.765	2.531	3.869
Normorphine	PW_C022710;HMDB0041959	2M+ACN+H	C16H17NO3	5.627	pos	Alkaloids and derivatives	Morphinans	Not Available	584.274	0.0794226	-3.35433	466-97-7	4.459	4.137	3.937	4.119	4.008	4.122	4.725	4.833	4.769	4.941	4.79	4.789	5.06	5.003	5.043	4.97	5.123	5.009	5.442	5.484	5.5	5.494	5.538	5.526	4.898	4.953	4.969	4.909	4.984	4.882	4.925	4.81	4.854	4.967	4.885	4.929	5.04
(9S,10R,11E,13S)-9,10,13-Trihydroxyoctadec-11-enoylcarnitine	HMDB0241533	M+Na	C25H47NO7	5.627	pos	Lipids and lipidotherslike molecules	Fatty Acyls	Fatty acid esters	496.32	0.0133305	-9.24309	-	5.27	5.298	5.326	5.322	5.234	5.276	5.562	5.549	5.561	5.58	5.506	5.537	5.871	5.848	5.838	5.833	5.847	5.847	6.16	6.188	6.197	6.2	6.191	6.184	5.584	5.574	5.583	5.567	5.555	5.549	5.657	5.662	5.666	5.641	5.622	5.641	5.709
13(S)-HpOTrE	HMDB0301803	M+H-2H2O, M+H-H2O, M+NH4, M+H	C18H30O4	5.9533	pos	Lipids and lipidotherslike molecules	Fatty Acyls	Lineolic acids and derivatives	293.211	0.00961643	-1.09381	67597-26-6	7.048	7.036	7.048	7.05	7.057	7.055	6.808	6.795	6.82	6.82	6.813	6.823	7.01	6.993	7.015	7.003	7.007	7.012	7.176	7.183	7.152	7.172	7.182	7.177	6.471	6.466	6.473	6.479	6.483	6.478	7.012	7.026	7.013	7.027	7.019	7.032	6.918
8-[(2R,3S)-3-(8-Hydroxyoctyl)oxiran-2-yl]octanoylcarnitine	HMDB0241808	M+Na	C25H47NO6	5.627	pos	Lipids and lipidotherslike molecules	Fatty Acyls	Fatty acid esters	480.325	0.042301	-9.70694	-	5.95	5.913	5.948	5.943	5.937	5.933	5.978	5.944	5.978	5.941	5.928	5.936	6.205	6.192	6.217	6.2	6.207	6.223	6.448	6.472	6.485	6.502	6.504	6.469	5.988	6.02	6.07	5.998	5.998	6.016	6.255	6.221	6.244	6.261	6.258	6.234	6.355
Dihydrozeatin	HMDB0012215;MJDBZSJ0000131	2M+Na	C10H15N5O	5.627	pos	Organoheterocyclic compounds	Imidazopyrimidines	Purines and purine derivatives	465.242	0.0444199	-6.7807	37789-32-5;23599-75-9	4.877	4.816	4.789	4.837	4.789	4.799	4.863	4.852	4.87	4.815	4.865	4.697	5.259	5.173	5.224	5.194	5.194	5.263	5.526	5.52	5.547	5.553	5.55	5.556	4.971	5.082	5.165	5.002	5.078	5.112	5.328	5.258	5.252	5.28	5.276	5.229	5.441
Remifentanil Acid	HMDB0257145	2M+Na	C19H26N2O5	5.619	pos	Organic acids and derivatives	Carboxylic acids and derivatives	Amino acids, peptides, and analogues	747.362	0.239336	6.65174	-	4.569	3.8	4.064	4.391	4.654	4.098	2.776	2.774	2.781	2.772	2.761	4.052	4.897	4.769	4.698	4.7	4.83	5.247	5.276	5.267	5.269	5.235	5.338	5.316	3.732	3.978	3.867	2.715	2.698	3.754	5.25	5.239	5.273	5.291	5.323	5.422	5.433
Viniferin-alpha	HMDB0304750	M+H	C42H30O9	5.611	pos	Phenylpropanoids and polyketides	2othersarylbenzofuran flavonoids	Not Available	679.195	0.0960656	-1.65198	-	3.993	3.79	3.703	3.705	3.987	3.705	3.909	4.394	3.647	4.328	4.04	4.064	6.267	6.293	6.33	6.285	6.3	6.328	4.871	4.452	4.439	4.232	4.318	4.565	3.893	3.59	3.976	4.015	3.966	3.585	3.677	3.801	3.87	3.785	3.682	3.952	3.664
N6-iminoethyl-l-lysine	HMDB0255299	2M+ACN+H	C8H17N3O2	5.611	pos	Organic acids and derivatives	Carboxylic acids and derivatives	Amino acids, peptides, and analogues	416.3	0.041934	6.36354	-	5.117	5.112	5.114	5.12	5.081	5.102	4.544	4.426	4.526	4.492	4.536	4.411	4.012	3.72	4.069	4.012	3.626	4.088	4.944	4.816	4.869	4.893	4.841	4.852	4.765	4.732	4.772	4.792	4.718	4.749	4.683	4.711	4.749	4.782	4.741	4.759	4.058
Hispiduloside	HMDB0302930	M+H-2H2O	C22H22O11	5.603	pos	Phenylpropanoids and polyketides	Flavonoids	Flavonoid glycosides	427.107	0.0619976	9.36815	-	3.203	3.204	3.199	3.201	3.2	3.202	3.139	3.137	3.143	3.135	3.124	3.14	3.187	3.181	3.189	3.189	3.185	3.186	3.143	3.146	3.136	3.142	3.147	3.142	3.077	3.08	3.079	3.078	3.061	3.081	3.173	3.176	3.175	3.178	3.178	3.177	3.16
Piperdial	HMDB0035798	M+ACN+H	C15H22O3	5.603	pos	Organic oxygen compounds	Organooxygen compounds	Alcohols and polyols	292.19	0.222393	-1.05078	100288-36-6	1.787	2.348	2.504	3.111	3.414	3.148	1.935	1.721	1.728	3.048	2.958	2.264	3.414	3.902	2.409	3.151	3.254	3.498	3.415	3.529	3.221	1.727	3.331	1.727	1.662	2.988	3.349	3.113	3.414	2.99	3.453	2.668	3.178	2.364	1.762	2.778	1.887
Gamma-Glutamylthreonine	HMDB0029159	M+H	C9H16N2O6	5.603	pos	Organic acids and derivatives	Carboxylic acids and derivatives	Amino acids, peptides, and analogues	249.107	0.0400274	-3.76283	5652-48-2	4.918	4.965	4.943	4.92	4.916	4.945	5.109	5.103	5.098	5.087	5.092	5.093	4.63	4.601	4.621	4.659	4.62	4.67	4.619	4.692	4.647	4.713	4.715	4.633	4.886	4.923	4.927	4.888	4.909	4.904	4.421	4.46	4.461	4.442	4.489	4.406	4.596
20-Carboxy-leukotriene B4	PW_C002644;LMFA03020016;HMDB0006059	M+H	C20H30O6	5.595	pos	Lipids and lipidotherslike molecules	Fatty Acyls	Fatty acids and conjugates	367.209	0.0170067	-7.41019	80434-82-8	6.265	6.256	6.244	6.252	6.263	6.268	6.037	6.035	6.048	6.057	6.032	6.041	6.176	6.167	6.172	6.177	6.175	6.198	6.177	6.172	6.172	6.18	6.19	6.159	5.667	5.68	5.677	5.676	5.657	5.675	6.2	6.196	6.191	6.191	6.224	6.205	6.026
Citrusin B	HMDB0039231	M+H-H2O, M+H	C27H36O13	1.7958	pos	Lignans, neolignans and related compounds	Lignan glycosides	Not Available	569.221	0.029476	-3.27899	105279-10-5	6.046	5.996	5.985	6.016	5.925	5.966	6.294	6.298	6.3	6.29	6.301	6.314	6.167	6.193	6.183	6.228	6.201	6.156	6.311	6.305	6.299	6.293	6.292	6.292	6.584	6.556	6.546	6.571	6.582	6.574	6.025	5.979	6.022	6.052	5.992	6.028	6.306
(13Z)-Eicoseneoylcarnitine	HMDB0241571	M+K	C27H51NO4	5.587	pos	Lipids and lipidotherslike molecules	Fatty Acyls	Fatty acid esters	492.343	0.0331447	-4.61295	-	4.944	4.938	4.896	4.976	4.841	4.929	5.132	5.026	4.996	5.024	5.11	5.062	5.011	4.977	4.957	5.01	4.95	5.015	5.631	5.66	5.658	5.676	5.68	5.638	4.901	4.889	4.987	4.818	4.853	4.918	5.451	5.448	5.44	5.449	5.465	5.459	5.37
Lorlatinib	HMDB0254164	M+H, M+CH3OH+H	C21H19FN6O2	1.8114	pos	Phenylpropanoids and polyketides	Macrolactams	Not Available	439.192	0.0638785	7.68895	-	5.208	5.361	5.326	5.247	5.327	5.366	5.353	5.292	5.079	5.259	5.431	5.242	5.489	5.382	5.349	5.513	5.467	5.366	5.469	5.406	5.435	5.368	5.481	5.457	5.389	5.369	5.327	5.341	5.09	5.303	5.238	5.241	5.142	5.164	5.24	5.289	5.226
Cyanidin 3-diglucoside 5-glucoside	HMDB0041716	M+NH4	C33H41O21+	5.443	pos	Phenylpropanoids and polyketides	Flavonoids	Flavonoid glycosides	791.253	0.0186948	6.37253	-	6.35	6.386	6.343	6.357	6.365	6.357	6.387	6.394	6.351	6.395	6.367	6.379	6.179	6.186	6.163	6.192	6.199	6.204	6.061	6.061	6.099	6.081	6.051	6.052	6.218	6.25	6.246	6.204	6.279	6.211	6.273	6.296	6.285	6.29	6.296	6.283	6.384
Lobucavir	HMDB0254142	M+H-H2O, M+H	C11H15N5O3	1.7958	pos	Organoheterocyclic compounds	Imidazopyrimidines	Purines and purine derivatives	248.114	0.00986503	-0.696756	-	6.198	6.194	6.204	6.194	6.211	6.201	6.367	6.346	6.351	6.351	6.328	6.339	6.297	6.295	6.297	6.293	6.307	6.315	6.368	6.338	6.36	6.341	6.354	6.374	6.505	6.48	6.475	6.51	6.512	6.496	6.23	6.213	6.214	6.212	6.215	6.225	6.389
Dienogest	HMDB0251234	M+K	C20H25NO2	5.355	pos	Lipids and lipidotherslike molecules	Steroids and steroid derivatives	Oxosteroids	350.15	0.133886	-6.71623	-	3.891	3.892	3.887	3.889	3.888	3.89	3.827	3.825	3.831	3.823	3.812	3.829	3.876	3.87	3.878	3.877	3.873	3.875	3.832	3.834	3.824	3.831	3.835	3.831	3.765	3.768	3.767	3.766	3.749	3.769	3.861	3.864	3.864	3.866	3.866	3.866	3.848
Dihydroxylysinonorleucine	HMDB0251345	M+CH3OH+H	C18H37N5O8	5.307	pos	Organic acids and derivatives	Carboxylic acids and derivatives	Amino acids, peptides, and analogues	484.301	0.0291871	8.15179	-	5.498	5.454	5.472	5.506	5.457	5.504	4.653	4.675	4.61	4.733	4.561	4.531	4.252	4.399	4.563	4.411	4.259	4.255	5.281	5.258	5.325	5.268	5.254	5.308	3.393	3.58	3.792	3.569	3.287	3.349	5.303	5.336	5.298	5.294	5.293	5.346	4.872
Cyanidin 3-triglucoside	HMDB0302726	M+NH4	C33H41O21+	5.299	pos	Phenylpropanoids and polyketides	Flavonoids	Flavonoid glycosides	791.253	0.0190349	6.31942	-	6.326	6.309	6.335	6.325	6.34	6.353	6.308	6.3	6.307	6.279	6.278	6.318	6.15	6.166	6.168	6.131	6.158	6.152	6.038	6.04	6.02	6.043	6.053	6.04	6.153	6.184	6.16	6.161	6.219	6.173	6.236	6.24	6.227	6.251	6.273	6.224	6.296
9,10-Epoxy-18-hydroxy-octadecanoic acid	HMDB0302107	M+H-H2O, M+Na, M+ACN+H, M+H-2H2O	C18H34O4	5.9931	pos	Lipids and lipidotherslike molecules	Fatty Acyls	Fatty acids and conjugates	297.242	0.00220022	-0.944797	-	7.133	7.102	7.105	7.119	7.126	7.13	7.088	7.077	7.094	7.097	7.087	7.104	7.319	7.29	7.306	7.299	7.301	7.294	7.407	7.42	7.403	7.421	7.428	7.421	7.035	7.04	7.049	7.047	7.046	7.045	7.474	7.486	7.464	7.464	7.469	7.484	7.336
Azaspiracid	HMDB0033805	M+K	C47H71NO12	5.179	pos	Organoheterocyclic compounds	Azaspirodecane derivatives	Not Available	880.455	0.115883	-6.5284	214899-21-5	3.377	3.378	3.372	3.375	3.373	3.375	3.312	3.31	3.923	3.309	3.297	3.314	3.361	3.355	3.363	3.363	3.603	3.36	3.317	3.32	3.31	3.316	3.32	3.316	3.25	3.254	3.252	3.251	3.234	3.255	3.347	3.35	3.349	3.352	3.352	3.351	3.334
N-Acetyl-glucosamine 1-phosphate	HMDB0001367;PW_C001055	M+H	C8H16NO9P	5.163	pos	Organic oxygen compounds	Organooxygen compounds	Carbohydrates and carbohydrate conjugates	302.066	0.0229255	6.86875	6866-69-9	5.002	5.009	4.973	5.007	5.002	5.031	5.173	5.164	5.152	5.164	5.121	5.175	4.728	4.67	4.694	4.636	4.614	4.664	4.817	4.794	4.736	4.812	4.815	4.834	5.02	5.022	5.03	5.038	5.073	5.07	4.838	4.849	4.839	4.818	4.856	4.845	4.535
(2R)-Naringenin 8-C-alpha-L-rhamnopyranosyl-(1->2)-beta-D-glucopyranoside	HMDB0302090	M+H-H2O, M+ACN+Na	C26H30O15	1.8511	pos	Phenylpropanoids and polyketides	Flavonoids	Flavonoid glycosides	646.169	0.0885093	-9.64407	-	5.091	5.142	5.135	5.14	5.217	5.011	5.557	5.593	5.576	5.543	5.602	5.637	5.08	5.04	5.199	4.91	4.945	5.029	5.475	5.491	5.465	5.454	5.632	5.449	5.824	5.824	5.844	5.807	5.859	5.856	5.698	5.678	5.806	5.727	5.691	5.757	5.567
Cromakalim	HMDB0250542	M+ACN+Na	C16H18N2O3	5.147	pos	Organoheterocyclic compounds	Benzopyrans	1othersbenzopyrans	350.15	0.158673	7.2381	94470-67-4	4.118	4.118	4.113	4.115	4.114	4.116	4.053	4.051	4.057	4.049	4.038	4.055	4.102	4.096	4.104	4.103	4.099	4.101	4.058	4.06	4.05	4.057	4.061	4.057	3.991	3.994	3.993	3.992	3.975	3.995	4.088	4.091	4.09	4.093	4.092	4.092	4.074
Ethyl 3-hydroxydodecanoate	HMDB0059850	M+NH4	C14H28O3	5.131	pos	Lipids and lipidotherslike molecules	Fatty Acyls	Fatty alcohols	262.237	0.0542405	-0.805412	-	5.433	5.473	5.447	5.43	5.504	5.458	5.472	5.464	5.456	5.469	5.442	5.469	5.553	5.524	5.554	5.56	5.516	5.53	5.531	5.499	5.524	5.498	5.544	5.524	5.436	5.451	5.414	5.371	5.417	5.396	5.563	5.729	5.54	5.518	5.503	5.48	5.535
Bisphenol A	HMDB0032133;MJDBOTE0000553	M+Na	C15H16O2	5.131	pos	Benzenoids	Benzene and substituted derivatives	Diphenylmethanes	251.103	0.174525	-5.6123	1980-05-07	1.123	1.123	1.119	1.121	2.962	1.121	1.064	1.062	2.942	1.06	1.147	1.418	1.251	1.505	1.816	1.866	3.087	1.643	2.275	1.567	3.158	2.499	3.423	2.598	2.667	2.584	2.551	2.505	2.147	2.376	2.299	2.462	2.637	2.432	2.874	2.769	2.402
Metoclopramide	HMDB0015363	M+H-2H2O	C14H22ClN3O2	5.115	pos	Benzenoids	Phenol ethers	Aminophenyl ethers	264.127	0.0754811	1.64414	364-62-5	4.077	4.053	4.017	3.997	3.993	3.999	3.888	4.076	4.031	4.002	3.919	3.947	3.964	3.989	3.854	3.898	3.94	4.026	4.1	4.033	4.145	4.13	4.012	4.094	3.965	3.968	3.944	3.894	3.949	3.813	4.308	4.308	4.17	4.294	4.282	4.273	4.156
Sialosyl-Tn saccharide	HMDB0258278	M+ACN+Na	C19H32N2O14	5.051	pos	Benzenoids	Naphthalenes	Naphthoquinones	576.197	0.0245327	-7.66977	-	5.514	5.558	5.472	5.475	5.471	5.462	5.516	5.501	5.478	5.462	5.453	5.476	5.35	5.278	5.316	5.31	5.359	5.339	5.294	5.268	5.264	5.259	5.294	5.273	5.279	5.264	5.309	5.252	5.304	5.273	5.477	5.417	5.431	5.455	5.418	5.425	5.503
2-hydroxyflutamide	HMDB0060949	M+H-2H2O	C11H11F3N2O4	5.035	pos	Benzenoids	Benzene and substituted derivatives	Trifluoromethylbenzenes	257.055	0.0253666	7.47216	-	4.79	4.789	4.801	4.791	4.815	4.776	4.924	4.922	4.898	4.91	4.885	4.921	4.292	4.192	4.309	4.221	4.357	4.279	4.43	4.409	4.423	4.39	4.378	4.359	5.125	5.139	5.157	5.137	5.164	5.123	4.307	4.101	4.16	4.197	4.189	4.136	4.559
PGP(20:4(5Z,8Z,11Z,14Z)/TXB2)	HMDB0273680	M+H+Na	C46H78O17P2	5.003	pos	Not Available	Not Available	Not Available	494.233	0.0812267	-1.34495	-	4.787	4.771	4.79	4.7	4.852	4.839	4.882	4.866	4.958	4.866	4.796	4.892	5.391	5.393	5.371	5.352	5.423	5.4	4.618	4.728	4.802	4.829	4.828	4.69	4.64	4.688	4.836	4.815	4.662	4.747	4.609	4.709	4.655	4.596	4.519	4.547	4.339
Caprylic acid	HMDB0303345;HMDB0000482;HMDB0304443;PW_C000366;LMFA01010008	M+K	C8H16O2	4.9789	pos	Lipids and lipidotherslike molecules	Fatty Acyls	Fatty acids and conjugates	183.078	0.0778593	0.131005	124-07-2;124-07-2;74-81-7	3.284	3.126	3.221	3.652	3.668	3.769	4.633	4.649	4.629	4.625	4.643	4.639	3.83	3.934	3.669	3.759	3.585	3.764	3.672	3.584	3.606	3.703	3.658	3.28	3.351	3.16	3.293	3.363	3.917	3.444	3.929	3.843	3.439	3.689	3.478	4.036	3.766
N-Acetyl-7-O-acetylneuraminic acid	HMDB0000785	M+NH4	C13H21NO10	4.9709	pos	Organic oxygen compounds	Organooxygen compounds	Carbohydrates and carbohydrate conjugates	369.152	0.24869	3.7219	18529-63-0	4.872	4.938	4.897	4.903	4.886	4.871	3.114	3.112	3.118	3.11	3.099	3.115	3.162	3.157	3.164	3.164	3.16	3.162	3.119	3.121	3.111	3.118	3.122	3.117	3.052	3.055	3.054	3.053	3.036	3.056	3.148	3.151	3.15	3.153	3.153	3.152	3.135
(2S,3S)-2-Amino-N-benzyl-3-methylpentanamide	HMDB0244500	M+ACN+Na	C13H20N2O	4.9149	pos	Organic acids and derivatives	Carboxylic acids and derivatives	Amino acids, peptides, and analogues	284.175	0.105141	9.55264	-	3.865	2.966	3.678	3.714	3.677	3.607	3.464	3.727	3.529	3.318	3.547	3.339	3.708	3.245	3.963	3.576	3.354	3.716	3.592	3.758	3.069	3.764	3.762	3.833	3.55	3.042	3.479	2.908	3.528	3.485	3.535	3.617	3.75	3.684	3.346	3.697	3.473
Aminoglutethimide	HMDB0014501	M+H-H2O	C13H16N2O2	4.9149	pos	Benzenoids	Benzene and substituted derivatives	Aniline and substituted anilines	215.118	0.138563	-0.286248	125-84-8	2.814	2.815	2.81	2.812	2.811	2.813	2.75	2.748	2.754	2.746	2.735	2.751	2.798	2.793	2.8	2.8	2.796	2.798	3.412	3.483	3.269	3.507	3.211	3.39	2.688	2.691	2.69	2.689	2.672	2.692	2.784	2.787	2.786	2.789	2.789	2.788	2.771
Paliperidone	HMDB0256085;HMDB0247256;HMDB0015396	M+H-2H2O	C23H27FN4O3	4.8669	pos	Organoheterocyclic compounds	Pyridopyrimidines	Not Available	391.193	0.0681525	1.36802	144598-75-4	4.861	4.799	4.879	4.888	4.8	4.814	5.085	5.028	5.047	5.053	5.046	5.022	4.612	4.643	4.583	4.631	4.655	4.713	4.754	4.757	4.805	4.751	4.745	4.797	5.108	5.081	5.138	5.097	5.148	5.143	4.502	4.371	4.617	4.554	4.4	4.473	4.578
Lumichrome	HMDB0254199	M+H	C12H10N4O2	4.8189	pos	Organoheterocyclic compounds	Pteridines and derivatives	Alloxazines and isoalloxazines	243.088	0.226785	-0.563865	1086-80-2	4.724	4.717	4.79	4.909	4.804	4.833	4.709	4.751	4.928	4.694	4.597	4.707	4.959	4.928	4.864	5.015	4.971	5.093	4.361	4.353	4.457	4.497	4.43	4.476	4.446	4.436	4.682	4.581	4.526	4.487	4.792	4.819	4.782	4.777	4.822	4.985	4.644
(2R)-1-(4-Nonylphenyl)propan-2-amine	HMDB0255320	M+K	C18H31N	4.7709	pos	Benzenoids	Benzene and substituted derivatives	Phenethylamines	300.207	0.203722	-5.52607	-	4.176	4.22	4.279	4.234	4.244	4.242	3.969	4.169	4.178	4.194	4.171	4.182	4.198	4.241	4.217	4.252	4.255	4.217	4.138	4.171	4.173	4.118	4.21	4.098	4.152	4.069	4.121	4.189	4.047	4.245	4.042	4.191	3.958	4.051	4.196	4.063	4.201
Citreoviridin	HMDB0250305	M+2Na	C23H30O6	4.7629	pos	Organoheterocyclic compounds	Pyrans	Pyranones and derivatives	224.092	0.0493532	1.60664	25425-12-1	4.068	3.968	4.079	3.984	4.134	3.919	4.036	4.046	4.042	3.845	4.036	4.001	4.046	3.98	4.024	3.956	3.958	3.957	4.047	4	4.051	4.056	4.052	4.093	4.078	4.17	3.968	4.142	4.131	4.147	4.066	4.032	4.075	4.124	4.13	3.86	4.05
3-Oxo-2-(2-entenyl)cyclopentaneoctanoic acid	HMDB0301805	M+H, M+Na, M+H-H2O, M+H-2H2O	C18H30O3	6.0408	pos	Lipids and lipidotherslike molecules	Fatty Acyls	Eicosanoids	295.227	0.015113	-0.795776	204135-86-4	7.664	7.653	7.663	7.667	7.693	7.693	7.592	7.603	7.61	7.598	7.603	7.616	7.624	7.617	7.655	7.634	7.651	7.65	7.822	7.812	7.785	7.813	7.813	7.801	7.262	7.276	7.284	7.28	7.281	7.301	7.646	7.669	7.662	7.659	7.675	7.667	7.491
Caffeoyl tyrosine	HMDB0029295	M+ACN+H	C18H17NO6	4.7229	pos	Organic acids and derivatives	Carboxylic acids and derivatives	Amino acids, peptides, and analogues	385.139	0.0207685	-1.38623	124027-56-1	5.539	5.575	5.563	5.576	5.558	5.556	5.538	5.534	5.547	5.526	5.522	5.553	5.407	5.366	5.402	5.384	5.383	5.385	5.244	5.261	5.261	5.236	5.24	5.307	5.402	5.436	5.413	5.363	5.42	5.411	5.42	5.443	5.449	5.441	5.445	5.437	5.601
Deoxyeritadenine	HMDB0029928	M+NH4	C9H11N5O3	4.7149	pos	Organoheterocyclic compounds	Imidazopyrimidines	Purines and purine derivatives	255.12	0.0159679	0.437343	31701-90-3	5.025	5.03	5.016	5.064	5.055	5.097	4.857	4.913	4.909	4.865	4.82	4.887	4.033	3.922	4.1	4.101	4.025	4.128	4.512	4.581	4.588	4.571	4.534	4.47	4.369	4.403	4.287	4.343	4.304	4.463	4.537	4.554	4.526	4.509	4.601	4.51	4.402
Vestitone	LMPK12050462;HMDB0031620	M+ACN+H	C16H14O5	4.4429	pos	Phenylpropanoids and polyketides	Isoflavonoids	Oothersmethylated isoflavonoids	328.118	0.0131633	-1.2175	57462-46-1;158112-50-6	5.705	5.709	5.695	5.699	5.713	5.683	5.698	5.704	5.683	5.704	5.691	5.712	5.703	5.69	5.725	5.703	5.689	5.708	5.413	5.43	5.427	5.419	5.4	5.414	5.57	5.55	5.548	5.538	5.545	5.558	5.562	5.578	5.569	5.58	5.575	5.555	5.673
2,3-Dihydro-6-methyl-1H-pyrrolizine-5-carboxaldehyde	HMDB0040047	M+ACN+H	C9H11NO	4.3869	pos	Organoheterocyclic compounds	Pyrrolizines	Not Available	191.118	0.0766976	-0.621014	55041-87-7	3.553	3.649	3.896	3.895	4.018	4.056	4.272	4.267	4.196	4.231	4.276	4.319	4.244	4.277	4.297	4.28	4.281	4.292	4.058	4.063	4.028	3.961	4.034	3.952	4.078	3.971	3.954	4.059	4.047	4.079	4.234	4.221	4.225	4.171	4.231	4.22	4.221
4-Methoxyestrone	HMDB0060088	M+2Na-H	C19H24O3	4.2909	pos	Organic acids and derivatives	Carboxylic acids and derivatives	Amino acids, peptides, and analogues	345.144	0.0283773	1.49165	-	5.23	5.287	5.255	5.269	5.271	5.267	5.239	5.236	5.231	5.249	5.232	5.217	4.883	4.889	4.952	4.908	4.887	5.011	5.11	4.996	5.048	5.005	5.044	4.998	5.153	5.153	5.134	5.148	5.153	5.162	5.081	5.087	5.074	5.091	5.107	5.111	5.275
3-Methylthymidine	HMDB0245937	M+H-H2O, 2M+3H2O+2H	C11H16N2O5	1.9459	pos	Nucleosides, nucleotides, and analogues	Pyrimidine nucleosides	Pyrimidine 2''othersdeoxyribonucleosides	239.102	0.111818	-0.59486	-	5.275	5.305	5.271	5.3	5.24	5.289	4.896	4.948	4.894	4.98	4.884	4.892	4.788	4.762	4.775	4.657	4.821	4.772	4.746	4.703	4.74	4.777	4.708	4.79	4.292	4.437	3.648	4.392	4.473	3.998	4.704	4.599	4.71	4.664	4.681	4.78	4.507
Armillarivin	HMDB0038917	M+ACN+Na	C23H28O5	4.1949	pos	Lipids and lipidotherslike molecules	Prenol lipids	Sesquiterpenoids	448.207	0.150365	-5.63955	135247-97-1	4.967	4.997	5.114	5.129	5.112	5.187	5.103	5.192	5.223	5.228	5.156	5.184	4.997	5.012	4.991	4.952	4.988	5.005	4.953	4.921	4.88	5.037	5.006	4.986	5.083	5.105	5.121	5.12	5.142	5.162	5.124	5.22	5.146	5.122	5.159	5.107	5.226
Minoxidil Glucuronide	HMDB0254740	M+CH3OH+H	C15H23N5O7	4.1949	pos	Organic oxygen compounds	Organooxygen compounds	Carbohydrates and carbohydrate conjugates	418.197	0.0392456	9.1328	-	5.533	5.5	5.546	5.49	5.507	5.545	5.538	5.564	5.531	5.568	5.493	5.513	5.387	5.395	5.429	5.345	5.343	5.389	5.314	5.278	5.287	5.309	5.292	5.311	5.398	5.356	5.318	5.368	5.372	5.344	5.354	5.342	5.383	5.407	5.355	5.372	5.489
Pyridoxal	HMDB0001545;PW_C001188	M+H-H2O	C8H9NO3	4.1949	pos	Organoheterocyclic compounds	Pyridines and derivatives	Pyridine carboxaldehydes	150.055	0.0110624	1.01289	66-72-8	5.111	5.112	5.132	5.119	5.117	5.145	5.104	5.114	5.133	5.13	5.126	5.105	5.033	5.037	5.046	5.022	5.039	5.018	4.942	4.899	4.896	4.911	4.939	4.907	5.014	5.01	5.019	4.99	5.005	5.023	5.019	5.022	5.067	5.045	5.039	5.026	5.114
SM(d18:1/PGF2alpha)	HMDB0290519	M+2Na	C43H81N2O9P	4.1788	pos	Not Available	Not Available	Not Available	423.274	0.0608583	3.0492	-	6.161	6.176	6.182	6.173	6.177	6.187	4.511	4.547	4.358	4.519	4.373	4.544	4.474	4.559	4.467	4.581	4.608	4.678	4.555	4.588	4.499	4.485	4.557	4.577	5.824	5.846	5.798	5.815	5.796	5.831	4.438	4.637	4.254	4.506	4.317	4.52	4.469
Ethionamide	HMDB0014747	M+ACN+Na	C8H10N2S	4.1628	pos	Organoheterocyclic compounds	Pyridines and derivatives	Not Available	230.073	0.146206	4.6891	536-33-4	3.306	3.379	3.299	3.154	3.21	3.416	3.142	3.335	3.414	3.154	3.077	3.11	3.008	3.051	3.192	3.431	3.259	2.382	3.018	3.232	3.186	3.26	3.409	2.972	3.159	2.922	3.087	3.203	3.072	2.952	2.738	3.128	3.144	3.02	3.106	3.174	2.7
N-Nitrosoanatabine	HMDB0255199	M+CH3OH+H	C10H11N3O	4.1468	pos	Organoheterocyclic compounds	Pyridines and derivatives	Hydropyridines	222.124	0.0446374	-0.722135	-	1.833	1.834	1.829	2.695	1.83	1.832	1.77	1.952	1.774	2.803	1.755	1.772	1.818	1.812	1.82	1.819	1.815	1.817	1.775	1.777	1.767	1.774	1.778	1.773	1.737	1.712	1.711	1.71	2.11	1.713	1.804	1.807	2.685	1.809	1.809	1.808	1.791
(S)-3-Butyl-1(3H)-isobenzofuranone	HMDB0032064	2M+ACN+Na	C12H14O2	4.1148	pos	Organoheterocyclic compounds	Benzofurans	Benzofuranones	444.216	0.060883	3.57766	3413-15-8	3.956	3.943	4.058	3.928	4.027	4.086	4.254	4.329	4.32	4.283	4.332	4.283	4.881	4.865	4.913	4.856	4.913	4.926	5.252	5.203	5.24	5.268	5.262	5.217	4.527	4.518	4.547	4.456	4.589	4.429	4.657	4.659	4.685	4.674	4.548	4.749	4.513
Retaspimycin	HMDB0257169	M+Na	C31H45N3O8	4.1068	pos	Phenylpropanoids and polyketides	Macrolactams	Not Available	610.308	0.0650935	-4.02069	-	4.417	4.418	4.412	4.415	4.413	4.415	4.386	4.35	4.495	4.497	4.453	4.454	5.545	5.543	5.563	5.56	5.506	5.519	4.357	4.36	4.35	4.356	4.36	4.356	4.29	4.294	4.292	4.291	4.274	4.295	4.387	4.39	4.389	4.392	4.392	4.391	4.374
SM(d18:2(4E,14Z)/PGJ2)	HMDB0290572	M+H+Na	C43H75N2O8P	4.0988	pos	Not Available	Not Available	Not Available	401.262	0.0333323	0.667292	-	6.193	6.211	6.216	6.197	6.204	6.207	4.467	4.426	4.278	4.449	4.537	4.427	4.552	4.661	4.481	4.61	4.602	4.521	4.617	4.717	4.653	4.636	4.561	4.696	5.908	5.896	5.887	5.904	5.902	5.895	4.428	4.58	4.582	4.652	4.48	4.422	4.511
Acetyl-DL-Leucine	HMDB0011756	M+H	C8H15NO3	4.0748	pos	Organic acids and derivatives	Carboxylic acids and derivatives	Amino acids, peptides, and analogues	174.112	0.0411131	0.000215241	1188-21-2	4.89	4.918	4.898	4.88	4.919	4.897	4.938	4.884	4.925	4.895	4.928	4.922	4.619	4.632	4.636	4.626	4.611	4.66	4.684	4.645	4.634	4.649	4.662	4.682	4.782	4.814	4.807	4.78	4.822	4.795	4.68	4.691	4.702	4.687	4.671	4.683	4.647
Indole-3-glycol	HMDB0304392	2M+Na	C10H11NO2	4.0668	pos	Organoheterocyclic compounds	Indoles and derivatives	Indoles	377.145	0.0572309	-5.54043	-	5.425	5.415	5.368	5.348	5.353	5.341	5.172	5.041	5.048	5.081	5.154	5.109	5.352	5.373	5.347	5.358	5.327	5.19	4.638	4.71	4.657	4.669	4.669	4.661	4.813	4.752	4.65	4.737	4.722	4.756	5.001	4.947	4.912	5.014	4.93	4.907	4.681
Puromycin	HMDB0256926	M+Na	C22H29N7O5	4.0108	pos	Nucleosides, nucleotides, and analogues	Purine nucleosides	Purine 3''othersdeoxyribonucleosides	494.216	0.0860669	8.97046	53-79-2	2.469	2.47	2.465	2.467	2.466	2.468	2.405	2.403	2.41	2.401	2.39	2.407	4.455	4.33	4.314	4.166	4.385	4.204	4.217	4.087	4.263	4.409	4.349	4.398	2.343	2.347	2.345	2.344	2.328	2.348	2.44	2.443	3.555	2.444	2.444	2.444	2.426
Lucidenic acid C	HMDB0037609	2M+3H2O+2H	C27H40O7	4.0028	pos	Lipids and lipidotherslike molecules	Prenol lipids	Triterpenoids	490.289	0.23882	0.964388	95311-96-9	3.395	4.235	4.13	3.867	4.294	3.996	3.639	3.788	3.415	3.699	3.316	3.757	4.568	4.178	4.678	4.626	4.862	4.669	3.336	3.568	3.937	3.702	3.343	4.056	4.864	4.805	4.908	4.814	4.796	4.884	3.467	4.253	4.187	4.139	4.278	3.594	4.097
N-[(3s)-2-Oxotetrahydrofuran-3-Yl]butanamide	HMDB0247190	M+CH3OH+H	C8H13NO3	3.9788	pos	Organic acids and derivatives	Carboxylic acids and derivatives	Amino acids, peptides, and analogues	204.123	0.0348437	0.444047	-	5.138	5.138	5.113	5.144	5.142	5.108	5.062	5.045	5.113	5.078	5.049	5.106	4.24	4.263	4.289	4.205	4.166	4.263	4.179	4.24	4.198	4.244	4.321	4.192	5.009	5.011	4.979	4.981	5.011	5.041	4.245	4.276	4.181	4.236	4.338	4.32	4.268
Sakuranetin	LMPK12140571;HMDB0030090	M+ACN+H	C16H14O5	3.9628	pos	Phenylpropanoids and polyketides	Flavonoids	Oothersmethylated flavonoids	328.118	0.0249053	-1.18715	2957-21-3	5.721	5.715	5.722	5.705	5.705	5.72	5.724	5.72	5.703	5.711	5.694	5.7	5.632	5.628	5.62	5.63	5.638	5.613	5.463	5.464	5.462	5.482	5.457	5.464	5.596	5.579	5.575	5.576	5.574	5.581	5.593	5.565	5.575	5.575	5.595	5.566	5.699
Salicylaldehyde	HMDB0034170	M+H	C7H6O2	3.9628	pos	Organic oxygen compounds	Organooxygen compounds	Carbonyl compounds	123.044	0.0172832	1.42546	1990-02-08	4.534	4.512	4.55	4.55	4.487	4.514	4.526	4.524	4.547	4.528	4.496	4.519	4.454	4.391	4.432	4.418	4.441	4.427	4.321	4.298	4.313	4.296	4.321	4.317	4.449	4.393	4.387	4.434	4.385	4.398	4.444	4.424	4.429	4.41	4.432	4.396	4.52
Carboxymethyl chitosan	HMDB0249663	M+ACN+Na	C20H37N3O14	3.9228	pos	Organic oxygen compounds	Organooxygen compounds	Carbohydrates and carbohydrate conjugates	607.239	0.0428358	-7.25866	-	5.746	5.775	5.768	5.745	5.763	5.789	5.599	5.583	5.602	5.617	5.577	5.601	5.598	5.616	5.553	5.658	5.64	5.581	5.315	5.337	5.357	5.269	5.361	5.253	5.474	5.493	5.48	5.479	5.491	5.467	5.529	5.5	5.495	5.52	5.488	5.517	5.509
S-(Formylmethyl)glutathione	HMDB0060507	M+CH3OH+H	C12H19N3O7S	3.9228	pos	Organic acids and derivatives	Carboxylic acids and derivatives	Amino acids, peptides, and analogues	382.128	0.144603	0.92047	-	2.605	2.606	2.6	2.603	2.601	2.603	2.541	2.539	2.545	2.537	2.526	2.542	2.589	2.583	2.591	2.591	2.587	2.588	2.545	2.548	2.538	3.091	2.548	2.544	2.479	2.482	2.481	2.48	2.463	2.483	2.575	2.578	2.577	2.58	2.58	2.579	2.562
Dimethylthiambutene	HMDB0061719;PW_C040726	M+CH3OH+H	C14H17NS2	3.9148	pos	Organoheterocyclic compounds	Heteroaromatic compounds	Not Available	296.113	0.138522	-4.30463	524-84-5	5.08	5.083	5.097	5.086	5.064	5.07	4.312	4.251	4.259	4.416	4.298	4.296	3.131	3.125	3.133	3.133	3.129	3.13	3.087	3.09	3.08	3.086	3.091	3.086	4.457	4.483	4.368	4.498	4.461	4.456	3.224	3.12	3.119	3.272	3.122	3.121	3.104
Ile Pro Ile	others	M+H	C17H31N3O4	3.8828	pos	others	others	others	342.238	0.0546565	-1.123	-	4.903	4.886	4.885	4.907	4.896	4.944	4.955	4.979	4.998	4.933	4.935	4.963	4.947	4.927	4.908	4.88	4.809	4.883	4.358	4.402	4.44	4.334	4.379	4.333	4.651	4.637	4.705	4.616	4.689	4.672	4.544	4.526	4.459	4.551	4.473	4.544	4.205
Statine	HMDB0258487	M+Na, M+ACN+H	C8H17NO3	1.9937	pos	Organic acids and derivatives	Carboxylic acids and derivatives	Amino acids, peptides, and analogues	217.155	0.0476696	-0.629272	-	5.659	5.695	5.685	5.692	5.676	5.691	5.241	5.15	5.121	5.165	5.231	5.102	5.064	5.162	5.115	5.131	5.153	5.127	5.328	5.24	5.27	5.286	5.286	5.319	4.843	4.824	4.88	4.853	4.843	4.89	5.096	5.118	5.086	5.106	5.208	5.131	4.977
4,6-O-Ethylidene-alpha-D-glucose	HMDB0246614	M+ACN+H	C8H14O6	3.8828	pos	Organoheterocyclic compounds	Pyranodioxins	Not Available	248.113	0.0303538	-0.644701	-	4.799	4.755	4.797	4.783	4.779	4.755	4.839	4.835	4.82	4.809	4.839	4.819	4.631	4.613	4.734	4.655	4.57	4.6	4.398	4.397	4.344	4.4	4.398	4.359	4.746	4.786	4.753	4.686	4.785	4.731	4.253	4.319	4.38	4.359	4.355	4.345	4.426
DG(PGD1/a-15:0/0:0)	HMDB0297668	M+2Na-H	C38H68O8	3.8668	pos	Not Available	Not Available	Not Available	697.46	0.0378136	-4.14239	-	5.456	5.423	5.4	5.296	5.26	5.364	5.347	5.404	5.376	5.402	5.354	5.424	5.335	5.269	5.263	5.317	5.32	5.31	4.703	4.729	4.738	4.788	4.846	4.79	4.594	4.721	4.71	4.853	4.736	4.935	5.266	5.263	5.3	5.251	5.323	5.319	5.093
Leucomycin	HMDB0254035	M+H-2H2O	C35H59NO13	3.8588	pos	Organic oxygen compounds	Organooxygen compounds	Carbohydrates and carbohydrate conjugates	666.39	0.258842	7.46286	1392-21-8	5.031	4.943	4.948	4.974	4.954	4.996	3.129	3.127	3.133	3.125	3.114	3.13	3.177	3.171	3.179	3.179	3.175	3.176	3.133	3.136	3.126	3.132	3.136	3.132	5.304	5.39	5.341	5.365	5.272	5.353	3.163	3.166	3.165	3.168	3.168	3.167	3.15
Benazeprilat	PW_C040467;HMDB0060582	M+K	C22H24N2O5	3.8348	pos	Organic acids and derivatives	Carboxylic acids and derivatives	Amino acids, peptides, and analogues	435.133	0.0146914	3.24329	86541-78-8	3.791	3.511	3.206	3.536	3.206	3.208	5.049	5.06	5.086	5.017	4.966	5.036	4.687	4.717	4.706	4.721	4.576	4.687	5.151	5.131	5.112	5.138	5.113	5.118	4.331	4.425	4.336	4.297	4.432	4.454	4.193	4.185	4.257	4.142	4.264	4.023	4.106
Senkirkine	others	M+H	C19H27NO6	3.8268	pos	others	others	others	366.191	0.0624766	-0.769062	2318-18-5	2.089	2.09	2.084	2.087	2.085	2.087	2.025	2.023	2.029	2.021	2.01	2.026	2.073	2.067	2.075	2.075	2.071	2.072	2.029	2.032	2.022	2.029	2.033	2.028	1.963	1.967	1.965	1.964	1.948	1.968	2.059	2.062	2.061	2.064	3.201	2.063	2.046
DG(PGF2alpha/0:0/i-13:0)	HMDB0298580	M+2Na	C36H64O8	3.8108	pos	Not Available	Not Available	Not Available	335.222	0.0409397	9.06023	-	5.764	5.762	5.79	5.745	5.765	5.743	4.589	4.604	4.525	4.69	4.556	4.428	4.684	4.631	4.722	4.697	4.613	4.686	4.745	4.722	4.681	4.645	4.728	4.671	5.645	5.639	5.618	5.628	5.625	5.647	4.656	4.572	4.545	4.695	4.63	4.566	4.389
Gly-Pro-Gly-Arg-Ala-Phe	HMDB0252833	M+CH3OH+H	C27H41N9O7	3.7948	pos	Organic acids and derivatives	Carboxylic acids and derivatives	Amino acids, peptides, and analogues	636.343	0.102837	-5.60747	-	5.234	5.212	5.241	5.239	5.207	5.157	4.314	4.262	4.175	3.926	4.167	3.885	4.919	4.857	4.878	4.914	4.87	4.835	4.538	4.248	4.605	4.427	4.421	4.431	5.987	5.98	5.973	6.008	6.007	5.979	3.064	3.067	3.633	3.069	3.069	3.069	3.872
(2E)-2-dodecen-1-ol	HMDB0303903	M+ACN+H	C12H24O	3.7868	pos	Lipids and lipidotherslike molecules	Fatty Acyls	Fatty alcohols	226.216	0.075761	-0.682041	-	4.75	4.661	4.72	4.663	4.67	4.688	4.021	4.002	4.041	4.092	4.074	4.008	2.854	2.848	2.856	2.855	2.851	2.853	3.463	3.171	3.177	3.172	3.337	3.311	4.805	4.752	4.75	4.763	4.756	4.776	4.186	4.122	4.285	4.219	4.217	4.13	3.789
Herbimycin a	HMDB0253109	M+NH4	C30H42N2O9	3.6668	pos	Phenylpropanoids and polyketides	Macrolactams	Not Available	592.319	0.0451453	-5.99283	70563-58-5	5.612	5.612	5.583	5.584	5.624	5.602	4.857	4.793	4.894	4.739	4.687	4.636	5.573	5.562	5.543	5.574	5.499	5.506	5.047	4.979	5.01	5.004	4.953	4.941	6.362	6.364	6.359	6.362	6.36	6.36	4.34	4.568	4.441	4.254	4.485	4.522	4.706
Ritobegron	HMDB0257245	M+NH4	C21H27NO5	3.6668	pos	Benzenoids	Benzene and substituted derivatives	Phenoxyacetic acid derivatives	391.222	0.0190834	-1.23132	-	5.519	5.513	5.507	5.515	5.493	5.521	5.487	5.488	5.486	5.49	5.464	5.514	5.716	5.689	5.692	5.693	5.715	5.711	5.305	5.3	5.304	5.279	5.312	5.28	5.212	5.226	5.203	5.167	5.229	5.178	5.555	5.567	5.568	5.551	5.564	5.558	5.516
Leu Phe	others	M+H	C15H22N2O3	3.6668	pos	others	others	others	279.17	0.0236708	-2.35808	-	5.352	5.373	5.371	5.373	5.354	5.369	4.977	5.026	4.978	5.012	5.026	5.022	5.058	5.024	5.032	5.055	5.062	5.051	5.048	5.037	5.046	5.002	5.057	5.012	4.762	4.783	4.814	4.732	4.816	4.82	4.796	4.811	4.882	4.786	4.858	4.799	4.556
Fingolimod	HMDB0252262	M+K	C19H33NO2	3.6588	pos	Organic nitrogen compounds	Organonitrogen compounds	Amines	346.212	0.00672667	-6.63031	-	6.686	6.686	6.694	6.684	6.673	6.688	6.729	6.721	6.714	6.721	6.711	6.725	5.893	5.886	5.905	5.885	5.887	5.908	6.503	6.488	6.492	6.488	6.506	6.488	6.525	6.521	6.521	6.525	6.523	6.518	6.741	6.734	6.735	6.733	6.739	6.735	6.601
Pseudomonine	HMDB0041438	M+H	C16H18N4O4	3.6268	pos	Organic acids and derivatives	Carboxylic acids and derivatives	Amino acids, peptides, and analogues	331.14	0.255428	-1.34449	172923-94-3	2.684	2.156	2.918	2.828	3.045	2.878	2.092	2.09	2.404	2.803	2.646	2.093	4.032	3.931	3.991	3.757	3.974	3.878	2.154	3.137	2.089	2.095	2.099	2.388	2.03	2.033	2.032	2.031	2.014	2.034	2.126	2.129	2.128	2.131	2.13	2.13	2.113
Albanin B	HMDB0034143	M+Na	C25H24O7	3.6108	pos	Phenylpropanoids and polyketides	Flavonoids	Flavones	459.139	0.0384212	-4.62641	73343-41-6	5.064	5.141	5.144	5.119	5.102	5.134	5.119	5.128	5.073	5.133	5.122	5.075	4.778	4.8	4.752	4.83	4.847	4.786	4.841	4.836	4.803	4.757	4.851	4.874	5.046	5.042	5.063	5.032	5.149	5.075	4.839	4.904	4.954	4.835	4.871	4.873	4.93
Sisomicin sulfate	HMDB0242632	M+H-H2O	C19H37N5O7	3.5788	pos	Not Available	Not Available	Not Available	430.264	0.0937053	-3.77965	-	5.209	5.194	5.175	5.166	5.143	5.213	0.08154	0.08119	0.08227	0.08089	0.07899	0.0818	0.8268	0.08915	1.886	0.5822	0.08977	0.2973	0.08233	0.08277	0.08104	0.08216	0.08288	0.08213	5.289	5.308	5.321	5.308	5.303	5.269	0.08763	0.08818	0.08801	0.08853	0.0885	0.08838	0.08523
6-(alpha-D-Glucosaminyl)-1D-myo-inositol	HMDB0011668	M+H-2H2O	C12H23NO10	3.5308	pos	Organic oxygen compounds	Organooxygen compounds	Carbohydrates and carbohydrate conjugates	306.118	0.0120752	-0.911316	-	5.684	5.667	5.678	5.66	5.669	5.66	5.591	5.606	5.591	5.616	5.601	5.608	5.161	5.184	5.192	5.202	5.18	5.192	5.373	5.337	5.331	5.362	5.384	5.361	5.526	5.531	5.547	5.547	5.557	5.516	5.663	5.66	5.69	5.663	5.654	5.676	5.556
3-Pyridinebutanoic acid	HMDB0001007	2M+NH4	C9H11NO2	3.4668	pos	Organoheterocyclic compounds	Pyridines and derivatives	Not Available	348.191	0.00962348	-0.960852	477251-67-5	5.883	5.899	5.905	5.886	5.89	5.907	5.817	5.803	5.817	5.829	5.804	5.823	1.406	1.401	1.408	1.408	2.137	1.405	5.652	5.684	5.676	5.67	5.663	5.67	5.715	5.719	5.708	5.735	5.711	5.724	5.916	5.89	5.891	5.894	5.924	5.898	5.804
Dioncophylline C	HMDB0251431	M+Na	C23H25NO3	3.4588	pos	Organoheterocyclic compounds	Isoquinolines and derivatives	Naphthylisoquinolines	386.171	0.0157023	-5.21549	-	5.492	5.498	5.481	5.498	5.502	5.508	5.559	5.554	5.549	5.551	5.552	5.577	5.5	5.503	5.468	5.5	5.508	5.481	5.209	5.241	5.277	5.244	5.26	5.267	5.399	5.422	5.414	5.431	5.404	5.456	5.358	5.363	5.395	5.387	5.401	5.384	5.483
Fluocinolone	HMDB0252347	M+NH4	C21H26F2O6	3.4268	pos	Lipids and lipidotherslike molecules	Steroids and steroid derivatives	Hydroxysteroids	430.2	0.0467866	-8.12178	807-38-5	4.982	4.923	4.972	4.932	4.962	5.024	4.941	4.944	4.917	4.973	4.946	5.008	5.056	5.012	5.017	5.071	4.973	5.047	5.414	5.401	5.408	5.394	5.388	5.393	4.635	4.598	4.488	4.618	4.41	4.63	4.846	4.827	4.829	4.888	4.902	4.894	4.682
L-Hexanoylcarnitine	HMDB0000756	M+H	C13H25NO4	3.3948	pos	Lipids and lipidotherslike molecules	Fatty Acyls	Fatty acid esters	260.185	0.0311115	-0.677522	22671-29-0	4.922	4.949	4.941	4.923	4.931	4.959	4.993	5.023	4.992	5.039	5.007	4.989	4.701	4.739	4.704	4.732	4.732	4.771	4.904	4.924	4.871	4.913	4.942	4.899	5.002	4.994	5	4.985	4.968	4.972	4.444	4.419	4.481	4.436	4.467	4.437	4.446
Cetraxate	HMDB0249836	M+H	C17H23NO4	3.3628	pos	Phenylpropanoids and polyketides	Phenylpropanoic acids	Not Available	306.173	0.0176405	9.97681	34675-84-8	4.793	4.807	4.711	4.787	4.736	4.762	4.798	4.714	4.803	4.687	4.783	4.782	4.091	4.082	4.172	4.206	4.228	4.281	5.11	5.118	5.091	5.094	5.072	5.089	5.045	5.069	5.063	5.05	5.079	5.074	5.353	5.309	5.314	5.347	5.321	5.297	5.212
Leucyl-Arginine	HMDB0028923	M+H-2H2O	C12H25N5O3	3.3548	pos	Organic acids and derivatives	Carboxylic acids and derivatives	Amino acids, peptides, and analogues	252.182	0.0072277	-0.541367	-	5.848	5.862	5.823	5.847	5.84	5.861	5.678	5.672	5.676	5.688	5.69	5.675	5.695	5.69	5.703	5.7	5.703	5.726	5.689	5.684	5.682	5.696	5.701	5.697	5.628	5.637	5.624	5.635	5.63	5.616	5.428	5.434	5.422	5.417	5.456	5.431	6.023
Hydroxycotinine	PW_C001075;HMDB0001390	M+2Na-H, 2M+K	C10H12N2O2	2.0334	pos	Organoheterocyclic compounds	Pyridines and derivatives	Pyrrolidinylpyridines	423.143	0.061016	-0.249594	34834-67-8	5.353	5.411	5.326	5.344	5.336	5.322	5.156	5.103	5.233	5.171	5.145	5.155	4.879	4.828	4.789	4.858	4.978	4.83	5.316	5.31	5.308	5.262	5.254	5.258	3.726	3.98	4.219	4.327	4.28	3.984	5.32	5.276	5.286	5.36	5.358	5.393	3.935
Amrinone	HMDB0015496	2M+ACN+H	C10H9N3O	3.3389	pos	Organoheterocyclic compounds	Pyridines and derivatives	Bipyridines and oligopyridines	416.181	0.0137779	-5.1452	60719-84-8	5.512	5.499	5.489	5.469	5.508	5.49	5.311	5.321	5.321	5.334	5.309	5.347	5.361	5.339	5.37	5.37	5.364	5.363	5.049	5.02	5.029	5.1	5.059	5.09	5.177	5.189	5.154	5.203	5.201	5.217	5.241	5.256	5.235	5.169	5.216	5.256	5.34
N-Myristoyl Arginine	HMDB0242046	M+H	C20H40N4O3	3.3309	pos	Organic acids and derivatives	Carboxylic acids and derivatives	Amino acids, peptides, and analogues	385.317	0.249749	-0.82523	-	5.631	5.474	5.51	5.492	5.281	4.982	5.069	5.33	4.906	5	5.041	5.153	5.097	5.023	5.167	5.023	5.005	5.006	4.97	4.948	4.971	4.965	4.973	5.011	4.811	4.812	4.858	4.817	4.709	4.847	4.897	5.008	4.952	4.985	4.862	4.812	4.906
2-(Prop-2-ynylamino)acetic acid	HMDB0246989	2M+ACN+H	C5H7NO2	3.3309	pos	Organic acids and derivatives	Carboxylic acids and derivatives	Amino acids, peptides, and analogues	268.129	0.0905774	-0.664623	-	3.558	3.824	3.784	3.685	3.755	3.929	4.443	4.447	4.346	4.266	4.417	4.399	4.015	4.059	4.042	4.1	4.238	4.262	3.41	3.84	3.912	3.521	3.348	3.589	4.029	4.07	4.108	4.097	3.917	4.099	4.225	4.338	4.234	4.199	4.377	4.213	3.98
Phenylalanylphenylalanine	HMDB0013302	M+NH4	C18H20N2O3	3.3149	pos	Organic acids and derivatives	Carboxylic acids and derivatives	Amino acids, peptides, and analogues	330.181	0.0161313	-1.23062	2577-40-4	5.851	5.871	5.856	5.858	5.858	5.851	5.857	5.836	5.866	5.857	5.83	5.866	2.794	2.788	2.796	3.256	2.792	2.793	5.574	5.6	5.582	5.594	5.598	5.573	5.699	5.729	5.722	5.714	5.715	5.726	5.722	5.698	5.709	5.692	5.693	5.72	5.676
Simazine	HMDB0258294;MJDBZSJ0000108	M+NH4	C7H12ClN5	3.3149	pos	Organoheterocyclic compounds	Triazines	1,3,5otherstriazines	219.113	0.0637947	3.92444	122-34-9	4.481	4.528	4.432	4.472	4.488	4.593	4.582	4.515	4.529	4.581	4.592	4.578	4.59	4.65	4.716	4.7	4.6	4.744	4.609	4.63	4.608	4.591	4.592	4.637	4.499	4.561	4.559	4.513	4.576	4.54	4.444	4.457	4.437	4.428	4.433	4.496	4.438
Cyclopentolate	HMDB0015114	M+Na	C17H25NO3	3.235	pos	Benzenoids	Benzene and substituted derivatives	Not Available	314.175	0.154333	8.11141	512-15-2	3.699	3.424	3.573	3.547	3.62	3.08	1.855	3.244	3.086	3.579	3.068	3.484	1.903	1.898	1.905	1.905	1.901	1.902	1.86	1.862	1.853	1.859	1.863	1.859	4.052	4.078	4.356	3.865	3.876	3.891	1.889	1.892	1.891	1.894	1.894	3.098	1.876
Tyrosine-tyrosinate	HMDB0259353	M+H-2H2O	C18H20N2O5	3.2031	pos	Organic acids and derivatives	Carboxylic acids and derivatives	Amino acids, peptides, and analogues	309.123	0.0951155	-1.60966	-	5.805	5.797	5.758	5.734	5.731	5.689	6.125	6.102	6.039	6.136	6.13	6.126	5.455	5.486	5.453	5.432	5.429	5.342	5.749	5.734	5.727	5.73	5.728	5.731	6.229	6.236	6.166	6.219	6.218	6.209	5.706	5.593	5.616	5.67	5.595	5.508	5.774
Phenylacetylglycine	HMDB0000821;MJDBOTE0000576	M+ACN+H	C10H11NO3	3.1872	pos	Organic acids and derivatives	Carboxylic acids and derivatives	Amino acids, peptides, and analogues	235.108	0.0771141	-0.280134	500-98-1	3.624	3.405	3.29	3.734	3.325	3.988	3.697	3.456	3.722	3.669	3.646	3.882	3.436	3.873	3.881	3.548	3.785	3.278	4.061	3.89	4.177	3.779	3.844	3.91	3.704	3.981	3.822	3.498	3.32	3.669	3.947	3.637	3.863	3.525	3.567	3.739	3.967
Gravolenic acid	HMDB0033884	M+NH4	C14H16O6	3.1712	pos	Phenylpropanoids and polyketides	Cinnamic acids and derivatives	Hydroxycinnamic acids and derivatives	298.129	0.0449814	2.39375	13781-46-9	4.806	4.805	4.774	4.81	4.852	4.781	4.802	4.83	4.829	4.827	4.783	4.814	4.943	4.978	4.942	4.927	4.932	5.002	4.801	4.76	4.758	4.766	4.839	4.84	5.083	5.08	5.066	5.091	5.111	5.08	5.224	5.211	5.179	5.245	5.224	5.215	5.365
CDP-DG(PGD1/i-14:0)	HMDB0293561	M+H+Na	C46H79N3O18P2	3.1233	pos	Not Available	Not Available	Not Available	523.738	0.0441648	-4.14858	-	5.639	5.584	5.64	5.591	5.545	5.623	5.621	5.607	5.63	5.724	5.647	5.657	5.42	5.509	5.494	5.482	5.456	5.466	3.557	3.738	2.274	2.28	2.284	3.922	5.169	5.131	5.162	5.139	5.129	5.144	5.425	5.374	5.392	5.428	5.388	5.357	3.655
Azetirelin	HMDB0248799	M+ACN+H	C15H20N6O4	3.1233	pos	Organic acids and derivatives	Carboxylic acids and derivatives	Amino acids, peptides, and analogues	390.187	0.0293126	-4.974	-	5.232	5.188	5.225	5.231	5.223	5.229	5.032	5.041	5.048	5.049	5.045	5.009	5.254	5.262	5.276	5.269	5.245	5.302	5.286	5.282	5.26	5.275	5.231	5.282	5.294	5.294	5.289	5.289	5.288	5.283	5.304	5.269	5.316	5.289	5.315	5.259	5.376
Ferulic Acid	HMDB0000954;MJDBOTE0000325	M+H-H2O	C10H10O4	3.1233	pos	Phenylpropanoids and polyketides	Cinnamic acids and derivatives	Hydroxycinnamic acids and derivatives	177.055	0.0333708	-0.135854	537-98-4	5.136	5.134	5.139	5.121	5.123	5.132	5.013	5.009	5.019	5.046	4.992	5.024	5.363	5.352	5.359	5.356	5.367	5.359	5.058	5.042	5.034	5.057	5.048	5.067	4.84	4.835	4.833	4.836	4.855	4.816	5.385	5.385	5.384	5.394	5.374	5.378	5.198
Ile Ile	others	M+H	C12H24N2O3	3.1074	pos	others	others	others	245.186	0.0359595	-0.510383	-	5.383	5.365	5.366	5.379	5.407	5.377	4.865	4.884	4.867	4.876	4.868	4.898	4.703	4.685	4.697	4.677	4.672	4.666	4.878	4.932	4.912	4.954	4.908	4.896	4.548	4.491	4.544	4.541	4.586	4.607	4.503	4.441	4.55	4.511	4.479	4.513	4.214
VERALIPRIDE	HMDB0259780	M+CH3OH+H	C17H25N3O5S	3.0914	pos	Benzenoids	Benzene and substituted derivatives	Benzenesulfonamides	416.181	0.0112164	-9.73423	-	5.917	5.9	5.879	5.889	5.902	5.911	5.742	5.759	5.729	5.756	5.759	5.777	5.842	5.819	5.793	5.806	5.805	5.796	5.559	5.505	5.559	5.535	5.562	5.528	5.61	5.628	5.62	5.621	5.629	5.644	5.72	5.697	5.712	5.72	5.722	5.714	5.738
1-[7-(dimethylamino)-3,5-dihydro-2H-1,4-benzoxazepin-4-yl]-3-methoxypropan-1-one	others	M+H	C15H22N2O3	3.0835	pos	others	others	others	279.17	0.0212258	-1.55964	-	5.257	5.232	5.209	5.25	5.215	5.235	5.28	5.229	5.254	5.268	5.281	5.28	2.007	2.182	2.149	2.198	2.283	1.525	5.123	5.114	5.134	5.148	5.076	5.101	5.481	5.486	5.468	5.488	5.458	5.474	5.489	5.492	5.505	5.491	5.484	5.471	5.281
N(2)-phenylacetyl-L-glutaminate	HMDB0062645	M+ACN+H	C13H16N2O4	3.0596	pos	Organic acids and derivatives	Carboxylic acids and derivatives	Amino acids, peptides, and analogues	306.145	0.0334721	-1.03391	-	4.916	4.933	4.906	4.863	4.874	4.897	4.834	4.758	4.761	4.736	4.797	4.771	5.206	5.21	5.218	5.237	5.223	5.196	4.828	4.833	4.756	4.77	4.82	4.75	4.584	4.576	4.558	4.582	4.529	4.573	4.943	4.998	4.922	4.954	4.969	4.993	4.844
Cerulenin	HMDB0015168;LMFA08010013	M+ACN+H	C12H17NO3	3.0437	pos	Organoheterocyclic compounds	Epoxides	Oxirane carboxylic acids and derivatives	265.154	0.0226829	-0.870796	17397-89-6	5.566	5.58	5.538	5.551	5.552	5.543	5.353	5.327	5.356	5.371	5.349	5.335	5.355	5.352	5.377	5.384	5.371	5.36	5.341	5.338	5.351	5.366	5.365	5.371	5.191	5.151	5.16	5.154	5.148	5.158	5.283	5.322	5.312	5.306	5.297	5.305	5.091
Ingenol	HMDB0253484	M+CH3OH+H	C20H28O5	3.0437	pos	Lipids and lipidotherslike molecules	Prenol lipids	Diterpenoids	381.228	0.0160318	2.52775	30220-46-3	5.864	5.878	5.878	5.895	5.85	5.866	5.843	5.827	5.826	5.811	5.814	5.83	3.956	4.244	4.202	4.2	4.259	4.153	5.754	5.778	5.807	5.811	5.748	5.746	5.99	6.006	5.983	5.986	5.978	5.985	5.93	5.913	5.927	5.922	5.919	5.924	5.937
Cbhcy	HMDB0249714	M+H	C9H17NO4S	3.0437	pos	Organic acids and derivatives	Carboxylic acids and derivatives	Amino acids, peptides, and analogues	236.095	0.0375403	0.578359	-	4.772	4.757	4.744	4.722	4.722	4.685	4.923	4.871	4.872	4.866	4.849	4.914	4.44	4.456	4.531	4.488	4.47	4.4	4.787	4.712	4.82	4.798	4.755	4.765	4.844	4.827	4.886	4.834	4.863	4.871	4.637	4.672	4.621	4.643	4.619	4.692	4.653
5-Amino-6-ribitylamino uracil	HMDB0011106	M+NH4	C9H16N4O6	3.0197	pos	Organic oxygen compounds	Organooxygen compounds	Carbohydrates and carbohydrate conjugates	294.142	0.0350864	4.9691	17014-74-3	5.449	5.42	5.416	5.413	5.409	5.387	5.299	5.278	5.289	5.291	5.282	5.271	4.92	4.93	4.929	4.899	4.904	4.915	5.256	5.302	5.259	5.28	5.256	5.278	5.218	5.197	5.202	5.196	5.198	5.19	5.228	5.212	5.2	5.207	5.218	5.207	5.374
Coumarinic acid	HMDB0304296;HMDB0041592	M+ACN+H	C9H8O3	2.9879	pos	Phenylpropanoids and polyketides	Cinnamic acids and derivatives	Hydroxycinnamic acids and derivatives	206.081	0.043799	-0.235021	495-79-4	4.876	4.844	4.854	4.882	4.832	4.88	4.868	4.824	4.883	4.875	4.865	4.886	4.803	4.845	4.874	4.847	4.874	4.811	4.689	4.732	4.684	4.696	4.672	4.703	4.91	4.91	4.915	4.922	4.966	4.91	4.998	5.012	5	5.034	5.005	5.001	4.88
8-Methoxykynurenate	HMDB0060426	M+CH3OH+H	C11H9NO4	2.964	pos	Organoheterocyclic compounds	Quinolines and derivatives	Quinoline carboxylic acids	252.086	0.0150283	-0.96458	2929-14-8	4.816	4.808	4.813	4.852	4.808	4.76	4.526	4.555	4.545	4.503	4.581	4.484	4.46	4.474	4.495	4.487	4.53	4.51	3.752	3.81	3.859	3.905	3.36	3.717	5.008	5.011	5.018	5.026	5.06	5.022	4.034	4.011	3.95	4.007	4.194	4.156	3.776
5'-Deoxy-5'-(methylthio)adenosine	HMDB0001173	M+H	C11H15N5O3S	2.9481	pos	Nucleosides, nucleotides, and analogues	5''othersdeoxyribonucleosides	5''othersdeoxyothers5''othersthionucleosides	298.097	0.0452744	-0.472582	2457-80-9	5.158	5.2	5.249	5.232	5.194	5.188	5.29	5.268	5.29	5.282	5.315	5.285	5.243	5.195	5.22	5.22	5.245	5.212	5.158	5.151	5.128	5.098	5.119	5.102	5.249	5.255	5.268	5.198	5.241	5.256	5.064	5.116	5.088	5.133	5.046	5.121	4.977
Benzoyleneurea	HMDB0249051	M+CH3OH+H	C8H6N2O2	2.9163	pos	Organoheterocyclic compounds	Diazanaphthalenes	Benzodiazines	195.077	0.076026	1.54112	-	2.049	2.05	2.045	2.047	2.629	2.293	2.705	2.922	1.99	2.564	2.24	2.673	3.122	2.981	2.035	3.064	3.161	2.033	1.99	2.224	3.058	2.448	2.898	3.11	1.924	1.927	2.358	3.282	1.988	2.33	2.288	2.705	2.022	2.869	2.024	2.024	3.192
Streptozocin	HMDB0258518;HMDB0014572;HMDB0258513	M+NH4	C8H15N3O7	2.9003	pos	Organic oxygen compounds	Organooxygen compounds	Carbohydrates and carbohydrate conjugates	283.126	0.0205254	5.3601	18883-66-4	5.853	5.86	5.844	5.84	5.83	5.842	5.77	5.776	5.787	5.759	5.778	5.782	5.847	5.844	5.858	5.832	5.834	5.833	5.857	5.859	5.85	5.857	5.851	5.851	5.851	5.86	5.845	5.84	5.868	5.858	5.863	5.858	5.843	5.85	5.858	5.864	5.84
3-Hydroxy-N6,N6,N6-trimethyl-L-lysine	PW_C001098;HMDB0001422	M+K	C9H21N2O3+	2.9003	pos	Organic acids and derivatives	Carboxylic acids and derivatives	Amino acids, peptides, and analogues	244.118	0.0196092	-2.65168	-	5.438	5.422	5.421	5.412	5.423	5.417	5.308	5.332	5.325	5.292	5.338	5.338	5.395	5.42	5.405	5.391	5.414	5.374	5.365	5.36	5.374	5.389	5.372	5.394	5.405	5.424	5.403	5.418	5.399	5.405	5.386	5.39	5.375	5.394	5.4	5.398	5.342
D-Digitoxose	HMDB0251279	M+ACN+H	C6H12O4	2.8924	pos	Organic oxygen compounds	Organooxygen compounds	Carbohydrates and carbohydrate conjugates	190.107	0.0262702	-0.335511	-	5.325	5.325	5.301	5.278	5.289	5.315	5.296	5.286	5.269	5.309	5.294	5.299	4.582	4.577	4.546	4.571	4.626	4.574	4.611	4.626	4.602	4.63	4.616	4.619	5.147	5.133	5.165	5.131	5.165	5.162	4.808	4.773	4.761	4.785	4.825	4.853	4.74
(R)-Glabridin	HMDB0034188	M+NH4	C20H20O4	2.8765	pos	Phenylpropanoids and polyketides	Isoflavonoids	Pyranoisoflavonoids	342.17	0.0119359	-0.868066	59870-68-7	4.859	4.8	4.834	4.862	4.831	4.858	5.289	5.215	5.239	5.193	5.232	5.273	4.293	4.324	4.328	4.284	4.309	4.321	4.145	4.124	4.212	4.139	4.242	4.148	4.57	4.555	4.578	4.615	4.606	4.571	4.41	4.442	4.442	4.439	4.491	4.48	4.489
N-[(2R)-6,7-Dihydroxy-3-oxo-1-sulfanylheptan-2-yl]acetamide	HMDB0260378	M+H	C9H17NO4S	2.8686	pos	Organic oxygen compounds	Organooxygen compounds	Alcohols and polyols	236.095	0.0263789	0.221655	-	5.356	5.366	5.33	5.358	5.324	5.34	5.473	5.477	5.473	5.467	5.469	5.468	4.8	4.736	4.741	4.765	4.755	4.738	5.142	5.157	5.148	5.149	5.143	5.156	5.41	5.405	5.424	5.422	5.397	5.425	5.154	5.177	5.116	5.154	5.169	5.166	5.19
(9S,10S)-10-hydroxy-9-(phosphonooxy)octadecanoate	HMDB0059632	M+H	C18H37O7P	2.8607	pos	Lipids and lipidotherslike molecules	Fatty Acyls	Fatty acids and conjugates	397.233	0.063327	-5.02583	-	4.053	4.102	4.174	3.898	3.752	3.724	4.503	4.455	4.637	4.507	4.468	4.482	2.735	2.729	2.737	2.737	2.733	2.734	4.673	4.642	4.644	4.615	4.46	4.595	4.693	4.783	4.805	4.77	4.794	4.8	4.759	4.783	4.732	4.673	4.668	4.684	4.589
Nicotinamide riboside	HMDB0000855;PW_C000681	M+ACN+H	C11H15N2O5+	2.8607	pos	Organic oxygen compounds	Organooxygen compounds	Carbohydrates and carbohydrate conjugates	297.134	0.0126279	9.73773	1341-23-7	6.142	6.154	6.146	6.156	6.155	6.122	6.072	6.071	6.07	6.05	6.056	6.06	5.276	5.282	5.326	5.306	5.273	5.301	6.191	6.194	6.194	6.192	6.187	6.189	6.228	6.239	6.227	6.211	6.218	6.22	6.313	6.316	6.308	6.31	6.318	6.321	6.361
Inosine,2',3'-dideoxy-	HMDB0253491	M+ACN+H	C10H12N4O3	2.8447	pos	Nucleosides, nucleotides, and analogues	Purine nucleosides	Purine 2'',3''othersdideoxyribonucleosides	278.125	0.195213	-1.03035	-	2.324	2.325	2.32	2.979	2.891	2.861	2.26	2.258	2.743	2.92	2.245	2.262	3.16	2.303	2.311	2.31	2.524	2.308	3.49	3.276	3.579	2.264	3.412	3.559	3.07	2.202	2.561	2.2	2.183	2.203	2.604	2.298	2.297	2.3	2.299	2.615	2.281
Aeglin	HMDB0041415	M+NH4	C25H34O11	2.8368	pos	Lipids and lipidotherslike molecules	Fatty Acyls	Fatty acyl glycosides	528.244	0.107164	-0.419204	169626-23-7	2.791	2.792	2.787	2.789	2.788	2.79	2.727	2.725	2.731	2.723	2.712	2.729	2.775	2.77	2.777	2.777	3.671	2.775	2.732	2.734	2.724	2.731	2.735	2.73	2.665	2.668	2.667	2.666	2.649	2.669	2.761	2.764	2.763	2.766	2.766	2.765	2.748
3-Hydroxypropanal	HMDB0003453	2M+ACN+H	C3H6O2	2.7971	pos	Organic oxygen compounds	Organooxygen compounds	Carbonyl compounds	190.107	0.0291296	-0.513616	2134-29-4	4.583	4.638	4.682	4.629	4.611	4.581	4.657	4.674	4.626	4.715	4.59	4.736	4.582	4.542	4.493	4.602	4.577	4.559	4.668	4.626	4.677	4.659	4.65	4.689	4.633	4.659	4.659	4.616	4.697	4.679	4.959	4.953	4.991	4.948	4.962	4.914	4.853
Tranylcypromine	HMDB0014890;HMDB0243563	2M+H	C9H11N	2.7732	pos	Organic nitrogen compounds	Organonitrogen compounds	Amines	267.185	0.0235443	-0.585138	155-09-9	6.276	6.284	6.283	6.28	6.269	6.27	6.111	6.099	6.11	6.097	6.103	6.131	5.19	5.147	5.177	5.167	5.171	5.16	5.892	5.915	5.886	5.893	5.898	5.894	5.386	5.362	5.391	5.369	5.347	5.388	5.616	5.598	5.614	5.599	5.597	5.602	5.116
Ergonovine	HMDB0015383;HMDB0251905	M+ACN+H	C19H23N3O2	2.7573	pos	Alkaloids and derivatives	Ergoline and derivatives	Lysergic acids and derivatives	367.213	0.013945	-1.07682	60-79-7	6.809	6.825	6.82	6.816	6.807	6.803	6.747	6.734	6.755	6.737	6.734	6.747	3.944	3.36	3.826	3.585	3.721	3.643	6.637	6.639	6.622	6.611	6.611	6.631	6.835	6.837	6.84	6.835	6.826	6.829	6.84	6.813	6.817	6.819	6.817	6.824	6.799
7-Acetamidonitrazepam	HMDB0247229	M+NH4	C17H15N3O2	2.7573	pos	Organoheterocyclic compounds	Benzodiazepines	1,4othersbenzodiazepines	311.15	0.0127247	-0.890914	-	6.781	6.798	6.787	6.779	6.778	6.775	6.725	6.71	6.724	6.704	6.704	6.735	4.645	4.58	4.563	4.496	4.507	4.669	6.568	6.582	6.547	6.543	6.543	6.566	6.804	6.802	6.808	6.803	6.792	6.8	6.787	6.759	6.773	6.782	6.774	6.766	6.73
3''-deamino-3''-oxonicotianamine	HMDB0304096	M+H-2H2O	C12H17N2O7-	2.7494	pos	Organic acids and derivatives	Carboxylic acids and derivatives	Amino acids, peptides, and analogues	266.088	0.0251077	-5.17	-	5.978	6.001	5.985	5.992	5.953	5.967	5.682	5.66	5.68	5.666	5.647	5.679	5.137	5.154	5.151	5.129	5.187	5.152	4.759	4.784	4.768	4.778	4.717	4.8	5.36	5.369	5.348	5.339	5.352	5.344	4.987	5.005	4.994	4.979	4.986	4.992	4.882
Enpiperate	HMDB0246198	M+2Na-H	C20H23NO3	2.7335	pos	Benzenoids	Benzene and substituted derivatives	Diphenylmethanes	370.137	0.239448	-5.95619	-	3.465	3.466	3.461	3.546	3.591	3.464	3.966	3.993	3.964	3.913	3.883	3.987	4.2	4.441	4.508	4.224	4.483	4.512	4.303	4.122	3.607	4.295	4.213	4.208	3.678	3.342	3.341	3.34	3.323	3.343	3.435	3.438	3.495	3.44	3.44	3.439	3.422
Ecgonine Methyl Ester	HMDB0006406;HMDB0062751	M+NH4	C10H17NO3	2.7335	pos	Alkaloids and derivatives	Tropane alkaloids	Not Available	217.155	0.0295146	-0.583085	7143-09-01	5.762	5.753	5.75	5.745	5.746	5.739	5.768	5.754	5.765	5.76	5.751	5.758	5.146	5.093	5.119	5.105	5.126	5.098	5.391	5.384	5.396	5.413	5.387	5.406	5.666	5.678	5.672	5.659	5.657	5.654	5.045	4.984	4.997	5.031	5.047	4.97	4.831
PIP2(20:4(8Z,11Z,14Z,17Z)/18:1(11Z))	HMDB0010138	M+2H	C47H83O19P3	2.7096	pos	Lipids and lipidotherslike molecules	Glycerophospholipids	Glycerophosphoinositol phosphates	523.241	0.11813	-6.82904	-	3.936	3.97	3.894	1.911	3.98	1.912	3.91	4.243	4.11	4.213	4.192	4.126	4.175	4.022	1.9	4.086	3.728	4.482	1.854	1.857	1.847	1.853	1.858	1.853	1.789	1.792	1.791	1.79	3.495	1.793	4.268	4.19	4.257	3.968	3.632	3.878	1.871
Dopamine quinone	HMDB0012219	M+H	C8H9NO2	2.7096	pos	Organic oxygen compounds	Organooxygen compounds	Carbonyl compounds	152.071	0.0345487	0.0614656	50673-96-6	4.951	5.024	4.98	5.02	5.019	5.042	5.056	5.054	5.035	5.051	5.064	5.066	5.05	4.979	5.028	5.043	5.048	5.054	5.016	5.013	5.006	5.027	5.036	5.04	5.006	5.016	5.013	4.98	5.018	5.044	5.1	5.064	5.089	5.09	5.088	5.076	5.187
PIP(6 keto-PGF1alpha/20:4(8Z,11Z,14Z,17Z))	HMDB0280105	M+H+Na	C49H82O20P2	2.6937	pos	Not Available	Not Available	Not Available	538.246	0.0202715	6.76468	-	6.331	6.325	6.331	6.345	6.329	6.326	6.467	6.445	6.466	6.456	6.436	6.456	6.189	6.125	6.163	6.173	6.174	6.199	5.83	5.854	5.761	5.854	5.836	5.833	5.774	5.777	5.78	5.755	5.794	5.76	6.587	6.578	6.552	6.595	6.564	6.577	6.101
4-Hydroxy-5-phenyltetrahydro-1,3-oxazin-2-one	HMDB0060389;PW_C040532	M+NH4	C10H11NO3	2.6937	pos	Benzenoids	Benzene and substituted derivatives	Not Available	211.108	0.0443618	-0.626654	-	3.923	4.082	4.137	4.176	3.729	4.134	4.66	4.733	4.704	4.733	4.761	4.749	5.05	5.056	5.093	5.047	5.055	4.997	4.885	4.9	4.869	4.899	4.877	4.953	4.222	4.242	4.391	4.434	4.435	4.376	5.35	5.35	5.35	5.36	5.314	5.299	5.543
2',2'-Difluorodeoxyuridine	HMDB0060727	M+H	C9H10F2N2O5	2.6146	pos	Nucleosides, nucleotides, and analogues	Pyrimidine nucleosides	Pyrimidine 2''othersdeoxyribonucleosides	265.064	0.27592	3.20996	-	4.274	4.305	4.495	4.464	4.047	4.234	4.603	4.604	4.337	4.649	4.54	4.624	3.545	3.539	3.547	3.547	3.542	3.544	3.857	3.504	3.523	3.5	3.504	3.5	4.628	4.739	4.819	4.75	4.78	4.81	4.649	4.433	4.717	4.671	4.635	4.647	4.68
Leu Met	others	M+H	C11H22N2O3S	2.5987	pos	others	others	others	263.142	0.0384614	-0.492829	-	5.229	5.308	5.229	5.232	5.317	5.24	5.127	5.116	5.157	5.142	5.164	5.169	4.89	4.882	4.906	4.896	4.849	4.846	5.028	5.052	5.03	5.026	5.066	5.033	4.76	4.906	4.783	4.776	4.833	4.841	5.198	5.105	5.173	5.181	5.167	5.177	5.143
Pinolidoxin	HMDB0301836	M+H	C18H26O6	2.5827	pos	Organoheterocyclic compounds	Oxocins	Not Available	339.181	0.0255112	3.27458	152985-39-2	5.131	5.092	5.168	5.061	5.13	5.137	4.993	5.124	5.114	5.15	5.034	5.106	3.389	3.383	3.391	3.39	3.386	3.388	5.199	5.209	5.197	5.202	5.214	5.201	5.207	5.312	5.297	5.29	5.247	5.239	5.367	5.355	5.338	5.409	5.468	5.393	5.466
Emedastine	PW_C009509;HMDB0015216	M+Na	C17H26N4O	2.5827	pos	Organoheterocyclic compounds	Benzimidazoles	Not Available	325.202	0.0192156	6.83807	87233-61-2	5.942	5.965	5.936	5.954	5.952	5.965	5.903	5.929	5.885	5.895	5.902	5.889	5.08	5.04	5.099	5.072	5.133	5.133	5.863	5.867	5.893	5.879	5.879	5.861	5.987	5.975	5.976	5.968	5.993	5.985	6.044	6.038	6.045	6.039	6.044	6.042	6.052
Glutaminyltryptophan	HMDB0028808	M+H-2H2O	C16H20N4O4	2.5827	pos	Organic acids and derivatives	Carboxylic acids and derivatives	Amino acids, peptides, and analogues	297.134	0.0189248	-0.320975	66851-83-0	6.214	6.226	6.21	6.191	6.192	6.198	6.145	6.159	6.163	6.16	6.161	6.155	4.371	4.335	4.399	4.416	4.366	4.325	6.236	6.212	6.201	6.216	6.216	6.196	6.272	6.269	6.301	6.27	6.293	6.31	6.39	6.371	6.378	6.389	6.367	6.367	6.382
1-Phenylethylamine	HMDB0002017	2M+K	C8H11N	2.5827	pos	Organic nitrogen compounds	Organonitrogen compounds	Amines	281.14	0.0938998	-7.85515	98-84-0;98-84-0;618-36-0	4.025	3.925	3.672	3.667	2.173	3.666	3.896	2.111	4.163	3.965	3.573	3.896	2.161	2.155	2.163	2.163	2.159	2.16	4.346	3.96	4.158	4.361	4.263	3.875	4.075	3.601	4.255	4.233	4.385	4.356	4.043	4.313	4.434	4.503	4.317	4.279	4.421
Voxtalisib	HMDB0259934;HMDB0259876	M+ACN+Na	C13H14N6O	2.5589	pos	Benzenoids	Benzene and substituted derivatives	Anilides	334.139	0.128608	2.25859	-	3.641	4.086	3.792	3.519	3.725	4.211	4.021	3.689	4.03	3.99	3.756	4.207	4.113	4.059	4.01	4.051	4.223	4.279	4.085	3.679	4.128	4.169	3.737	3.659	3.709	3.677	3.757	3.395	3.378	3.721	4.06	3.958	4.228	3.637	4.471	3.998	3.477
5(6)-Epoxy Prostaglandin E1	LMFA03020068;HMDB0012110	M+H	C20H32O6	2.5108	pos	Lipids and lipidotherslike molecules	Fatty Acyls	Eicosanoids	369.228	0.0447319	2.82316	-	4.917	4.885	4.913	4.866	4.828	4.918	4.688	4.668	4.633	4.761	4.71	4.671	3.908	3.927	4.054	3.9	4.087	3.898	4.656	4.675	4.63	4.587	4.657	4.578	4.892	4.827	4.844	4.835	4.652	4.844	4.783	4.861	4.816	4.889	4.878	4.822	4.963
Tramadol	HMDB0259401;HMDB0014339;PW_C008740	M+Na	C16H25NO2	2.4948	pos	Benzenoids	Phenol ethers	Anisoles	286.176	0.0439869	-7.02301	27203-92-5	5.369	5.348	5.414	5.361	5.331	5.342	5.362	5.323	5.378	5.356	5.359	5.405	5.175	5.179	5.201	5.181	5.149	5.158	4.736	4.79	4.724	4.677	4.73	4.716	5.107	5.164	5.106	5.07	5.121	5.097	4.91	4.898	4.891	4.933	4.901	4.907	4.559
Ergobasin	HMDB0015383;HMDB0251905	M+ACN+H	C19H23N3O2	2.4868	pos	Alkaloids and derivatives	Ergoline and derivatives	Lysergic acids and derivatives	367.213	0.0574696	-0.859634	60-79-7	5.106	5.134	5.18	5.207	5.147	5.16	5.115	5.04	5.051	5.047	5.079	5.048	2.006	2.05	2.008	2.008	2.004	2.005	4.969	4.96	4.952	4.873	4.908	4.899	5.17	5.147	5.156	5.149	5.177	5.148	5.254	5.274	5.222	5.323	5.298	5.29	5.275
Asn Leu Pro Ala Lys	others	M+2H, M+H	C24H43N7O7	2.2872	pos	others	others	others	542.329	0.0173611	-0.39314	-	5.917	5.92	5.95	5.953	5.917	5.971	5.976	5.964	5.952	5.958	5.951	5.987	6.183	6.134	6.164	6.169	6.189	6.179	5.892	5.916	5.849	5.883	5.909	5.92	5.833	5.844	5.815	5.757	5.835	5.839	6.035	6.047	6.032	6.011	6.084	6.064	6.012
SENECIPHYLLINE	HMDB0258231	M+NH4	C18H23NO5	2.4551	pos	Alkaloids and derivatives	Not Available	Not Available	351.191	0.0104105	-0.934658	480-81-9	6.788	6.783	6.79	6.788	6.782	6.773	6.992	6.984	6.985	6.983	6.989	6.992	6.453	6.446	6.462	6.47	6.446	6.457	6.727	6.724	6.712	6.713	6.733	6.714	6.893	6.889	6.887	6.886	6.897	6.896	6.682	6.677	6.688	6.692	6.691	6.695	6.775
3-Hydroxytetradeca-4,6,8-trienoylcarnitine	HMDB0241413	M+2H, M+H	C21H35NO5	2.3031	pos	Lipids and lipidotherslike molecules	Fatty Acyls	Fatty acid esters	382.26	0.0272936	2.56426	-	5.834	5.856	5.826	5.84	5.848	5.861	5.612	5.612	5.62	5.616	5.643	5.624	4.081	4.115	4.033	4.08	3.943	4.065	4.739	4.789	4.867	4.748	4.84	4.847	5.559	5.56	5.611	5.551	5.542	5.531	5.241	5.203	5.215	5.187	5.239	5.216	5.153
N-[[4-(dimethylamino)phenyl]methyl]-1-pyridin-4-ylpiperidine-3-carboxamide	others	M+H	C20H26N4O	2.4392	pos	others	others	others	339.218	0.0168299	-0.890921	-	6.409	6.415	6.429	6.416	6.4	6.401	6.314	6.318	6.297	6.311	6.318	6.322	5.748	5.742	5.75	5.75	5.745	5.747	5.763	5.74	5.712	5.703	5.743	5.713	6.115	6.107	6.085	6.104	6.106	6.12	6.087	6.068	6.078	6.116	6.09	6.091	5.948
(9R,10S,12Z)-9,10-Dihydroxy-8-oxo-12-octadecenoic acid	HMDB0040611	M+H-H2O	C18H32O5	2.4392	pos	Lipids and lipidotherslike molecules	Fatty Acyls	Lineolic acids and derivatives	311.223	0.00696987	2.94291	142036-13-3	6.247	6.267	6.278	6.257	6.259	6.245	6.154	6.151	6.144	6.14	6.151	6.163	3.326	3.32	3.328	3.328	3.324	3.325	5.556	5.514	5.468	5.506	5.533	5.505	5.926	5.93	5.933	5.922	5.93	5.926	5.92	5.899	5.895	5.924	5.918	5.922	5.735
Delta-CEHC	HMDB0242106	M+CH3OH+H	C14H18O4	2.4392	pos	Organoheterocyclic compounds	Benzopyrans	1othersbenzopyrans	283.155	0.00781449	4.38454	-	6.213	6.222	6.234	6.223	6.228	6.207	6.122	6.12	6.103	6.117	6.122	6.11	3.238	3.233	3.24	3.24	3.236	3.238	5.541	5.533	5.525	5.485	5.519	5.481	5.899	5.901	5.873	5.9	5.89	5.918	5.87	5.86	5.885	5.883	5.891	5.884	5.729
Tocainide	PW_C009485;HMDB0015189	M+NH4	C11H16N2O	2.4392	pos	Benzenoids	Benzene and substituted derivatives	Xylenes	210.16	0.0493059	-0.190858	41708-72-9	4.915	4.951	5.017	4.942	4.95	5.018	4.81	4.808	4.789	4.789	4.816	4.87	4.175	4.17	4.177	4.177	4.173	4.175	4.236	4.154	4.212	4.188	4.138	4.13	4.633	4.554	4.623	4.552	4.634	4.605	4.523	4.467	4.575	4.642	4.569	4.553	4.379
N-Alpha-Methylhistamine	others	M+H	C6H11N3	2.4392	pos	others	others	others	126.103	0.0440846	0.743084	-	4.876	4.906	4.924	4.882	4.878	4.875	4.803	4.789	4.793	4.759	4.774	4.779	4.146	4.14	4.148	4.148	4.143	4.145	4.176	4.105	4.166	4.163	4.188	4.187	4.553	4.538	4.56	4.543	4.58	4.616	4.587	4.552	4.551	4.572	4.552	4.587	4.401
Tubocurarine	HMDB0015330	2M+3H2O+2H	C37H41N2O6+	2.4229	pos	Organic oxygen compounds	Organooxygen compounds	Ethers	623.304	0.0592614	-7.36359	57-95-4;6989-98-6	5.901	5.89	5.888	5.912	5.899	5.873	5.985	5.987	5.954	5.991	5.974	6.029	5.568	5.469	5.549	5.504	5.584	5.507	5.203	5.269	5.267	5.248	5.361	5.18	5.544	5.532	5.493	5.585	5.482	5.518	6.022	5.993	6.001	6.058	6.031	6.024	5.586
P-Benzosemiquinone	HMDB0256033	2M+NH4	C6H6O2	2.415	pos	Benzenoids	Phenols	1othershydroxyothers2othersunsubstituted benzenoids	238.107	0.0693961	-0.546607	-	4.738	4.723	4.808	4.741	4.749	4.732	5.112	5.112	5.106	5.136	5.125	5.114	5.232	5.27	5.31	5.309	5.289	5.298	5.41	5.417	5.395	5.418	5.436	5.391	5.056	5.063	5.077	5.089	5.103	5.066	5.188	5.169	5.21	5.179	5.188	5.174	4.966
Nonactin	HMDB0255706	M+2H	C40H64O12	2.407	pos	Phenylpropanoids and polyketides	Macrolides and analogues	Not Available	369.229	0.0671432	5.18124	6833-84-7	4.901	4.971	4.962	4.911	5.028	4.999	4.374	4.401	4.431	4.331	4.443	4.086	4.721	4.774	4.723	4.831	4.814	4.718	4.497	4.55	4.524	4.587	4.5	4.56	4.51	4.687	4.585	4.519	4.536	4.616	4.633	4.548	4.562	4.516	4.551	4.536	4.477
Pentaethylene glycol	HMDB0256256	M+H, M+NH4	C10H22O6	2.327	pos	Organic oxygen compounds	Organooxygen compounds	Ethers	239.149	0.0272366	-0.565985	-	5.606	5.594	5.656	5.602	5.62	5.629	5.042	5.078	5.016	5.041	5.018	5.041	5.186	5.088	5.175	5.152	5.161	5.146	5.102	5.133	5.117	5.089	5.126	5.119	5.382	5.407	5.423	5.374	5.395	5.419	5.254	5.229	5.23	5.264	5.264	5.215	5.088
Crocin 3	HMDB0039121	M+ACN+H	C32H44O14	2.3831	pos	Lipids and lipidotherslike molecules	Prenol lipids	Diterpenoids	694.304	0.0451653	-5.0999	55750-85-1	5.78	5.841	5.835	5.811	5.837	5.856	5.755	5.796	5.817	5.765	5.782	5.773	5.056	4.999	5.009	4.924	4.991	4.998	5.332	5.428	5.384	5.392	5.364	5.327	5.523	5.515	5.528	5.556	5.568	5.472	5.375	5.374	5.375	5.359	5.363	5.292	5.424
Tuliposide A	LMFA13010041;HMDB0303140	M+NH4	C11H18O8	2.3831	pos	Organic oxygen compounds	Organooxygen compounds	Carbohydrates and carbohydrate conjugates	296.135	0.0343671	3.86701	19870-30-5	5.577	5.561	5.551	5.564	5.563	5.572	5.121	5.077	5.055	5.052	5.01	5.122	5.36	5.322	5.342	5.332	5.33	5.329	5.114	5.115	5.056	5.093	5.124	5.113	4.64	4.652	4.694	4.61	4.565	4.602	5.008	5.057	5.081	5.052	5.099	5.014	4.828
Physagulin F	HMDB0039631;LMST01160050	M+H+Na	C30H40O9	2.3672	pos	Lipids and lipidotherslike molecules	Steroids and steroid derivatives	Steroid lactones	284.134	0.046228	6.75827	-	4.656	4.648	4.584	4.638	4.641	4.602	3.932	3.709	3.853	3.858	3.381	3.994	4.33	4.411	4.417	4.5	4.407	4.341	3.943	4.038	3.646	3.907	4.001	4.016	5.562	5.574	5.597	5.573	5.548	5.579	3.672	3.81	3.254	3.295	3.287	3.844	4.186
Glucose butyrate	HMDB0252773	M+H, M+Na	C10H18O8	2.3592	pos	Lipids and lipidotherslike molecules	Fatty Acyls	Fatty acyl glycosides	289.089	0.0632505	-0.82564	-	4.756	4.823	4.729	4.829	4.77	4.744	4.044	3.8	4.228	4.072	3.88	3.952	4.579	4.567	4.653	4.543	4.518	4.534	3.986	3.896	3.921	3.971	4.084	3.845	5.725	5.728	5.725	5.729	5.74	5.761	3.32	3.627	3.016	3.658	3.388	3.299	3.749
S-Glutaryldihydrolipoamide	HMDB0006832	M+2Na-H	C13H23NO4S2	2.335	pos	Lipids and lipidotherslike molecules	Fatty Acyls	Fatty acids and conjugates	366.075	0.0403051	-8.97956	-	5.59	5.648	5.596	5.59	5.634	5.609	4.967	4.947	4.971	4.9	4.92	4.973	5.832	5.797	5.841	5.828	5.843	5.85	5.429	5.487	5.439	5.429	5.46	5.423	5.318	5.315	5.314	5.307	5.335	5.339	5.781	5.749	5.756	5.783	5.783	5.767	6.049
N-Acetylmuramate	HMDB0060493	M+H, M+Na, M+K, 2M+H, M+H-H2O	C11H19NO8	1.7958	pos	Organic oxygen compounds	Organooxygen compounds	Carbohydrates and carbohydrate conjugates	294.119	0.00662363	3.804	61633-75-8	7.932	7.918	7.93	7.916	7.928	7.923	8.057	8.06	8.06	8.054	8.06	8.047	8.011	8.008	8.008	8.009	8.006	8.01	8.096	8.089	8.09	8.089	8.097	8.1	8.206	8.203	8.198	8.205	8.224	8.213	7.968	7.96	7.964	7.967	7.961	7.97	8.111
O-(11-Carboxyundecanoyl)carnitine	LMFA07070083;HMDB0240775	M+H-H2O	C19H35NO6	2.319	pos	Lipids and lipidotherslike molecules	Fatty Acyls	Fatty acid esters	356.244	0.0236059	2.53365	-	6.013	6.014	6.018	6.017	6.023	6.019	5.79	5.772	5.755	5.761	5.791	5.779	5.244	5.239	5.246	5.246	5.242	5.244	5.213	5.239	5.233	5.2	5.22	5.253	5.716	5.696	5.679	5.675	5.728	5.703	5.598	5.59	5.62	5.616	5.648	5.598	5.544
Lysyltryptophan	HMDB0028962	M+H-2H2O	C17H24N4O3	2.319	pos	Organic acids and derivatives	Carboxylic acids and derivatives	Amino acids, peptides, and analogues	297.172	0.0282861	1.82454	50674-18-5	5.441	5.491	5.488	5.444	5.42	5.443	5.122	5.129	5.104	5.059	5.196	5.138	3.441	3.348	3.562	3.425	3.39	3.412	4.468	4.438	4.516	4.433	4.487	4.509	5.032	4.989	5.07	5.022	5.022	4.997	4.951	4.879	4.906	4.917	4.937	4.877	4.825
Leucinic acid	LMFA01050381;HMDB0000665	M+H	C6H12O3	2.311	pos	Lipids and lipidotherslike molecules	Fatty Acyls	Fatty acids and conjugates	133.086	0.186245	0.847758	498-36-2	2.446	2.937	3.344	2.444	2.443	2.841	2.382	2.38	2.386	2.833	2.367	2.384	3.567	3.614	3.267	3.64	3.691	2.908	2.387	2.389	2.379	2.765	2.39	2.386	3.604	3.628	3.519	3.439	3.601	3.395	2.417	2.42	2.419	2.421	2.421	2.421	2.403
Zizybeoside I	HMDB0034954	M+CH3OH+H	C19H28O11	2.3031	pos	Organic oxygen compounds	Organooxygen compounds	Carbohydrates and carbohydrate conjugates	465.197	0.0150385	1.94329	76819-28-8	5.72	5.714	5.717	5.714	5.656	5.725	5.699	5.665	5.697	5.662	5.669	5.71	5.265	5.214	5.296	5.255	5.183	5.265	5.259	5.287	5.313	5.251	5.275	5.273	5.593	5.591	5.61	5.583	5.598	5.578	5.75	5.712	5.724	5.767	5.775	5.741	5.757
Nocloprost	HMDB0255687	2M+3H2O+2H	C22H37ClO4	2.2872	pos	Lipids and lipidotherslike molecules	Fatty Acyls	Fatty acids and conjugates	414.25	0.0930278	1.4205	-	4.132	4.175	4.085	3.668	4.043	3.687	2.253	3.684	3.982	3.993	3.598	3.964	2.368	2.678	2.826	2.865	3.026	2.941	3.762	3.866	3.982	4.244	4.26	4.178	4.038	3.814	4.162	3.955	3.728	4.205	4.37	4.188	4.357	4.125	4.006	4.32	4.579
Isoleucine glutamate	HMDB0253650	M+ACN+H	C11H20N2O6	2.2872	pos	Organic acids and derivatives	Carboxylic acids and derivatives	Amino acids, peptides, and analogues	318.165	0.0419402	-2.82253	-	5.611	5.648	5.607	5.631	5.589	5.622	5.117	5.132	5.165	5.123	5.116	5.165	5.094	5.026	5.156	5.149	5.185	5.111	5.143	5.153	5.2	5.151	5.162	5.206	4.955	4.848	4.996	4.864	4.988	4.934	4.655	4.735	4.787	4.685	4.648	4.698	4.907
Tryptophyl-Glutamine	HMDB0029081	M+H-2H2O	C16H20N4O4	2.2872	pos	Organic acids and derivatives	Carboxylic acids and derivatives	Amino acids, peptides, and analogues	297.135	0.0877344	0.332831	-	4.386	4.274	4.595	4.394	4.327	4.467	4.355	4.231	4.237	4.099	4.253	4.231	4.26	4.42	4.293	3.966	4.398	4.213	4.399	4.312	4.407	4.355	4.222	4.379	4.227	4.347	4.418	4.462	4.456	4.136	4.692	4.714	4.777	4.815	4.868	4.869	4.666
Nalidixic Acid	HMDB0014917;MJDBOTE0001474	M+ACN+H	C12H12N2O3	2.2872	pos	Organoheterocyclic compounds	Diazanaphthalenes	Naphthyridines	274.118	0.159337	-0.785366	389-08-2	3.29	3.467	3.342	3.288	3.427	3.289	4.292	4.403	4.067	4.235	4.364	4.326	3.274	3.269	3.276	3.276	3.272	3.274	3.583	3.765	3.88	3.797	3.596	3.95	3.424	4.131	4.083	3.988	4.24	4.11	4.532	4.583	4.571	4.488	4.596	4.594	4.225
Thr Leu	others	M+H	C10H20N2O4	2.2872	pos	others	others	others	233.15	0.0180898	-0.0116894	-	6.137	6.159	6.146	6.151	6.135	6.148	5.558	5.531	5.555	5.576	5.552	5.567	5.405	5.403	5.409	5.416	5.424	5.441	5.725	5.737	5.712	5.709	5.728	5.708	5.222	5.24	5.235	5.195	5.215	5.206	5.286	5.274	5.266	5.218	5.26	5.259	5.119
(2E,4Z)-Tetradeca-2,4-dienedioylcarnitine	HMDB0241393	M+2H, M+H	C21H35NO6	2.3831	pos	Lipids and lipidotherslike molecules	Fatty Acyls	Fatty acid esters	398.255	0.0249791	3.23226	-	5.341	5.371	5.297	5.376	5.339	5.34	5.289	5.262	5.297	5.297	5.285	5.281	4.235	4.234	4.254	4.192	4.229	4.237	5.365	5.419	5.374	5.379	5.368	5.426	5.44	5.473	5.424	5.431	5.421	5.44	5.576	5.516	5.505	5.543	5.542	5.522	5.516
5-(3-Methyl-5-pentylfuran-2-yl)pentanoylcarnitine	HMDB0241846	M+2H	C22H37NO5	2.2631	pos	Lipids and lipidotherslike molecules	Fatty Acyls	Fatty acid esters	198.641	0.103114	3.12669	-	4.066	4.195	4.054	4.139	4.213	4.107	4.146	3.988	4.227	4.263	4.165	4.245	3.015	3.01	3.16	3.142	3.013	3.015	4.226	3.984	3.929	4.062	4.089	4.013	4.307	4.11	4.354	4.082	4.16	4.131	4.479	4.215	4.417	4.138	4.023	4.292	4.319
2-Phenylaminoadenosine	HMDB0001069	M+NH4	C16H18N6O4	2.2552	pos	Nucleosides, nucleotides, and analogues	Purine nucleosides	Not Available	376.171	0.0377106	-4.68919	53296-10-9	5.46	5.52	5.471	5.472	5.442	5.481	5.465	5.448	5.412	5.398	5.391	5.481	5.504	5.506	5.498	5.498	5.501	5.512	5.55	5.545	5.518	5.526	5.564	5.541	5.57	5.55	5.568	5.54	5.589	5.578	5.76	5.738	5.752	5.783	5.767	5.769	5.844
Iproniazid	HMDB0253570	2M+Na	C9H13N3O	2.2472	pos	Organoheterocyclic compounds	Pyridines and derivatives	Pyridinecarboxylic acids and derivatives	381.202	0.104396	1.57442	54-92-2	3.689	2.252	2.189	2.417	2.659	2.212	4.708	4.649	4.751	4.736	4.728	4.712	4.473	4.442	4.509	4.359	4.496	4.142	5.036	5.015	5.026	4.989	5.109	5.065	4.586	4.629	4.514	4.7	4.64	4.733	3.994	4.34	4.419	4.148	4.305	4.363	4.243
Tyrosyl-Proline	HMDB0029113	M+CH3OH+H	C14H18N2O4	2.2392	pos	Organic acids and derivatives	Carboxylic acids and derivatives	Amino acids, peptides, and analogues	311.16	0.0518791	-1.5409	-	4.525	4.694	4.667	4.717	4.79	4.719	4.605	4.84	4.773	4.747	4.818	4.851	5.145	5.006	5.104	5.109	5.108	5.149	4.164	4.312	4.479	4.018	4.511	4.55	4.449	4.49	4.426	4.645	4.395	4.43	4.9	4.965	4.877	4.951	4.932	4.906	4.7
Aminophenazone	HMDB0015493	M+H	C13H17N3O	2.2233	pos	Organoheterocyclic compounds	Azoles	Pyrazoles	232.144	0.0231309	0.19131	58-15-1	5.252	5.253	5.248	5.25	5.249	5.251	5.188	5.186	5.192	5.184	5.173	5.19	5.237	5.231	5.239	5.238	5.234	5.236	5.193	5.195	5.185	5.192	5.196	5.191	5.126	5.129	5.128	5.127	5.11	5.13	5.222	5.225	5.225	5.227	5.227	5.227	5.209
Ethyl 2-methyl-3,4-pentadienoate	HMDB0037196;LMFA07010858	M+H-2H2O	C8H12O2	2.2233	pos	Lipids and lipidotherslike molecules	Fatty Acyls	Fatty acid esters	105.07	0.00975322	2.4119	60523-21-9	5.556	5.573	5.578	5.586	5.594	5.568	5.573	5.567	5.573	5.583	5.575	5.557	5.606	5.607	5.621	5.626	5.613	5.617	5.567	5.576	5.573	5.561	5.576	5.577	5.6	5.624	5.611	5.603	5.623	5.614	5.653	5.648	5.649	5.636	5.645	5.626	5.565
Succinyladenosine	HMDB0000912	M+Na	C14H17N5O8	2.2074	pos	Nucleosides, nucleotides, and analogues	Purine nucleosides	Not Available	406.097	0.0479902	-0.955608	4542-23-8	5.548	5.613	5.615	5.603	5.607	5.55	5.398	5.421	5.321	5.348	5.329	5.326	5.196	5.218	5.181	5.21	5.189	5.209	5.127	5.056	5.082	5.029	5.072	5.125	5.166	5.217	5.115	5.211	5.216	5.2	5.217	5.213	5.258	5.197	5.098	5.216	5.394
Fenvalerate	HMDB0031791	M+H-2H2O	C25H22ClNO3	2.1994	pos	Lipids and lipidotherslike molecules	Fatty Acyls	Fatty acid esters	384.115	0.00653548	-0.814952	51630-58-1	7.36	7.381	7.372	7.38	7.37	7.358	7.116	7.095	7.087	7.095	7.082	7.104	6.939	6.923	6.933	6.934	6.936	6.926	6.783	6.776	6.768	6.781	6.782	6.781	7.063	7.072	7.052	7.056	7.078	7.064	6.939	6.933	6.936	6.94	6.945	6.934	7.089
Isopentyl beta-D-glucoside	HMDB0034750	M+NH4	C11H22O6	2.1756	pos	Lipids and lipidotherslike molecules	Fatty Acyls	Fatty acyl glycosides	268.177	0.035941	4.83901	-	5.116	5.102	5.137	5.084	5.129	5.102	5.033	5	4.988	5.039	5.003	5.006	5.179	5.14	5.149	5.167	5.211	5.137	5.157	5.122	5.093	5.15	5.172	5.097	4.816	4.86	4.906	4.774	4.816	4.788	4.633	4.572	4.697	4.749	4.628	4.426	5.163
Homocarnosine	HMDB0000745	M+ACN+H	C10H16N4O3	2.1517	pos	Organic acids and derivatives	Peptidomimetics	Hybrid peptides	282.156	0.0320241	-0.829274	3650-73-5	5.752	5.748	5.742	5.739	5.774	5.743	5.708	5.716	5.682	5.693	5.686	5.658	5.952	5.928	5.96	5.942	5.93	5.947	5.701	5.666	5.66	5.666	5.714	5.695	5.761	5.766	5.762	5.736	5.759	5.749	5.299	5.242	5.257	5.294	5.253	5.248	5.682
Zolmitriptan	HMDB0014460	2M+H	C16H21N3O2	2.1199	pos	Organoheterocyclic compounds	Indoles and derivatives	Tryptamines and derivatives	575.339	0.0123136	9.46445	139264-17-8	7.118	7.118	7.12	7.114	7.12	7.106	6.619	6.59	6.595	6.611	6.604	6.594	0.02339	0.02308	2.145	0.02348	2.385	0.02334	6.11	6.133	6.106	6.12	6.139	6.118	6.995	7.015	6.984	6.984	7.007	7.013	6.196	6.212	6.194	6.192	6.203	6.193	6.504
N,n-Dimethylguanosine	others	M+H	C12H17N5O5	2.1199	pos	others	others	others	312.13	0.0741998	-1.88074	-	5.389	5.389	5.446	5.397	5.377	5.464	5.176	5.134	5.118	5.17	5.119	5.207	5.465	5.581	5.517	5.507	5.536	5.499	5.414	5.342	5.349	5.318	5.375	5.364	5.039	4.946	4.971	5.146	5.104	4.991	5.375	5.297	5.357	5.406	5.485	5.436	5.325
Butyryl-L-carnitine	HMDB0002013	M+H	C11H21NO4	2.104	pos	Lipids and lipidotherslike molecules	Fatty Acyls	Fatty acid esters	232.154	0.00880555	-0.589591	25576-40-3	7.077	7.08	7.078	7.074	7.09	7.077	6.978	6.975	6.968	6.972	6.972	6.968	5.959	5.944	5.976	5.953	5.969	5.947	6.263	6.257	6.248	6.255	6.278	6.255	6.481	6.497	6.487	6.492	6.484	6.495	5.907	5.907	5.925	5.898	5.939	5.909	5.947
(R)-Higenamine	HMDB0033103	M+ACN+H	C16H17NO3	2.0724	pos	Organoheterocyclic compounds	Isoquinolines and derivatives	Benzylisoquinolines	313.154	0.0435407	-1.15224	106032-53-5	3.245	3.246	3.524	3.243	3.241	3.934	4.977	4.992	4.905	4.902	4.791	5.017	4.278	4.212	4.489	3.387	4.33	4.651	4.756	4.777	4.608	4.718	4.816	4.669	4.092	4.438	3.985	4.092	4.224	3.806	5.09	5.14	5.194	5.223	5.176	5.155	5.37
Arctiin	HMDB0301809;HMDB0248568;MJDBOTE0000369	M+H	C27H34O11	2.0334	pos	Lignans, neolignans and related compounds	Lignan glycosides	Not Available	535.214	0.0326446	-5.85606	20362-31-6	3.83	4.286	3.826	3.828	3.928	3.829	5.151	5.197	4.993	5.057	4.959	5.067	4.874	4.993	4.965	4.989	4.741	5.047	5.191	5.261	5.371	5.393	5.263	5.219	5.754	5.711	5.714	5.713	5.777	5.598	5.042	4.978	5.086	5.111	5.137	5.118	5.313
Phenylalanylarginine	HMDB0028989	M+H	C15H23N5O3	2.0334	pos	Organic acids and derivatives	Carboxylic acids and derivatives	Amino acids, peptides, and analogues	322.187	0.0108012	-1.17445	1238-09-1	6.197	6.194	6.167	6.177	6.186	6.2	6.114	6.134	6.09	6.131	6.113	6.117	6.001	6.016	6.017	6.021	5.995	6.028	6.125	6.146	6.113	6.117	6.169	6.15	6.203	6.186	6.2	6.216	6.234	6.2	6.324	6.323	6.339	6.346	6.356	6.343	6.528
3-Hydroxybutyrylcarnitine	LMFA07070037;HMDB0062735;HMDB0013127	M+H-H2O	C11H21NO5	2.0334	pos	Lipids and lipidotherslike molecules	Fatty Acyls	Fatty acid esters	230.139	0.0272318	-0.512293	1469900-92-2	5.337	5.366	5.32	5.384	5.384	5.372	5.398	5.414	5.418	5.475	5.414	5.438	5.307	5.299	5.334	5.21	5.258	5.3	5.425	5.413	5.353	5.409	5.421	5.43	4.732	4.806	4.75	4.805	4.79	4.731	4.961	4.911	5.049	5.035	4.974	4.921	4.733
Orciprenaline	HMDB0014954	M+NH4	C11H17NO3	2.0334	pos	Benzenoids	Phenols	Benzenediols	229.155	0.015994	-0.334077	586-06-1	5.796	5.79	5.809	5.79	5.825	5.801	5.773	5.749	5.766	5.743	5.757	5.755	6.003	5.992	5.981	5.967	5.996	5.991	5.766	5.749	5.723	5.709	5.746	5.733	5.63	5.634	5.638	5.67	5.643	5.677	5.942	5.944	5.959	5.978	5.97	5.948	5.949
N-Acetyl-D-mannosamine	HMDB0001129	M+H-H2O	C8H15NO6	2.0334	pos	Organic oxygen compounds	Organooxygen compounds	Carbohydrates and carbohydrate conjugates	204.087	0.00623416	-0.257991	3615-17-6;7772-94-3	5.875	5.889	5.883	5.873	5.88	5.899	5.751	5.71	5.745	5.733	5.72	5.727	5.681	5.676	5.699	5.716	5.697	5.702	5.635	5.636	5.635	5.633	5.631	5.669	5.607	5.632	5.64	5.625	5.681	5.636	5.727	5.727	5.745	5.703	5.72	5.737	5.692
Trigonelline	HMDB0000875	M+H	C7H7NO2	2.0334	pos	Alkaloids and derivatives	Not Available	Not Available	138.055	0.0376848	-0.492402	535-83-1	4.707	4.823	4.595	4.823	4.821	4.777	4.687	4.78	4.674	4.775	4.706	4.669	4.736	4.615	4.637	4.739	4.697	4.808	4.73	4.702	4.627	4.69	4.572	4.524	4.381	4.318	4.517	4.448	4.602	4.484	4.616	4.752	4.657	4.614	4.768	4.67	4.604
Tyr-Thr-OH	others	M+H, M+Na	C19H20N2O8	2.4948	pos	others	others	others	405.132	0.0268705	7.84255	-	4.831	4.857	4.913	4.923	4.849	4.837	4.802	4.83	4.931	4.893	4.901	4.89	4.759	4.702	4.853	4.737	4.564	4.754	6.064	6.06	6.057	6.046	6.047	6.071	3.843	3.394	3.582	3.392	3.484	3.395	5.619	5.599	5.609	5.619	5.601	5.65	3.954
5,6-Dihydroxyprostaglandin F1a	HMDB0012109	M+ACN+H	C20H36O7	2.0256	pos	Lipids and lipidotherslike molecules	Fatty Acyls	Eicosanoids	430.281	0.0154006	2.45317	11000-26-3	6.541	6.534	6.547	6.522	6.553	6.566	6.469	6.455	6.44	6.448	6.449	6.416	3.886	3.825	3.855	3.912	4.071	3.83	6.235	6.228	6.212	6.242	6.256	6.238	6.372	6.39	6.388	6.38	6.403	6.392	6.593	6.593	6.618	6.608	6.601	6.587	6.466
Arginylproline	HMDB0028717	M+2Na-H	C11H21N5O3	2.0256	pos	Organic acids and derivatives	Carboxylic acids and derivatives	Amino acids, peptides, and analogues	316.137	0.131751	3.32498	2418-69-1	3.947	3.688	3.804	3.381	3.475	3.532	3.533	2.813	3.395	3.574	3.349	3.392	3.26	3.279	3.226	3.445	3.381	3.375	3.475	3.175	3.401	3.307	3.266	3.336	3.437	3.318	3.069	3.297	3.206	3.02	3.127	3.123	3.002	3.382	3.289	2.999	3.167
Asparaginyl-Lysine	HMDB0028736	M+H-H2O	C10H20N4O4	2.0256	pos	Organic acids and derivatives	Carboxylic acids and derivatives	Amino acids, peptides, and analogues	243.145	0.0268525	-0.775547	-	5.198	5.159	5.202	5.186	5.234	5.134	4.939	5.018	5.09	4.979	5.04	4.941	4.747	4.68	4.747	4.764	4.82	4.83	5.114	4.967	4.968	4.941	4.881	5.025	5.009	5.197	5.13	5.143	5.122	5.007	5.756	5.762	5.749	5.787	5.766	5.744	5.358
Umbelliferone	HMDB0029865;MJDBOTE0000399	M+CH3OH+H	C9H6O3	2.0256	pos	Phenylpropanoids and polyketides	Coumarins and derivatives	Hydroxycoumarins	195.065	0.051163	-0.00350444	93-35-6	4.602	4.516	4.507	4.607	4.625	4.643	4.624	4.679	4.67	4.67	4.674	4.631	4.7	4.641	4.759	4.748	4.661	4.776	4.667	4.654	4.624	4.585	4.734	4.672	4.852	4.85	4.814	4.83	4.871	4.795	4.824	4.83	4.781	4.681	4.726	4.562	4.493
3alpha-Hydroxyoreadone	HMDB0036047	M+ACN+Na	C14H20O4	2.0176	pos	Organoheterocyclic compounds	Naphthofurans	Not Available	316.15	0.0862446	-9.3468	124869-06-3	5.428	5.426	5.384	5.426	5.438	5.377	5.24	5.201	5.18	5.116	5.183	5.191	4.983	4.948	4.994	5.001	4.942	4.933	5.046	4.985	5.023	5.079	5.06	5.152	4.903	4.862	4.967	4.962	4.995	4.95	5.03	5.034	5.1	5.063	5.011	5.004	4.96
Spectinomycin	HMDB0015055;PW_C009366	M+2Na-H	C14H24N2O7	2.0096	pos	Organoheterocyclic compounds	Dioxanes	1,4othersdioxanes	377.127	0.0652799	-6.21784	1695-77-8	5.642	5.661	5.685	5.667	5.681	5.676	5.549	5.47	5.508	5.443	5.517	5.512	5.742	5.77	5.756	5.75	5.728	5.739	5.25	5.342	5.387	5.429	5.404	5.34	5.057	5.164	5.093	5.062	5.125	5.048	5.497	5.455	5.52	5.539	5.506	5.496	5.586
Petunidin 3-(6''-acetylglucoside)	LMPK12010356;HMDB0301901	M+H-H2O	C24H25O13+	2.0016	pos	Phenylpropanoids and polyketides	Flavonoids	Flavonoid glycosides	504.128	0.0673915	3.19992	-	4.903	4.871	4.712	4.811	4.806	4.814	4.922	4.961	4.984	4.912	4.917	4.886	3.746	3.74	3.748	3.747	3.743	3.745	4.787	5.009	4.831	4.866	4.813	4.838	4.734	4.879	4.833	4.422	4.68	4.401	5.342	5.361	5.353	5.377	5.44	5.325	4.909
Questiomycin A	HMDB0030483	2M+Na	C12H8N2O2	2.0016	pos	Organoheterocyclic compounds	Benzoxazines	Phenoxazines	447.106	0.0480715	-0.00095224	1916-59-2	4.653	4.736	4.57	4.63	4.619	4.758	4.942	4.862	4.889	4.843	4.849	4.694	4.58	4.518	4.495	4.464	4.587	4.577	4.996	4.837	4.972	4.788	4.964	4.957	4.586	4.525	4.658	4.469	4.354	4.34	5.347	5.382	5.433	5.471	5.439	5.361	5.104
2'-O-Methyladenosine	HMDB0004326	M+H	C11H15N5O4	2.0016	pos	Nucleosides, nucleotides, and analogues	Purine nucleosides	Not Available	282.119	0.112679	-0.831342	2140-79-6	4.995	4.986	5.039	4.999	5.015	5.069	4.211	4.354	4.39	4.356	4.297	4.06	4.674	4.709	4.728	4.791	4.689	4.781	5.018	5.022	4.93	4.939	5.011	4.996	4.45	4.255	4.433	4.4	4.551	4.464	4.279	4.165	4.311	4.409	4.383	4.347	4.325
4'-Thiothymidine	HMDB0246637	M+NH4	C10H14N2O4S	2.0016	pos	Nucleosides, nucleotides, and analogues	Nucleoside and nucleotide analogues	Thionucleosides	276.102	0.0661189	0.986241	-	4.589	4.714	4.438	4.534	4.68	4.686	4.955	4.645	4.966	4.803	4.721	4.736	5.046	4.962	5.061	4.843	4.926	5.263	5.115	5.24	4.963	5.027	5.078	4.997	4.788	4.743	4.826	4.734	4.604	4.766	4.868	4.839	4.801	4.705	4.731	5.024	4.973
Vignatic acid B	HMDB0033617	M+ACN+H	C27H41N3O7	1.938	pos	Organic acids and derivatives	Carboxylic acids and derivatives	Amino acids, peptides, and analogues	561.324	0.0255789	-8.56695	181485-20-1	6.833	6.821	6.84	6.808	6.82	6.833	6.266	6.277	6.254	6.32	6.258	6.28	1.789	1.783	1.791	1.79	1.786	1.788	5.766	5.814	5.797	5.751	5.793	5.77	6.639	6.651	6.615	6.624	6.628	6.627	5.668	5.667	5.68	5.653	5.651	5.664	6.106
3-Hydroxyvalerylcarnitine	HMDB0241654	M+H	C12H23NO5	1.938	pos	Lipids and lipidotherslike molecules	Fatty Acyls	Fatty acid esters	262.165	0.0234462	-0.611614	-	5.719	5.731	5.708	5.66	5.733	5.701	5.698	5.67	5.648	5.705	5.672	5.639	5.847	5.83	5.857	5.835	5.842	5.85	5.753	5.756	5.701	5.719	5.706	5.771	5.528	5.494	5.474	5.465	5.487	5.505	5.423	5.431	5.399	5.429	5.417	5.426	5.22
Nopalinic acid	HMDB0029437	M+H-H2O	C10H18N2O6	1.9302	pos	Organic acids and derivatives	Carboxylic acids and derivatives	Amino acids, peptides, and analogues	245.113	0.0438288	-0.206763	63409-16-5	4.599	4.676	4.534	4.689	4.736	4.605	4.611	4.651	4.635	4.437	4.513	4.56	4.393	4.497	4.49	4.582	4.434	4.645	4.793	4.664	4.745	4.703	4.762	4.769	4.032	4.347	4.426	3.829	3.7	4.003	4.672	4.826	4.861	4.877	4.86	4.93	4.781
Eugenol	HMDB0005809;MJDBOTE0000375	M+NH4	C10H12O2	1.9302	pos	Benzenoids	Phenols	Methoxyphenols	182.118	0.0314806	-0.200372	97-53-0	5.674	5.675	5.66	5.652	5.605	5.639	5.853	5.814	5.885	5.824	5.882	5.888	5.674	5.62	5.632	5.63	5.618	5.599	5.771	5.762	5.772	5.766	5.803	5.777	5.908	5.966	5.984	5.992	5.988	5.975	5.73	5.678	5.619	5.706	5.7	5.638	5.711
Mitomycin A	HMDB0254761	M+CH3OH+H	C16H19N3O6	1.9223	pos	Organoheterocyclic compounds	Indoles and derivatives	Indolequinones	382.161	0.0300783	-1.01953	-	5.37	5.415	5.314	5.362	5.353	5.347	5.419	5.357	5.365	5.396	5.382	5.368	4.842	4.895	4.901	4.875	4.795	4.911	5.034	5.127	4.906	5.011	5.012	5.025	5.581	5.536	5.553	5.593	5.553	5.569	5.353	5.379	5.391	5.441	5.398	5.395	5.466
3-Hydroxypicolinic acid	HMDB0013188	M+H	C6H5NO3	1.9223	pos	Organoheterocyclic compounds	Pyridines and derivatives	Pyridinecarboxylic acids and derivatives	140.034	0.033991	0.0225252	874-24-8	4.414	4.274	4.278	4.335	4.229	4.235	4.821	4.76	4.787	4.754	4.767	4.782	5.058	5.018	5.045	5.027	5.061	5.007	4.952	4.961	4.963	4.891	4.978	4.98	3.947	3.888	4.13	4.044	3.996	3.957	4.873	4.84	4.852	4.848	4.866	4.818	4.78
5-Hydroxykynurenine	PW_C008092;HMDB0012819	M+CH3OH+H	C10H12N2O4	1.9063	pos	Organic oxygen compounds	Organooxygen compounds	Carbonyl compounds	257.113	0.0823098	-0.544645	720-00-3	5.343	5.347	5.308	5.291	5.307	5.35	5.316	5.276	5.334	5.27	5.309	5.298	5.03	5.061	5.05	4.969	5.052	4.968	4.992	5.052	4.978	5.013	5.008	5.014	5.183	5.205	5.127	5.168	5.234	5.145	5.076	5.092	5.093	5.129	5.121	5.076	4.986
Avicularin	LMPK12112167;HMDB0030860	M+ACN+H	C20H18O11	1.8983	pos	Phenylpropanoids and polyketides	Flavonoids	Flavonoid glycosides	476.114	0.0143402	-9.94998	572-30-5	5.962	5.973	5.983	5.962	5.992	5.959	5.997	5.945	5.93	5.964	5.941	5.963	5.92	5.935	5.909	5.883	5.882	5.925	6.249	6.276	6.23	6.259	6.264	6.275	6.416	6.392	6.368	6.384	6.401	6.426	6.267	6.275	6.28	6.279	6.288	6.276	6.266
Celgosivir	HMDB0249792	M+H-H2O	C12H21NO5	1.8983	pos	Organoheterocyclic compounds	Indolizidines	Not Available	242.139	0.0756478	-0.505551	-	5.456	5.421	5.426	5.483	5.464	5.48	5.576	5.586	5.621	5.593	5.542	5.582	5.535	5.546	5.545	5.478	5.515	5.6	5.264	5.287	5.289	5.333	5.294	5.347	5.427	5.394	5.433	5.433	5.411	5.463	5.432	5.459	5.475	5.486	5.462	5.526	5.401
Serylmethionine	HMDB0029045	2M+ACN+Na	C8H16N2O4S	1.8824	pos	Organic acids and derivatives	Carboxylic acids and derivatives	Amino acids, peptides, and analogues	536.184	0.0305007	5.26706	3227-09-06	5.701	5.707	5.725	5.657	5.673	5.693	5.535	5.561	5.549	5.588	5.543	5.531	5.727	5.729	5.737	5.696	5.726	5.714	5.876	5.912	5.846	5.83	5.886	5.86	5.873	5.877	5.762	5.841	5.839	5.864	5.776	5.78	5.821	5.816	5.769	5.823	5.87
Glutaminylmethionine	HMDB0028803	2M+Na	C10H19N3O4S	1.8746	pos	Organic acids and derivatives	Carboxylic acids and derivatives	Amino acids, peptides, and analogues	577.211	0.0292541	4.31194	114659-59-5	5.776	5.747	5.725	5.688	5.681	5.705	5.735	5.76	5.78	5.814	5.687	5.7	5.712	5.823	5.702	5.78	5.764	5.788	5.819	5.858	5.755	5.791	5.868	5.833	5.972	5.955	5.948	5.945	5.944	5.978	5.594	5.637	5.617	5.563	5.579	5.587	5.799
Penciclovir	HMDB0014444	M+ACN+Na	C10H15N5O3	1.8746	pos	Organoheterocyclic compounds	Imidazopyrimidines	Purines and purine derivatives	317.134	0.17191	3.47913	39809-25-1	5.824	5.888	5.959	5.947	5.976	5.993	6.057	6.093	6.234	6.146	6.119	6.09	6.19	6.151	6.164	6.159	6.136	6.236	6.083	6.057	6.019	6.036	6.048	6.011	5.505	5.412	5.552	5.551	5.478	5.502	5.655	5.655	5.669	5.656	5.625	5.759	5.558
Tubulin Polymerization Inhibitor	HMDB0259320	M+NH4	C22H16O3	1.859	pos	Benzenoids	Anthracenes	Not Available	346.143	0.0506243	-2.81674	-	5.412	5.413	5.464	5.434	5.435	5.473	5.224	5.244	5.221	5.221	5.232	5.292	4.964	5.021	4.96	4.921	4.843	5.003	4.821	4.909	4.702	4.908	4.876	4.922	4.988	5.042	4.901	4.901	4.96	4.978	5.416	5.399	5.327	5.373	5.373	5.384	5.149
MeTRH	HMDB0254684	M+CH3OH+H	C17H24N6O4	1.8511	pos	Organic acids and derivatives	Carboxylic acids and derivatives	Amino acids, peptides, and analogues	409.219	0.0496371	-1.08269	-	5.053	5.088	5.109	5.023	5.104	5.025	5.165	5.178	5.192	5.216	5.214	5.205	5.664	5.665	5.712	5.656	5.703	5.699	4.95	4.996	5.031	4.975	4.996	4.993	5.017	5.062	5.187	5.169	5.064	5.173	4.951	4.931	5.092	4.997	4.979	5.024	5.129
Prolyl-Gamma-glutamate	HMDB0029031	M+CH3OH+H	C10H17N3O4	1.8431	pos	Organic acids and derivatives	Carboxylic acids and derivatives	Amino acids, peptides, and analogues	276.155	0.108421	-0.58036	-	5.002	5.082	5.055	5.02	5.046	5.013	4.895	4.808	4.789	4.925	4.983	4.929	4.935	4.956	4.928	4.884	4.948	4.79	4.481	4.637	4.44	4.578	4.67	4.667	4.483	4.435	4.593	4.251	4.686	4.55	4.659	4.703	4.627	4.62	4.557	4.667	4.215
Leu Val	others	M+H, M+Na	C11H22N2O3	2.6778	pos	others	others	others	231.17	0.0167759	-0.380151	-	6.088	6.095	6.11	6.106	6.101	6.072	5.585	5.567	5.603	5.596	5.575	5.599	5.631	5.594	5.637	5.609	5.592	5.611	5.754	5.748	5.741	5.757	5.759	5.759	5.236	5.233	5.278	5.214	5.242	5.254	5.432	5.363	5.362	5.404	5.35	5.412	5.152
Erythro-4-hydroxy-L-glutamate(1-)	HMDB0062752	2M+NH4	C5H9NO5	1.8351	pos	Organic acids and derivatives	Carboxylic acids and derivatives	Amino acids, peptides, and analogues	344.127	0.0331348	-8.645	-	5.317	5.269	5.408	5.267	5.275	5.319	5.528	5.554	5.561	5.495	5.564	5.563	4.416	4.353	4.72	4.289	4.383	4.441	4.958	5.006	4.969	4.966	4.876	4.986	5.597	5.572	5.462	5.567	5.605	5.584	5.409	5.406	5.404	5.398	5.389	5.411	5.199
Adenosine	HMDB0000050;HMDB0247583;PW_C000034;MJDBOTE0000767	M+H	C10H13N5O4	1.8351	pos	Nucleosides, nucleotides, and analogues	Purine nucleosides	Not Available	268.104	0.00486907	-0.620192	58-61-7	7.271	7.285	7.274	7.279	7.283	7.285	7.157	7.154	7.148	7.141	7.149	7.146	7.501	7.501	7.503	7.5	7.503	7.509	7.678	7.691	7.667	7.674	7.69	7.682	7.725	7.737	7.716	7.733	7.735	7.742	7.582	7.584	7.578	7.58	7.575	7.578	7.705
5-(4-Acetoxy-1-butynyl)-2,2'-bithiophene	HMDB0034454	M+ACN+H	C14H12O2S2	1.8273	pos	Organoheterocyclic compounds	Biothers and oligothiophenes	Not Available	318.064	0.0896262	7.79595	1219-28-9	5.169	5.202	5.198	5.12	5.128	5.081	5.174	5.172	5.139	5.148	5.2	5.172	5.364	5.394	5.399	5.321	5.349	5.372	5.308	5.325	5.256	5.329	5.295	5.322	4.572	4.68	4.867	4.505	4.711	4.806	5.721	5.727	5.697	5.692	5.714	5.721	5.202
Prolyl-Glutamate	HMDB0029016	M+H-2H2O	C10H16N2O5	1.8273	pos	Organic acids and derivatives	Carboxylic acids and derivatives	Amino acids, peptides, and analogues	209.092	0.270579	-0.10735	-	3.327	3.328	3.323	3.325	3.324	3.326	3.919	3.955	3.755	3.526	3.898	4.22	4.518	4.351	4.265	4.339	4.25	4.444	4.114	3.671	3.781	4.103	3.69	3.267	3.37	3.204	3.203	3.202	3.47	3.205	3.738	3.656	3.3	3.603	3.829	4.337	3.284
Difluorodeoxycytidine	HMDB0251266	2M+Na	C9H11F2N3O4	1.8193	pos	Nucleosides, nucleotides, and analogues	Pyrimidine nucleosides	Pyrimidine 2''othersdeoxyribonucleosides	549.134	0.0388399	1.89043	-	5.867	5.879	5.929	5.876	5.872	5.967	5.613	5.633	5.585	5.602	5.677	5.62	6.057	6.054	6.038	6.015	5.996	6.008	5.933	5.907	5.914	5.881	5.966	5.946	5.707	5.765	5.735	5.805	5.739	5.787	5.731	5.67	5.759	5.802	5.717	5.7	5.522
10-Acetoxydecarbamoylmitomycin C	HMDB0248002	M+H, M+Na	C16H19N3O5	2.6937	pos	Organoheterocyclic compounds	Indoles and derivatives	Indolequinones	334.139	0.0430609	-0.999833	-	5.083	5.088	5.001	5.068	5.088	5.064	4.908	4.884	4.94	4.991	4.77	4.916	4.079	4.18	4.193	4.317	3.911	4.235	4.599	4.514	4.572	4.535	4.613	4.509	4.536	4.554	4.639	4.505	4.653	4.576	5.139	5.056	5.108	5.127	5.11	5.169	4.806
4-Hydroxyphenytoin glucuronide	HMDB0060769;PW_C040701	M+ACN+H	C21H20N2O9	1.8036	pos	Organoheterocyclic compounds	Azolidines	Imidazolidines	486.146	0.0324975	-9.9341	-	5.938	5.999	5.926	5.927	5.916	5.96	5.951	5.96	5.932	5.897	5.978	5.953	5.959	5.875	6.037	5.916	5.952	5.884	6.021	6.054	6.013	6.058	6.062	6.028	6.098	6.112	6.078	6.04	6.011	6.046	5.897	5.955	5.894	5.934	5.905	5.923	6.146
HT-2 Toxin	HMDB0253219	M+H	C22H32O8	1.7958	pos	Lipids and lipidotherslike molecules	Prenol lipids	Sesquiterpenoids	425.214	0.0525864	-7.52117	26934-87-2	5.91	5.902	5.983	5.92	5.912	5.914	6.13	6.092	6.113	6.076	6.096	6.098	6.059	5.991	6.023	5.941	6.047	5.954	5.991	6.053	6.029	6.021	6.01	6.003	6.189	6.196	6.178	6.13	6.153	6.178	5.883	5.902	5.936	5.877	5.949	5.905	6.018
Stavudine	PW_C009132;HMDB0014787	M+H-2H2O	C10H12N2O4	1.7958	pos	Nucleosides, nucleotides, and analogues	Nucleoside and nucleotide analogues	Not Available	189.066	0.0693356	-0.260809	3056-17-5	4.019	4.268	4.159	3.638	4.379	4.061	4.454	4.362	4.639	4.547	4.562	4.572	4.239	4.453	4.553	4.401	4.568	4.58	4.641	4.591	4.593	4.374	4.532	4.666	4.86	4.778	4.822	4.803	4.752	4.802	4.416	4.12	4.073	4.104	4.087	4.286	4.596
Amygdalin	HMDB0035030;MJDBOTE0001644	M+NH4	C20H27NO11	1.7801	pos	Organic oxygen compounds	Organooxygen compounds	Carbohydrates and carbohydrate conjugates	475.193	0.0243674	2.48653	29883-15-6	5.637	5.712	5.707	5.577	5.723	5.636	5.865	5.859	5.817	5.809	5.856	5.873	5.981	5.993	6.009	5.962	5.923	5.97	5.584	5.552	5.573	5.628	5.685	5.586	6.011	5.979	6.009	5.942	5.957	6.005	5.862	5.883	5.911	5.869	5.885	5.876	5.923
Kyotorphin	HMDB0029099;HMDB0005768	M+H	C15H23N5O4	1.7721	pos	Organic acids and derivatives	Carboxylic acids and derivatives	Amino acids, peptides, and analogues	338.182	0.0833586	-1.27753	70904-56-2	4.916	4.767	4.471	4.754	4.47	4.716	4.32	4.392	4.311	4.654	4.306	4.321	4.521	4.453	4.494	4.458	4.511	4.238	4.864	4.543	4.37	4.714	4.747	4.582	5.1	5.025	4.953	5.074	5.08	4.919	5.313	5.318	5.289	5.283	5.347	5.323	5.644
Tyr Val Lys	others	M+H	C20H32N4O5	1.7641	pos	others	others	others	409.244	0.079243	-1.16555	-	5.249	5.308	5.263	5.238	5.15	5.261	5.242	5.171	5.114	5.213	5.086	5.09	5.221	5.088	5.183	5.239	5.173	5.201	4.495	4.802	4.684	4.868	4.842	4.705	4.781	4.758	4.846	4.858	4.771	4.787	5.091	5.024	4.474	4.836	5.017	4.967	4.802
Riboflavin cyclic-4',5'-phosphate	HMDB0059614	M+H-H2O	C17H19N4O8P	1.7561	pos	Organoheterocyclic compounds	Pteridines and derivatives	Alloxazines and isoalloxazines	421.091	0.068583	0.0311342	-	5.654	5.617	5.642	5.677	5.625	5.61	5.04	5.147	5.242	5.082	5.035	5.269	6.123	6.079	6.145	6.099	6.05	6.11	3.773	3.776	3.904	4.111	3.777	3.772	3.707	3.983	3.709	4.263	3.89	3.829	5.724	5.67	5.67	5.713	5.706	5.694	4.588
4-[(2,4-Dihydroxy-3,3-dimethylbutanoyl)amino]butanoic acid	HMDB0246316	M+H, M+Na	C10H19NO5	2.7335	pos	Organic acids and derivatives	Carboxylic acids and derivatives	Amino acids, peptides, and analogues	234.133	0.0341463	-0.589933	-	4.848	4.865	4.906	4.87	4.873	4.881	4.607	4.685	4.699	4.587	4.608	4.73	5.344	5.296	5.331	5.334	5.332	5.381	4.991	4.96	4.966	5.014	5.012	5.062	4.971	5.023	5.007	5.006	5.049	5.044	5.118	5.083	5.088	5.105	5.144	5.106	5.002
S-Adenosyl-L-homocysteine	HMDB0000939	M+H	C14H20N6O5S	1.7327	pos	Organoheterocyclic compounds	Lactones	Gamma butyrolactones	385.128	0.0219822	-1.01652	979-92-0	5.997	5.956	5.959	5.999	5.98	5.981	5.908	5.932	5.912	5.922	5.917	5.912	5.716	5.728	5.719	5.725	5.72	5.757	5.663	5.623	5.622	5.582	5.636	5.664	5.899	5.848	5.891	5.881	5.886	5.902	6.043	6.087	6.006	6.039	6.036	6.013	6.112
Linatine	HMDB0038516	M+H-H2O	C10H17N3O5	1.7327	pos	Organic acids and derivatives	Carboxylic acids and derivatives	Amino acids, peptides, and analogues	242.113	0.124178	-0.700834	10139-06-7	4.76	4.743	4.831	4.827	4.934	4.953	5.047	5.021	5.184	4.925	4.835	4.901	5.808	5.714	5.757	5.768	5.781	5.895	5.221	5.283	5.257	5.267	5.291	5.274	5.311	5.3	5.454	5.333	5.354	5.345	5.256	5.305	5.284	5.191	5.339	5.396	5.333
Ser Leu	others	M+H	C9H18N2O4	1.7251	pos	others	others	others	219.134	0.0265157	-0.37341	-	5.588	5.61	5.622	5.626	5.62	5.642	4.98	4.982	5.017	5.003	4.976	4.984	4.537	4.556	4.607	4.566	4.526	4.68	5.111	5.094	5.102	5.041	5.036	5.056	4.384	4.383	3.992	4.193	4.259	4.284	4.358	4.474	4.645	4.54	4.6	4.287	4.152
Ecgonine	HMDB0006548	M+ACN+H	C9H15NO3	1.7171	pos	Alkaloids and derivatives	Tropane alkaloids	Not Available	227.139	0.0168186	-0.835925	481-37-8	5.883	5.83	5.868	5.851	5.862	5.882	5.95	5.969	5.964	5.961	5.972	5.959	5.751	5.774	5.778	5.724	5.766	5.765	5.832	5.789	5.786	5.811	5.805	5.811	5.912	5.902	5.903	5.9	5.916	5.907	6.053	6.042	6.044	6.047	6.034	6.044	5.933
4-Hydroxybenzaldehyde	HMDB0011718;MJDBOTE0000554	M+H	C7H6O2	1.7171	pos	Organic oxygen compounds	Organooxygen compounds	Carbonyl compounds	123.044	0.00322751	1.62923	123-08-0	6.372	6.368	6.374	6.384	6.385	6.393	6.312	6.315	6.3	6.312	6.303	6.323	6.466	6.474	6.472	6.474	6.471	6.472	6.135	6.139	6.133	6.141	6.14	6.128	6.342	6.351	6.351	6.346	6.358	6.356	6.511	6.494	6.505	6.496	6.496	6.494	6.38
Leonoside B	HMDB0040343	M+ACN+Na	C36H48O19	1.7092	pos	Organic oxygen compounds	Organooxygen compounds	Carbohydrates and carbohydrate conjugates	848.302	0.03635	9.14545	140147-67-7	6.225	6.215	6.226	6.165	6.16	6.2	5.768	5.74	5.814	5.768	5.819	5.679	5.711	5.779	5.654	5.654	5.693	5.799	5.73	5.646	5.513	5.676	5.576	5.672	6.085	6.043	6.095	5.962	6.008	6.038	6.199	6.185	6.144	6.156	6.19	6.138	6.088
Paritaprevir	HMDB0256130	M+CH3OH+H	C40H43N7O7S	1.7013	pos	Organoheterocyclic compounds	Quinolines and derivatives	Benzoquinolines	798.322	0.0592274	-7.2867	-	6.235	6.23	6.23	6.215	6.253	6.243	5.761	5.801	5.795	5.848	5.814	5.77	5.461	5.408	5.409	5.417	5.386	5.326	5.873	5.818	5.762	5.838	5.832	5.775	5.967	5.905	5.891	5.9	5.897	5.871	5.9	5.803	5.816	5.89	5.91	5.863	5.689
Aciclovir	HMDB0014925;MJDBOTE0001429	2M+NH4	C8H11N5O3	1.7013	pos	Organoheterocyclic compounds	Imidazopyrimidines	Purines and purine derivatives	468.207	0.110661	2.04265	59277-89-3	5.345	5.358	5.213	5.344	5.324	5.29	5.065	5.048	4.933	4.938	5.174	5.221	4.868	4.573	4.627	4.744	4.84	4.715	5.135	5.288	5.311	5.1	5.304	5.375	5.413	5.48	5.495	5.521	5.5	5.543	4.812	4.733	4.772	4.131	4.854	4.585	5.099
Warfarin	PW_C001294;HMDB0001935	M+H	C19H16O4	1.6774	pos	Phenylpropanoids and polyketides	Coumarins and derivatives	Hydroxycoumarins	309.111	0.0717246	-3.73588	81-81-2	4.93	4.961	4.875	4.96	4.854	4.832	4.959	5.001	4.959	4.883	5.009	4.959	2.266	3.309	2.268	2.268	3.702	3.711	5.129	5.175	5.185	5.184	5.157	5.197	4.811	4.958	4.884	4.975	4.961	4.804	5.397	5.49	5.467	5.419	5.5	5.506	5.225
5-(Diethylphosphono)-5-methyl-1-pyrroline N-Oxide	HMDB0251018	M+H-2H2O	C9H18NO4P	1.6616	pos	Organic acids and derivatives	Organic phosphonic acids and derivatives	Phosphonic acid diesters	200.085	0.0889619	7.94232	-	3.445	1.783	3.839	3.461	3.58	3.757	4.081	4.318	4.844	4.2	4.167	4.563	4.865	4.693	4.916	4.779	4.905	5.084	5.096	5.031	5.015	5	5.065	5.078	5.011	4.789	5.033	4.855	4.782	4.874	4.803	4.795	5	4.804	4.827	5.061	4.829
Roxadustat	HMDB0252245	M+ACN+H	C19H16N2O5	1.6538	pos	Organic acids and derivatives	Carboxylic acids and derivatives	Amino acids, peptides, and analogues	394.143	0.074163	8.50829	-	5.438	5.45	5.499	5.386	5.467	5.444	5.622	5.643	5.632	5.619	5.589	5.646	0.061	0.06024	0.06126	0.06122	0.06067	0.06089	4.193	3.862	4.346	4.345	4.109	4.048	5.757	5.733	5.77	5.771	5.771	5.74	4.714	4.849	4.719	4.824	4.97	4.831	4.688
Majoranin	HMDB0037334	M+ACN+Na	C18H16O8	1.6458	pos	Phenylpropanoids and polyketides	Flavonoids	Oothersmethylated flavonoids	424.102	0.0390167	3.61387	76844-67-2	4.48	4.561	4.741	4.627	4.572	4.655	5.086	5.054	5.125	4.908	5.04	5.062	4.659	4.574	4.265	4.543	3.785	4.588	4.748	4.806	4.818	4.734	4.649	4.571	5.223	5.266	5.219	5.263	5.299	5.313	5.151	5.061	5.101	5.162	5.255	5.009	5.155
5-Hydroxylysine	HMDB0245508;HMDB0000450	M+ACN+H	C6H14N2O3	1.6378	pos	Organic acids and derivatives	Carboxylic acids and derivatives	Amino acids, peptides, and analogues	204.134	0.0150921	-0.655494	1190-94-9	5.707	5.708	5.695	5.652	5.686	5.676	5.798	5.792	5.805	5.814	5.817	5.796	6.485	6.473	6.493	6.476	6.48	6.492	5.63	5.635	5.639	5.635	5.663	5.672	5.652	5.629	5.67	5.637	5.662	5.671	5.639	5.63	5.658	5.644	5.674	5.68	5.475
3-oxo-2-propyl-1,4-dihydroisoquinoline-1-carboxylic acid	others	M+H, M+NH4	C13H15NO3	2.8288	pos	others	others	others	251.139	0.0174958	-0.871188	-	6.253	6.248	6.252	6.267	6.255	6.243	6.184	6.185	6.201	6.178	6.178	6.196	5.843	5.822	5.834	5.826	5.833	5.811	5.93	5.93	5.924	5.926	5.912	5.922	6.13	6.132	6.137	6.128	6.138	6.137	5.612	5.609	5.596	5.611	5.578	5.593	5.536
Threonylproline	HMDB0029069	M+H	C9H16N2O4	1.6298	pos	Organic acids and derivatives	Carboxylic acids and derivatives	Amino acids, peptides, and analogues	217.118	0.00852893	-0.273086	46398-79-2	6.516	6.508	6.521	6.506	6.513	6.519	6.487	6.503	6.498	6.502	6.493	6.503	6.328	6.321	6.334	6.316	6.326	6.328	6.204	6.188	6.195	6.193	6.203	6.186	6.199	6.187	6.193	6.189	6.21	6.198	6.39	6.388	6.395	6.39	6.39	6.392	6.343
Diaminopimelic acid	HMDB0001370;HMDB0242532	M+ACN+H	C7H14N2O4	1.6219	pos	Organic acids and derivatives	Carboxylic acids and derivatives	Amino acids, peptides, and analogues	232.129	0.0296733	-0.992661	583-93-7	5.573	5.574	5.579	5.586	5.588	5.586	5.116	5.127	5.093	5.115	5.103	5.111	4.723	4.671	4.7	4.706	4.654	4.732	4.974	4.938	4.972	4.978	4.932	4.955	4.494	4.399	4.355	4.472	4.444	4.478	4.584	4.552	4.46	4.535	4.53	4.539	3.949
5-Hydroxyvalproic acid	PW_C008640;HMDB0013898	M+ACN+H	C8H16O3	1.6219	pos	Lipids and lipidotherslike molecules	Fatty Acyls	Fatty acids and conjugates	202.144	0.0252826	-0.657689	53660-23-4	3.762	3.712	3.766	3.749	3.767	3.46	3.4	3.873	3.808	3.819	3.721	3.721	4.111	3.981	3.913	3.89	4.146	3.856	3.867	3.632	3.961	3.482	4.015	3.753	3.979	3.011	3.312	3.578	3.411	3.819	4.224	4.119	4.184	4.211	4.138	4.218	4.052
D-Arabinono-1,4-lactone	HMDB0302833	M+ACN+H	C5H8O5	1.6059	pos	Organic oxygen compounds	Organooxygen compounds	Carbohydrates and carbohydrate conjugates	190.071	0.0238846	-0.197599	2782-09-04	5.075	5.045	5.05	5.031	5.034	5.075	4.881	4.836	4.861	4.888	4.803	4.859	4.924	4.833	4.873	4.863	4.88	4.817	4.822	4.811	4.787	4.814	4.835	4.852	4.62	4.547	4.576	4.593	4.56	4.587	5.21	5.285	5.24	5.238	5.237	5.205	5.423
3-Hydroxycinnamoylglycine sulfate	HMDB0304916	M+CH3OH+H	C11H11NO7S	1.5979	pos	Not Available	Not Available	Not Available	334.059	0.00989951	-0.932397	-	6.389	6.377	6.373	6.382	6.369	6.394	6.179	6.203	6.194	6.168	6.196	6.2	6.788	6.782	6.787	6.762	6.776	6.785	5.73	5.738	5.714	5.726	5.72	5.712	5.854	5.844	5.85	5.857	5.869	5.859	6.573	6.56	6.568	6.562	6.557	6.577	6.068
5-amino-1-[3,4-dihydroxy-5-(hydroxymethyl)oxolan-2-yl]imidazole-4-carboxamide	others	M+H	C9H14N4O5	1.5979	pos	others	others	others	259.104	0.14149	-0.178737	-	1.961	1.962	1.957	1.959	1.958	1.96	1.898	1.896	1.902	1.894	1.883	1.899	4.178	4.078	4.177	4.042	4.027	4.173	1.902	1.905	1.895	1.901	1.906	1.901	4.736	4.754	4.722	4.74	4.785	4.662	3.323	3.261	3.368	1.937	1.937	1.936	1.919
N-alpha-Acetyl-L-lysine	HMDB0000446	M+H-H2O	C8H16N2O3	1.582	pos	Organic acids and derivatives	Carboxylic acids and derivatives	Amino acids, peptides, and analogues	171.113	0.0272093	0.86013	1946-82-3	4.885	4.969	4.946	5.004	4.955	4.915	4.955	4.946	4.929	4.977	4.966	4.931	5.334	5.326	5.342	5.316	5.349	5.3	5.309	5.29	5.304	5.272	5.278	5.305	4.817	4.761	4.791	4.884	4.819	4.715	4.998	4.92	5.016	4.99	5.002	5.002	4.952
TRIAZIQUONE	HMDB0259153	M+H, M+Na	C12H13N3O2	2.8924	pos	Organic oxygen compounds	Organooxygen compounds	Carbonyl compounds	232.108	0.0322105	-0.287222	68-76-8	0.1455	0.1457	0.1442	0.1449	0.1444	0.145	0.1281	0.1276	0.1292	0.1271	0.1243	0.1285	0.141	0.1394	0.1416	0.1415	0.1403	0.1408	0.1293	0.1299	0.1273	0.129	0.1301	0.129	0.113	0.1138	0.1135	0.1133	0.1095	0.114	0.1372	0.138	0.1377	0.1385	0.1384	0.1383	0.1336
Leu Lys	others	M+H	C12H25N3O3	1.5342	pos	others	others	others	260.197	0.0222399	-0.834664	-	5.879	5.872	5.871	5.878	5.871	5.866	5.52	5.519	5.543	5.539	5.529	5.544	5.41	5.408	5.431	5.408	5.43	5.408	5.268	5.254	5.248	5.23	5.25	5.248	5.293	5.301	5.3	5.312	5.306	5.317	5.395	5.348	5.367	5.362	5.395	5.36	5.095
Tenuazonic acid	HMDB0036074	M+H-H2O	C10H15NO3	1.4784	pos	Organoheterocyclic compounds	Pyrrolines	Not Available	180.102	0.0421124	-0.159026	27778-66-1;610-88-8	6.073	6.074	6.088	6.089	6.088	6.093	6.363	6.368	6.389	6.371	6.387	6.366	6.097	6.078	6.082	6.078	6.094	6.118	6.233	6.237	6.24	6.236	6.244	6.243	6.243	6.244	6.262	6.25	6.256	6.247	6.219	6.214	6.213	6.213	6.217	6.224	6.144
1-Methyladenosine	HMDB0003331;HMDB0243935	M+H	C11H15N5O4	1.4704	pos	Nucleosides, nucleotides, and analogues	Purine nucleosides	Not Available	282.119	0.0252018	-0.860871	15763-06-1	5.88	5.892	5.863	5.877	5.864	5.904	5.505	5.503	5.511	5.469	5.492	5.49	5.737	5.736	5.738	5.719	5.738	5.736	5.522	5.527	5.531	5.525	5.527	5.523	5.366	5.351	5.369	5.36	5.392	5.35	5.691	5.651	5.697	5.676	5.674	5.701	5.491
D-Dopachrome	HMDB0011622	M+ACN+H	C9H7NO4	1.4226	pos	Organic acids and derivatives	Carboxylic acids and derivatives	Amino acids, peptides, and analogues	235.071	0.0330056	-0.900182	203000-17-3	4.475	4.703	4.628	4.6	4.61	4.629	4.87	4.804	4.816	4.804	4.701	4.867	4.693	4.725	4.74	4.788	4.859	4.801	4.848	4.738	4.751	4.87	4.716	4.768	5.138	5.106	5.117	5.113	5.134	5.145	4.847	4.811	4.844	4.799	4.821	4.781	5.057
Gln Thr Ile	others	M+H	C15H28N4O6	1.3987	pos	others	others	others	361.208	0.011988	-1.55967	-	5.949	5.954	5.924	5.945	5.925	5.934	6.066	6.079	6.078	6.077	6.095	6.075	6.102	6.092	6.099	6.088	6.094	6.091	6.049	6.032	6.033	6.028	6.049	6.028	6.076	6.042	6.063	6.084	6.093	6.056	6.081	6.066	6.082	6.072	6.087	6.074	6.205
1-Pyrroline-4-hydroxy-2-carboxylate	PW_C001512;HMDB0002234	2M+H	C5H7NO3	1.3827	pos	Organoheterocyclic compounds	Pyrrolines	Not Available	259.092	0.0563381	-0.714845	9054-77-7	4.901	4.861	4.83	4.849	4.987	4.946	5.1	5.096	5.114	5.067	5.074	5.173	5.043	5.053	5.053	5.04	5.05	5.068	4.905	4.858	4.836	4.815	4.829	4.774	4.512	4.534	4.521	4.583	4.603	4.465	5.392	5.43	5.472	5.442	5.461	5.461	5.103
L-Norleucine	HMDB0001645	M+ACN+H	C6H13NO2	1.3827	pos	Organic acids and derivatives	Carboxylic acids and derivatives	Amino acids, peptides, and analogues	173.128	0.029312	0.0707022	327-57-1	4.898	4.854	4.888	4.922	4.868	4.934	4.945	4.941	4.914	4.959	4.975	4.956	4.416	4.437	4.469	4.47	4.428	4.453	4.884	4.793	4.879	4.806	4.808	4.781	4.972	4.982	5.002	5.018	5.009	4.967	5.154	5.185	5.202	5.154	5.183	5.198	5.03
Pyroglutamic Acid	HMDB0000267;PW_C000182;MJDBOTE0000549	M+H	C5H7NO3	1.3668	pos	Organic acids and derivatives	Carboxylic acids and derivatives	Amino acids, peptides, and analogues	130.05	0.064628	0.910161	98-79-3	6.956	6.955	6.962	6.965	6.973	6.968	7.02	7.011	7.018	7.014	6.991	7.029	6.948	6.936	6.95	6.951	6.955	6.949	6.91	6.907	6.9	6.909	6.911	6.907	6.85	6.853	6.861	6.849	6.935	6.864	7.128	7.13	7.136	7.134	7.136	7.142	6.978
(+/-)-Propionylcarnitine	others	M+H	C10H19NO4	1.3429	pos	others	others	others	218.139	0.0296434	-0.288577	-	3.278	4.135	3.329	3.776	3.776	4.146	3.886	4.393	3.995	4.303	4.342	4.096	4.321	4.573	4.53	4.462	4.393	4.622	5.604	5.596	5.592	5.594	5.599	5.598	4.475	4.332	4.434	4.43	4.185	4.331	4.648	4.679	4.733	4.74	4.795	4.729	4.474
Polyribophosphate	HMDB0256690	M+2Na-H	C10H19O12P	1.2713	pos	Organic oxygen compounds	Organooxygen compounds	Carbohydrates and carbohydrate conjugates	407.03	0.0213539	-6.42414	-	6.321	6.324	6.337	6.335	6.329	6.332	6.021	6	5.992	6.048	6.043	6	6.092	6.107	6.11	6.123	6.098	6.109	6.146	6.146	6.13	6.162	6.158	6.166	6.153	6.151	6.162	6.158	6.183	6.176	6.211	6.206	6.221	6.188	6.214	6.225	6.378
L-Pyridosine	HMDB0029443	M+H, M+NH4	C12H18N2O4	3.0197	pos	Organic acids and derivatives	Carboxylic acids and derivatives	Amino acids, peptides, and analogues	272.16	0.0382952	-0.921994	31489-08-4	5.482	5.484	5.463	5.449	5.455	5.456	5.299	5.307	5.307	5.27	5.287	5.32	4.988	4.956	4.944	4.914	4.982	4.929	5.23	5.276	5.285	5.257	5.264	5.275	5.227	5.245	5.228	5.266	5.216	5.232	5.203	5.224	5.179	5.178	5.188	5.205	5.37
Valylproline	HMDB0029135	M+CH3OH+H	C10H18N2O3	1.2554	pos	Organic acids and derivatives	Carboxylic acids and derivatives	Amino acids, peptides, and analogues	247.165	0.0763974	-0.855878	20488-27-1	3.54	3.265	3.26	3.262	3.26	3.262	3.2	3.198	3.204	3.196	3.185	3.201	3.248	3.242	3.25	3.691	3.623	3.247	3.204	3.207	3.197	3.203	3.207	3.203	3.137	3.141	3.139	3.139	3.122	3.142	3.234	3.237	3.236	3.243	3.239	3.238	3.221
N2-(2-Carboxymethyl-2-hydroxysuccinoyl)arginine	HMDB0032766	M+H	C12H20N4O8	1.2474	pos	Organic acids and derivatives	Carboxylic acids and derivatives	Amino acids, peptides, and analogues	349.135	0.0447478	-0.475063	87605-91-2	5.166	5.097	5.109	5.175	5.164	5.128	4.867	4.718	4.852	4.824	4.79	4.847	5.692	5.658	5.621	5.65	5.688	5.718	4.903	5.013	4.96	4.945	4.96	4.952	5.072	5.062	5.009	5.107	5.012	5.039	5.515	5.519	5.478	5.449	5.572	5.524	5.051
Hypoglycin B	HMDB0029428	M+CH3OH+H	C12H18N2O5	1.1917	pos	Organic acids and derivatives	Carboxylic acids and derivatives	Amino acids, peptides, and analogues	303.155	0.00709199	-0.715084	502-37-4	8.811	8.809	8.807	8.812	8.798	8.809	8.826	8.821	8.816	8.825	8.842	8.823	8.726	8.721	8.723	8.722	8.731	8.728	8.9	8.906	8.903	8.909	8.905	8.902	8.768	8.771	8.779	8.779	8.795	8.774	8.553	8.545	8.549	8.542	8.55	8.548	8.655
Indole-3-acetic Acid	HMDB0302181;HMDB0000197;MJDBZSJ0000111	M+H	C10H9NO2	1.1917	pos	Organoheterocyclic compounds	Indoles and derivatives	Indolyl carboxylic acids and derivatives	176.071	0.0294304	-0.200044	87-51-4	5.444	5.418	5.42	5.437	5.422	5.413	5.435	5.451	5.444	5.471	5.456	5.447	5.398	5.382	5.422	5.404	5.405	5.421	5.545	5.541	5.55	5.539	5.539	5.503	5.402	5.363	5.399	5.396	5.435	5.411	5.284	5.284	5.314	5.262	5.299	5.256	5.354
Threonylglutamine	HMDB0029059	M+H	C9H17N3O5	1.1838	pos	Organic acids and derivatives	Carboxylic acids and derivatives	Amino acids, peptides, and analogues	248.124	0.0106426	-0.579512	96337-79-0	5.943	5.938	5.946	5.926	5.921	5.932	6.122	6.115	6.105	6.123	6.12	6.091	6.161	6.145	6.153	6.158	6.164	6.17	5.974	5.98	5.971	5.992	5.987	5.97	6.168	6.178	6.169	6.189	6.189	6.178	6.166	6.168	6.172	6.165	6.169	6.172	5.991
Ile Arg	others	M+H	C12H25N5O3	1.1759	pos	others	others	others	288.203	0.0426654	-1.35856	-	6.159	6.149	6.159	6.158	6.142	6.16	5.522	5.548	5.508	5.522	5.547	5.507	5.008	5.076	5.092	5.075	5.104	5.072	5.416	5.399	5.437	5.453	5.437	5.425	4.892	4.851	4.905	4.996	4.978	5.065	5.085	5.031	5.091	5.019	4.968	5.087	4.564
Isoleucyl-Glutamate	HMDB0028906	M+H-H2O	C11H20N2O5	1.168	pos	Organic acids and derivatives	Carboxylic acids and derivatives	Amino acids, peptides, and analogues	243.134	0.00757238	-0.398942	-	7.105	7.095	7.099	7.104	7.093	7.103	7.242	7.238	7.232	7.244	7.255	7.245	6.666	6.659	6.662	6.67	6.663	6.678	6.889	6.896	6.89	6.901	6.896	6.887	7.219	7.226	7.232	7.234	7.243	7.225	7.134	7.127	7.131	7.127	7.13	7.133	7.167
3,7-Dimethylquercetin	HMDB0029263	M+H-2H2O	C17H14O7	1.1601	pos	Phenylpropanoids and polyketides	Flavonoids	Oothersmethylated flavonoids	295.059	0.0192603	-2.64985	2068-02-02	5.433	5.44	5.363	5.448	5.454	5.403	5.417	5.391	5.413	5.361	5.431	5.413	4.98	5.096	5.008	5.092	5.085	5.085	5.049	5.028	5.118	5.076	5.106	5.012	5.603	5.634	5.617	5.622	5.664	5.58	5.391	5.387	5.422	5.397	5.396	5.406	5.401
Niacinamide	PW_C001086;HMDB0001406	M+H	C6H6N2O	1.1601	pos	Organoheterocyclic compounds	Pyridines and derivatives	Pyridinecarboxylic acids and derivatives	123.055	0.0379328	1.42233	98-92-0	4.81	4.728	4.761	4.783	4.795	4.806	4.98	5.016	4.971	4.978	5.057	4.992	5.061	5.051	5.036	5.031	5.069	5.046	4.884	4.955	4.875	4.943	4.929	4.956	5.001	5.034	5.038	5.043	5.085	5.037	5.084	5.099	5.136	5.089	5.078	5.118	4.992
Alanylisoleucine	HMDB0028690	M+H-H2O	C9H18N2O3	1.1522	pos	Organic acids and derivatives	Carboxylic acids and derivatives	Amino acids, peptides, and analogues	185.128	0.0939801	-0.0236341	29727-65-9	4.127	4.104	4.045	4.033	3.663	4.347	4.139	4.08	3.794	4.141	4.401	3.901	4.59	4.611	4.516	4.731	4.615	4.669	5.474	5.505	5.483	5.504	5.482	5.465	4.218	4.082	4.159	3.907	4.134	4.431	4.719	4.818	4.799	4.676	4.586	4.671	4.835
Urocanic Acid	PW_C000205;HMDB0062562;HMDB0000301;MJDBOTE0000716	M+H	C6H6N2O2	1.1442	pos	Organoheterocyclic compounds	Azoles	Imidazoles	139.05	0.030983	-0.0546635	104-98-3;3465-72-3	5.75	5.738	5.749	5.74	5.737	5.736	5.647	5.651	5.643	5.631	5.663	5.648	5.567	5.583	5.57	5.581	5.603	5.578	5.54	5.534	5.52	5.548	5.574	5.525	5.263	5.268	5.266	5.3	5.394	5.338	5.796	5.79	5.79	5.79	5.777	5.791	5.779
2-Hydroxyfelbamate	PW_C040524;HMDB0060670	M+CH3OH+H	C11H14N2O5	1.1364	pos	Lipids and lipidotherslike molecules	Glycerolipids	Not Available	287.124	0.0872981	-0.523919	-	5.196	5.292	5.31	5.27	5.391	5.361	5.224	5.23	5.306	5.228	5.249	5.182	5.516	5.487	5.475	5.523	5.524	5.597	5.269	5.182	5.278	5.295	5.192	5.327	5.164	5.245	5.367	5.235	5.32	5.273	5.545	5.586	5.601	5.567	5.563	5.615	5.6
Gimatecan	HMDB0252718	M+K	C25H25N3O5	1.1285	pos	Alkaloids and derivatives	Camptothecins	Not Available	486.146	0.0316289	8.1885	-	5.642	5.672	5.624	5.678	5.565	5.649	5.224	5.302	5.374	5.465	5.339	5.345	5.331	5.296	5.342	5.346	5.336	5.325	5.883	5.901	5.845	5.86	5.93	5.902	5.766	5.85	5.757	5.862	5.76	5.781	5.83	5.849	5.879	5.848	5.826	5.814	5.872
Pseudoecgonine	HMDB0006348	M+ACN+H	C9H15NO3	1.1285	pos	Alkaloids and derivatives	Tropane alkaloids	Not Available	227.139	0.0157575	-0.842021	-	5.935	5.933	5.915	5.941	5.913	5.928	6.03	6.011	6.005	5.999	6.04	6.02	5.507	5.483	5.522	5.534	5.518	5.526	5.835	5.853	5.865	5.876	5.864	5.864	5.974	6.022	6.023	6.001	6.029	6.013	6.179	6.169	6.174	6.176	6.175	6.168	6.001
Oxamniquine	HMDB0015228	M+H-2H2O, M+Na	C14H21N3O3	3.0994	pos	Organoheterocyclic compounds	Quinolines and derivatives	Nitroquinolines and derivatives	244.144	0.150635	-0.169785	21738-42-1	4.133	4.109	4.138	4.133	3.723	4.046	4.037	3.981	3.959	3.876	3.989	3.888	3.99	3.845	4.161	3.998	4.08	3.837	3.881	3.977	3.981	3.724	3.833	3.618	3.529	3.446	3.539	3.412	3.728	3.382	4.082	3.439	3.881	3.346	3.365	3.17	3.467
METHACHOLINE	HMDB0015654	M+H	C8H17NO2	1.0494	pos	Organic nitrogen compounds	Organonitrogen compounds	Quaternary ammonium salts	160.133	0.015145	-0.0891984	55-92-5	6.023	6.021	6.022	6.018	6.012	6.009	5.798	5.778	5.764	5.806	5.763	5.78	5.789	5.791	5.795	5.798	5.776	5.8	5.453	5.474	5.451	5.455	5.474	5.461	5.514	5.544	5.515	5.554	5.546	5.569	5.573	5.518	5.558	5.578	5.543	5.574	5.721
S-Cysteinosuccinic Acid	HMDB0029418	M+H	C7H11NO6S	1.0334	pos	Organic acids and derivatives	Carboxylic acids and derivatives	Amino acids, peptides, and analogues	238.038	0.0681939	-0.44717	34317-60-7	4.777	4.908	4.885	4.783	4.87	4.783	4.855	4.79	4.807	4.908	4.846	4.857	5.054	4.94	5.019	5.034	5.035	5.086	4.308	4.155	4.494	4.461	4.515	4.479	4.691	4.844	4.766	4.741	4.722	4.762	4.715	4.747	4.806	4.747	4.874	4.759	4.565
N-Acetylputrescine	HMDB0002064	M+H	C6H14N2O	1.0256	pos	Organic acids and derivatives	Carboximidic acids and derivatives	Carboximidic acids	131.118	0.067348	0.749094	5699-41-2;18233-70-0	3.843	3.886	3.727	3.773	3.727	3.609	4.093	4.11	4.065	3.95	4.222	4.154	3.173	3.167	3.244	3.174	3.17	3.183	3.796	3.764	3.668	3.748	3.807	3.755	3.467	3.291	3.695	3.21	3.514	3.422	4.257	4.162	4.272	4.112	4.222	4.252	4.136
Glu Phe Asp	others	M+H, M+Na	C18H23N3O8	3.1632	pos	others	others	others	410.155	0.0308086	-0.849164	-	5.366	5.406	5.366	5.415	5.383	5.401	5.549	5.576	5.564	5.573	5.544	5.583	5.123	5.163	5.202	5.153	5.175	5.145	5.498	5.492	5.526	5.524	5.501	5.525	5.333	5.303	5.335	5.312	5.309	5.302	5.423	5.454	5.458	5.444	5.463	5.447	5.29
Pretyrosine	HMDB0304809	M+H-H2O	C10H13NO5	1.0177	pos	Organic acids and derivatives	Carboxylic acids and derivatives	Amino acids, peptides, and analogues	210.076	0.0267052	-1.25355	53078-86-7	6.023	6.045	6.038	6.015	6.002	6.013	6.145	6.13	6.112	6.173	6.121	6.151	6.361	6.371	6.379	6.371	6.361	6.333	5.837	5.825	5.841	5.834	5.854	5.836	5.969	6.012	5.957	5.987	6.003	5.963	6.382	6.377	6.386	6.373	6.39	6.358	6.626
4-Guanidinobutanoic Acid	HMDB0031842;HMDB0003464;MJDBOTE0001114	M+H	C5H11N3O2	1.0177	pos	Phenylpropanoids and polyketides	Stilbenes	Not Available	146.092	0.0119655	-0.106997	500-65-2;463-00-3	5.578	5.609	5.613	5.607	5.616	5.615	5.488	5.455	5.49	5.465	5.451	5.462	5.474	5.491	5.498	5.482	5.491	5.526	5.508	5.551	5.538	5.537	5.541	5.529	5.366	5.366	5.37	5.361	5.414	5.371	5.803	5.825	5.828	5.818	5.848	5.863	5.655
Leucyl-Lysine	HMDB0028934	M+H	C12H25N3O3	1.0019	pos	Organic acids and derivatives	Carboxylic acids and derivatives	Amino acids, peptides, and analogues	260.197	0.0615273	-0.796572	-	5.959	5.972	5.946	5.932	5.947	5.93	5.416	5.395	5.374	5.361	5.391	5.451	5.111	5.142	5.063	5.126	5.105	5.162	5.307	5.32	5.389	5.334	5.299	5.263	4.761	4.841	4.863	4.857	4.766	4.74	4.974	4.954	4.997	4.933	4.944	4.94	4.769
L-Acetopine	HMDB0039111	M+H	C8H16N4O4	1.0019	pos	Organic acids and derivatives	Carboxylic acids and derivatives	Amino acids, peptides, and analogues	233.124	0.00981575	-1.41933	18416-86-9	5.392	5.345	5.339	5.26	5.335	5.355	4.984	4.972	4.979	5.035	4.816	4.897	5.745	5.751	5.768	5.746	5.766	5.77	5.162	5.086	5.067	5.067	5.115	5.074	5.534	5.574	5.533	5.564	5.586	5.534	5.438	5.404	5.378	5.407	5.473	5.48	5.634
Ile Leu	others	M+H, M+Na	C12H24N2O3	3.2191	pos	others	others	others	245.186	0.00868027	-0.596874	-	5.782	5.805	5.786	5.787	5.773	5.781	5.255	5.272	5.274	5.255	5.238	5.261	5.184	5.153	5.197	5.169	5.193	5.213	5.425	5.438	5.42	5.427	5.422	5.404	4.903	4.931	4.945	4.905	4.881	4.913	4.895	4.906	4.918	4.912	4.884	4.916	4.725
L-Allothreonine	HMDB0004041	M+ACN+H	C4H9NO3	0.986	pos	Organic acids and derivatives	Carboxylic acids and derivatives	Amino acids, peptides, and analogues	161.092	0.0209461	0.368531	28954-12-3;24830-94-2	4.524	4.408	4.557	4.625	4.513	4.538	4.602	4.566	4.707	4.509	4.54	4.638	4.823	4.683	4.716	4.752	4.727	4.8	4.736	4.717	4.827	4.835	4.795	4.791	4.174	4.179	3.994	4.109	4.087	4.113	4.129	4.102	4.142	3.979	4.274	4.325	3.775
S-Adenosylmethioninamine	PW_C000783;HMDB0000988	M+H-2H2O	C14H23N6O3S+	0.9703	pos	Nucleosides, nucleotides, and analogues	5''othersdeoxyribonucleosides	5''othersdeoxyothers5''othersthionucleosides	320.145	0.00855303	9.8469	22365-13-5	6.458	6.472	6.462	6.441	6.448	6.45	6.361	6.356	6.355	6.337	6.34	6.371	6.36	6.363	6.349	6.36	6.348	6.351	6.403	6.381	6.394	6.396	6.389	6.381	6.329	6.346	6.35	6.339	6.371	6.327	6.627	6.636	6.634	6.619	6.642	6.637	6.632
Imidazoleacetic acid riboside	HMDB0002331	M+NH4	C10H14N2O6	0.9703	pos	Nucleosides, nucleotides, and analogues	Imidazole ribonucleosides and ribonucleotides	Not Available	276.119	0.0167507	-0.633453	29605-99-0	6.578	6.57	6.573	6.565	6.564	6.55	6.738	6.719	6.719	6.721	6.682	6.737	6.71	6.713	6.712	6.712	6.716	6.739	6.726	6.734	6.724	6.743	6.731	6.725	6.756	6.78	6.759	6.775	6.784	6.77	6.858	6.889	6.884	6.864	6.874	6.884	6.966
Zalcitabine	HMDB0015078;HMDB0037019;PW_C009386;HMDB0255802	M+H	C9H13N3O3	0.9465	pos	Nucleosides, nucleotides, and analogues	Pyrimidine nucleosides	Pyrimidine 2'',3''othersdideoxyribonucleosides	212.103	0.00676402	-0.36225	7481-89-2;5718-77-4	6.452	6.47	6.442	6.451	6.475	6.448	6.493	6.499	6.491	6.489	6.472	6.514	6.849	6.85	6.845	6.854	6.857	6.857	6.69	6.699	6.684	6.675	6.691	6.666	6.847	6.852	6.852	6.844	6.881	6.85	6.503	6.491	6.493	6.491	6.5	6.502	6.7
Pentanamide	LMFA08010002;HMDB0256275	M+CH3OH+H	C5H11NO	0.9465	pos	Lipids and lipidotherslike molecules	Fatty Acyls	Fatty amides	134.118	0.0107894	0.713997	626-97-1	6.484	6.482	6.489	6.467	6.478	6.466	6.887	6.881	6.884	6.885	6.835	6.889	6.941	6.943	6.941	6.947	6.941	6.961	6.816	6.835	6.814	6.828	6.824	6.825	6.716	6.733	6.717	6.727	6.744	6.725	7.137	7.158	7.154	7.126	7.138	7.166	7.076
Secologanate	HMDB0304481	M+H, M+Na	C16H22O10	3.4268	pos	Lipids and lipidotherslike molecules	Prenol lipids	Terpene glycosides	375.13	0.0808096	2.84815	-	5.34	5.367	5.43	5.428	5.484	5.475	5.374	5.372	5.51	5.376	5.39	5.373	5.615	5.578	5.57	5.58	5.607	5.726	4.928	5.013	4.961	5.043	5.03	5.013	5.067	5.143	5.16	5.057	5.033	5.105	5.394	5.413	5.392	5.403	5.46	5.514	5.101
Prinomide	HMDB0256775	M+ACN+Na	C15H13N3O2	0.8914	pos	Benzenoids	Benzene and substituted derivatives	Anilides	331.117	0.0551803	0.146278	77639-66-8	5.356	5.44	5.414	5.449	5.356	5.494	5.507	5.441	5.44	5.427	5.489	5.525	5.972	5.976	5.971	5.997	5.953	5.951	5.757	5.76	5.742	5.796	5.78	5.786	5.244	5.208	5.179	5.224	5.183	5.068	5.505	5.577	5.547	5.577	5.594	5.559	5.526
(R)-1-Methylpiperidine-2-carboxylic acid	HMDB0242107	M+CH3OH+H	C7H13NO2	0.8914	pos	Organic acids and derivatives	Carboxylic acids and derivatives	Amino acids, peptides, and analogues	176.128	0.0368287	-1.3428	-	1.372	1.373	1.368	1.37	1.369	1.371	1.311	1.961	2.379	1.556	1.296	1.312	1.357	1.351	1.359	1.359	1.355	1.356	4.75	4.846	4.928	4.663	4.754	4.739	1.252	1.255	1.254	1.253	1.237	1.256	1.343	1.346	1.345	1.348	1.348	1.347	1.331
Betaine	PW_C000030;HMDB0000043;MJDBTMA0000064	2M+H	C5H11NO2	0.8836	pos	Organic acids and derivatives	Carboxylic acids and derivatives	Amino acids, peptides, and analogues	235.165	0.0463113	-0.700443	107-43-7;6915-17-9	6.086	6.091	6.054	6.043	6.038	6.039	6.123	6.075	6.056	6.054	6.091	6.1	6.092	6.087	6.124	6.099	6.099	6.086	5.939	5.908	5.919	5.961	5.923	5.928	5.762	5.801	5.815	5.718	5.929	5.788	5.986	5.948	5.91	5.973	5.969	5.979	5.781
3,4-Dihydroxy-2-hydroxymethyl-1-pyrrolidinepropanamide	HMDB0039948	M+H	C8H16N2O4	0.8836	pos	Organoheterocyclic compounds	Pyrrolidines	Nothersalkylpyrrolidines	205.118	0.0179855	0.401723	-	5.068	4.942	4.909	4.793	4.786	4.9	4.636	4.77	4.374	4.391	4.755	4.489	5.912	5.884	5.908	5.911	5.892	5.907	4.288	4.276	4.414	4.774	4.506	4.068	4.945	5.033	4.904	4.64	5.034	4.968	5.295	5.313	5.379	5.32	5.374	5.361	5.23
3-Mercapto-3-methylbutyl formate	HMDB0036193	M+H	C6H12O2S	0.8836	pos	Organic acids and derivatives	Carboxylic acids and derivatives	Carboxylic acid derivatives	149.064	0.00731736	4.75851	50746-10-6	6.032	6.04	6.015	6.013	6.019	6.006	6.053	6.035	6.032	6.03	6.034	6.032	6.249	6.264	6.256	6.263	6.246	6.283	6.21	6.222	6.213	6.219	6.241	6.208	5.876	5.916	5.906	5.901	5.927	5.909	6.324	6.331	6.339	6.332	6.336	6.338	6.335
(1r,2s)-2-Aminocyclopentanecarboxylic acid	HMDB0242326	M+CH3OH+H	C6H11NO2	0.8759	pos	Organic acids and derivatives	Carboxylic acids and derivatives	Amino acids, peptides, and analogues	162.112	0.0158801	-0.231213	-	6.668	6.666	6.655	6.65	6.652	6.652	6.669	6.653	6.646	6.654	6.646	6.651	6.524	6.52	6.533	6.513	6.531	6.529	6.658	6.68	6.657	6.669	6.682	6.664	6.32	6.344	6.332	6.342	6.367	6.325	6.278	6.287	6.272	6.273	6.297	6.298	6.183
Homoarginine	HMDB0000670;MJDBOTE0000599	M+H	C7H16N4O2	0.8523	pos	Organic acids and derivatives	Carboxylic acids and derivatives	Amino acids, peptides, and analogues	189.135	0.0116863	-0.361851	156-86-5	6.99	6.982	6.962	6.971	6.97	6.975	6.829	6.834	6.819	6.827	6.832	6.829	6.452	6.435	6.451	6.434	6.438	6.447	6.638	6.645	6.632	6.651	6.648	6.665	6.716	6.732	6.716	6.739	6.764	6.737	6.826	6.836	6.836	6.819	6.822	6.837	6.785
Heliangin	HMDB0036692	M+ACN+H	C20H26O6	0.8133	pos	Lipids and lipidotherslike molecules	Fatty Acyls	Fatty acid esters	404.207	0.0971884	0.918194	13323-48-3	4.099	4.1	4.095	4.097	4.095	4.097	4.163	4.154	4.039	4.081	4.455	4.036	4.083	4.077	4.085	4.085	4.081	4.082	4.74	4.643	4.189	4.446	4.572	4.489	5.544	5.472	5.454	5.49	5.627	5.475	4.069	4.072	4.071	4.074	4.074	4.073	4.752
Betonicine	HMDB0029412	M+CH3OH+H	C7H13NO3	0.8133	pos	Organic acids and derivatives	Carboxylic acids and derivatives	Amino acids, peptides, and analogues	192.123	0.0437439	-0.638903	515-25-3	3.778	3.778	3.773	3.775	3.774	3.776	5.038	5.131	5.054	5.165	5.049	5.068	5.052	5.069	4.931	5.003	4.914	4.978	4.147	4.293	3.806	3.717	3.993	3.979	3.651	4.29	4.141	4.312	4.03	4.118	5.027	4.957	4.851	4.971	4.93	4.804	5.547
Gamma-Glutamyltryptophan	HMDB0029160;HMDB0252908	M+H, M+Na	C16H19N3O5	3.4508	pos	Organic acids and derivatives	Carboxylic acids and derivatives	Amino acids, peptides, and analogues	334.139	0.0111898	-1.00029	66471-20-3	5.723	5.738	5.73	5.722	5.753	5.746	5.455	5.45	5.444	5.475	5.436	5.443	5.753	5.744	5.749	5.752	5.751	5.762	5.53	5.519	5.533	5.531	5.551	5.529	5.525	5.524	5.512	5.49	5.544	5.511	5.429	5.43	5.458	5.441	5.455	5.428	5.519
Cephamycin C	HMDB0249812	M+H-2H2O	C16H22N4O9S	0.7745	pos	Organoheterocyclic compounds	Lactams	Beta lactams	411.098	0.0651033	2.7697	38429-35-5	4.177	4.568	4.173	4.749	4.575	4.546	5.468	5.431	5.536	5.436	5.485	5.383	5.652	5.644	5.64	5.628	5.602	5.683	5.964	5.944	5.958	5.954	5.963	5.939	5.83	5.777	5.817	5.698	5.889	5.803	5.85	5.824	5.848	5.815	5.784	5.899	6.282
Quinoneimine	HMDB0257052	M+K	C23H27N3O8	0.7667	pos	Organic oxygen compounds	Organooxygen compounds	Carbohydrates and carbohydrate conjugates	512.146	0.0224357	5.77974	-	4.289	4.29	4.284	4.287	4.285	4.287	5.258	5.378	5.284	5.351	5.367	5.421	5.673	5.72	5.751	5.747	5.721	5.687	6.025	6.005	6.05	6.025	6.069	5.987	5.726	5.654	5.732	5.712	5.677	5.694	6.074	6.05	6.065	6.085	6.083	6.066	6.443
Melibiose	HMDB0000048;PW_C000033;HMDB0259486	M+Na	C12H22O11	0.7667	pos	Organic oxygen compounds	Organooxygen compounds	Carbohydrates and carbohydrate conjugates	365.105	0.00971559	-0.222753	585-99-9;13299-20-2	5.828	5.868	5.802	5.829	5.907	5.844	6.61	6.596	6.594	6.606	6.629	6.59	6.296	6.268	6.281	6.283	6.251	6.272	6.562	6.585	6.574	6.579	6.584	6.593	6.541	6.518	6.559	6.55	6.593	6.546	7.049	7.045	7.054	7.041	7.064	7.04	7.228
Guanidinosuccinic acid	HMDB0003157	2M+H	C5H9N3O4	0.7513	pos	Organic acids and derivatives	Carboxylic acids and derivatives	Amino acids, peptides, and analogues	351.124	0.0284215	-4.00437	6133-30-8	6.151	6.151	6.086	6.11	6.142	6.108	6.129	6.108	6.106	6.119	6.107	6.111	5.965	5.934	5.928	5.972	5.975	5.925	5.919	5.975	5.981	5.911	5.967	5.936	6.085	6.061	6.065	6.093	6.171	6.075	6.117	6.086	6.083	6.122	6.094	6.098	6.085
5-Aminovaleric Acid	HMDB0003355	2M+H	C5H11NO2	0.7126	pos	Organic acids and derivatives	Carboxylic acids and derivatives	Amino acids, peptides, and analogues	235.165	0.0370637	-0.68509	660-88-8	5.526	5.576	5.538	5.525	5.576	5.524	5.609	5.635	5.6	5.575	5.561	5.528	5.614	5.658	5.585	5.619	5.687	5.656	5.485	5.403	5.475	5.466	5.469	5.421	5.223	5.146	5.107	5.18	5.327	5.145	5.478	5.44	5.534	5.488	5.469	5.458	5.179
DI(Hydroxyethyl)ether	HMDB0251245	M+ACN+H	C4H10O3	0.6971	pos	Organic oxygen compounds	Organooxygen compounds	Ethers	148.097	0.0251249	-0.347228	-	4.959	4.983	4.918	4.837	4.949	4.987	4.629	4.551	4.538	4.593	4.649	4.549	4.963	5.059	5.057	5.09	5.108	5.025	4.782	4.623	4.626	4.623	4.733	4.571	4.403	4.399	4.413	4.639	4.687	4.543	5.045	4.885	4.943	5.048	4.986	4.998	4.821
Lysylvaline	HMDB0028964	M+H	C11H23N3O3	0.6894	pos	Organic acids and derivatives	Carboxylic acids and derivatives	Amino acids, peptides, and analogues	246.181	0.0432023	-0.558971	20556-11-0	5.791	5.825	5.812	5.786	5.815	5.8	5.474	5.513	5.463	5.463	5.415	5.508	5.351	5.244	5.265	5.164	5.378	5.427	5.179	5.172	5.024	5.158	5.265	5.119	5.002	4.927	4.815	4.79	4.861	4.801	5.148	5.189	5.295	5.353	5.349	5.33	4.943
Glutamylisoleucine	HMDB0028822	M+H-H2O	C11H20N2O5	0.6894	pos	Organic acids and derivatives	Carboxylic acids and derivatives	Amino acids, peptides, and analogues	243.134	0.02317	-0.503421	5879-22-1	5.753	5.731	5.72	5.739	5.763	5.749	5.972	5.956	5.956	5.969	5.985	5.948	5.484	5.443	5.457	5.448	5.555	5.531	5.704	5.682	5.702	5.701	5.685	5.705	5.978	5.943	5.974	5.978	5.998	5.972	5.689	5.665	5.695	5.68	5.676	5.712	5.789
Tryptophyl-Arginine	HMDB0029077	M+NH4	C17H24N6O3	0.6816	pos	Organic acids and derivatives	Carboxylic acids and derivatives	Amino acids, peptides, and analogues	378.223	0.0255896	-4.60749	-	6.259	6.249	6.254	6.249	6.267	6.252	6.536	6.523	6.512	6.542	6.466	6.518	6.563	6.544	6.526	6.525	6.561	6.549	6.391	6.365	6.405	6.378	6.399	6.357	6.505	6.513	6.515	6.482	6.648	6.523	6.045	6.027	6.115	6.067	6.129	6.122	6.189
Ectoine	HMDB0240650;MJDBOTE0001351	M+CH3OH+H	C6H10N2O2	0.6816	pos	Organic acids and derivatives	Carboxylic acids and derivatives	Amino acids, peptides, and analogues	175.108	0.0273889	1.27161	96702-03-3	6.143	6.142	6.066	6.161	6.157	6.115	5.661	5.631	5.629	5.675	5.631	5.626	5.733	5.702	5.717	5.706	5.708	5.662	5.83	5.784	5.752	5.809	5.77	5.834	5.518	5.483	5.493	5.603	5.608	5.603	5.917	5.887	5.914	5.864	5.914	5.88	6.013
Zeatin	HMDB0012204;MJDBZSJ0000114	M+ACN+H	C10H13N5O	0.6738	pos	Organoheterocyclic compounds	Imidazopyrimidines	Purines and purine derivatives	261.144	0.0074841	-6.69167	1637-39-4	7.576	7.583	7.565	7.576	7.584	7.576	7.859	7.84	7.844	7.848	7.868	7.852	7.854	7.845	7.851	7.852	7.854	7.849	7.812	7.8	7.81	7.811	7.816	7.798	7.92	7.918	7.923	7.915	7.952	7.925	7.576	7.55	7.56	7.571	7.581	7.571	7.719
Galbeta1-3GIcNAcbeta	HMDB0252594	M+K	C14H25NO11	0.6663	pos	Organic oxygen compounds	Organooxygen compounds	Carbohydrates and carbohydrate conjugates	422.106	0.0916443	-1.07303	-	6.21	6.208	6.221	6.206	6.216	6.196	5.568	5.603	5.581	5.621	5.58	5.505	5.712	5.738	5.743	5.79	5.772	5.833	5.525	5.526	5.649	5.47	5.647	5.537	5.407	5.528	5.336	5.496	5.535	5.571	5.608	5.621	5.627	5.595	5.752	5.58	5.284
N,N-Dimethylarginine	HMDB0001539	M+H	C8H18N4O2	0.6588	pos	Organic acids and derivatives	Carboxylic acids and derivatives	Amino acids, peptides, and analogues	203.15	0.0122089	-0.111835	30315-93-6	7.032	7.026	7.027	7.043	7.045	7.034	7.007	7	7.003	7.002	7.014	7.007	6.976	6.968	6.978	6.982	6.973	6.983	6.825	6.825	6.821	6.81	6.825	6.817	6.805	6.794	6.795	6.784	6.821	6.802	7.044	7.043	7.043	7.044	7.048	7.04	6.885
4-O-Methyl-a-D-glucosyl-(1->2)-b-D-xylosyl-(1->4)-D-xylose	HMDB0039742	M+NH4	C17H28O15	0.6513	pos	Organic oxygen compounds	Organooxygen compounds	Carbohydrates and carbohydrate conjugates	490.176	0.0159436	-0.661527	10365-86-3	5.707	5.824	5.639	5.707	5.846	5.794	6.469	6.462	6.462	6.452	6.535	6.468	6.719	6.697	6.69	6.706	6.68	6.714	6.925	6.907	6.915	6.912	6.893	6.902	6.636	6.622	6.616	6.628	6.608	6.649	6.862	6.86	6.884	6.863	6.877	6.889	7.106
Valeric acid	LMFA01010005;HMDB0000892	M+NH4	C5H10O2	0.6436	pos	Lipids and lipidotherslike molecules	Fatty Acyls	Fatty acids and conjugates	120.102	0.00712444	1.91028	109-52-4	6.362	6.369	6.373	6.362	6.377	6.378	6.832	6.827	6.821	6.822	6.8	6.827	6.925	6.931	6.933	6.928	6.93	6.94	6.777	6.779	6.78	6.774	6.79	6.782	6.634	6.641	6.643	6.641	6.637	6.64	7.119	7.107	7.114	7.116	7.119	7.117	7.058
1-Aminocyclopropanecarboxylic Acid	HMDB0036458;MJDBZSJ0000128	M+CH3OH+H	C4H7NO2	0.636	pos	Organic acids and derivatives	Carboxylic acids and derivatives	Amino acids, peptides, and analogues	134.081	0.0282323	0.820247	22059-21-8	4.971	5.071	5.122	4.992	5.011	5.03	5.021	4.966	4.947	4.995	5.02	5.08	5.422	5.402	5.399	5.442	5.418	5.454	5.115	5.135	5.153	5.13	5.137	5.143	5.013	4.89	4.871	4.839	4.844	4.961	5.172	5.086	5.05	5.056	5.115	5.168	5.06
Aspartyl-Arginine	HMDB0028747	M+H-H2O	C10H19N5O5	0.6282	pos	Organic acids and derivatives	Carboxylic acids and derivatives	Amino acids, peptides, and analogues	272.134	0.0213536	-5.45924	-	6.249	6.253	6.232	6.23	6.23	6.27	6.264	6.238	6.271	6.25	6.281	6.265	6.387	6.421	6.4	6.39	6.444	6.416	6.239	6.269	6.26	6.268	6.231	6.263	6.215	6.236	6.232	6.216	6.226	6.225	6.501	6.528	6.492	6.509	6.521	6.496	6.462
Plumbagin	HMDB0256646;MJDBOTE0001003	2M+3H2O+2H	C11H8O3	0.6282	pos	Benzenoids	Naphthalenes	Naphthoquinones	202.06	0.174186	4.26656	481-42-5	4.9	4.975	4.794	4.728	4.833	5.002	5.238	5.303	5.174	5.161	5.331	5.07	5.15	5.116	5.138	5.092	5.23	5.225	5.389	5.362	5.374	5.306	5.365	5.409	5.315	5.319	5.297	5.32	5.138	5.348	5.156	5.151	5.245	5.115	5.235	5.137	5.608
Trans-4-Aminocyclohexanecarboxylic acid	HMDB0246355	M+CH3OH+H	C7H13NO2	0.6282	pos	Organic acids and derivatives	Carboxylic acids and derivatives	Amino acids, peptides, and analogues	176.128	0.039759	-0.947751	-	0.03038	0.03044	0.03009	0.03024	0.03014	0.03028	0.02632	0.0262	0.02657	0.0261	0.07425	0.02641	0.02933	0.02895	0.02946	0.02944	0.02917	0.02927	4.904	5.015	4.851	4.707	4.991	4.902	0.0229	0.02307	0.023	0.02295	0.0221	0.02312	0.02842	0.02861	0.02855	0.02873	0.02872	0.02868	0.02759
Adhumulinic acid	HMDB0030137	M+ACN+Na	C15H22O4	0.6131	pos	Organic oxygen compounds	Organooxygen compounds	Carbonyl compounds	330.169	0.0514645	5.1235	-	5.768	5.724	5.726	5.692	5.724	5.665	5.79	5.748	5.764	5.796	5.807	5.765	6.094	6.094	6.115	6.114	6.094	6.115	5.695	5.71	5.72	5.728	5.684	5.667	5.636	5.626	5.549	5.586	5.621	5.535	5.503	5.595	5.616	5.481	5.58	5.582	5.53
Lagociclovir	HMDB0253955	M+NH4	C10H12FN5O3	0.6131	pos	Nucleosides, nucleotides, and analogues	Purine nucleosides	Purine 2'',3''othersdideoxyribonucleosides	287.127	0.0254132	2.3639	-	6.426	6.457	6.46	6.435	6.485	6.439	6.505	6.504	6.521	6.527	6.541	6.543	6.474	6.448	6.458	6.443	6.451	6.435	6.379	6.399	6.398	6.393	6.398	6.376	6.573	6.577	6.57	6.572	6.582	6.567	6.061	6.056	6.054	6.08	6.097	6.075	5.96
L-Carnitine	PW_C000044;HMDB0000062;MJDBOTE0000806	M+H	C7H15NO3	0.6131	pos	Organic nitrogen compounds	Organonitrogen compounds	Quaternary ammonium salts	162.112	0.00785073	-0.118071	541-15-1	7.125	7.13	7.124	7.131	7.13	7.119	7.153	7.154	7.147	7.141	7.142	7.153	7.021	7.033	7.022	7.023	7.018	7.034	7.168	7.172	7.175	7.155	7.172	7.168	6.798	6.798	6.782	6.788	6.787	6.8	6.765	6.757	6.776	6.776	6.773	6.762	6.624
(S)-3-Hydroxyisobutyric acid	HMDB0000023;PW_C000016	M+H-H2O	C4H8O3	0.6131	pos	Organic acids and derivatives	Hydroxy acids and derivatives	Beta hydroxy acids and derivatives	87.0445	0.00790082	4.6451	26543-05-5;2068-83-9	6.779	6.787	6.785	6.786	6.791	6.782	6.763	6.746	6.748	6.744	6.741	6.761	6.42	6.42	6.424	6.424	6.428	6.432	6.54	6.541	6.529	6.53	6.547	6.529	6.847	6.848	6.844	6.853	6.828	6.855	6.434	6.422	6.426	6.435	6.431	6.422	6.296
Norethindrone oxime	HMDB0255732	M+2Na-H	C20H27NO2	0.6055	pos	Lipids and lipidotherslike molecules	Steroids and steroid derivatives	Estrane steroids	358.175	0.0315461	-0.908848	-	7.009	7.034	7.006	7.006	7.011	7.026	7.015	7.002	6.997	6.995	7.017	7.008	6.816	6.844	6.836	6.838	6.815	6.859	6.759	6.77	6.752	6.716	6.738	6.772	6.772	6.77	6.752	6.775	6.804	6.794	6.669	6.665	6.723	6.705	6.684	6.704	6.581
Niflumic Acid	HMDB0015573;MJDBOTE0001517	M+CH3OH+H	C13H9F3N2O2	0.5983	pos	Benzenoids	Benzene and substituted derivatives	Trifluoromethylbenzenes	315.095	0.252755	-0.560826	4394-00-7	4.308	4.309	4.304	4.306	4.304	4.306	4.244	4.242	4.337	4.24	4.229	4.388	4.712	4.474	4.681	4.615	4.487	4.695	4.248	4.251	4.241	4.247	4.251	4.247	5.466	5.557	5.513	5.521	5.476	5.481	4.278	4.281	4.28	4.283	4.283	4.282	4.387
Glycerophosphocholine	HMDB0008292;HMDB0008619;HMDB0008555;HMDB0008718;HMDB0008554;HMDB0008785;HMDB0007929;HMDB0008393;HMDB0008458;HMDB0008489;HMDB0008622;HMDB0008327;HMDB0007962;HMDB0008720;HMDB0008556;HMDB0008195;HMDB0011290;HMDB0000086;HMDB0008422;HMDB0008587;HMDB0008225;HMDB0007895;HMDB0008063;HMDB0011228;HMDB0008261;HMDB0008589;HMDB0008162;HMDB0008818;HMDB0008423;HMDB0008753;HMDB0007963;HMDB0008521;HMDB0008787;HMD…	M+H	C8H20NO6P	0.5983	pos	Lipids and lipidotherslike molecules	Glycerophospholipids	Glycerophosphocholines	258.11	0.0137826	0.156875	28319-77-9	6.301	6.307	6.276	6.286	6.264	6.317	6.708	6.691	6.717	6.701	6.73	6.724	7.078	7.071	7.072	7.085	7.069	7.087	6.628	6.64	6.634	6.607	6.632	6.624	6.53	6.548	6.533	6.54	6.528	6.519	6.755	6.759	6.767	6.763	6.77	6.749	6.857
His Arg	others	M+H	C12H21N7O3	0.5906	pos	others	others	others	312.178	0.0222954	-1.12235	-	5.013	5.121	4.917	5.143	4.802	4.885	5.279	5.275	5.422	5.307	5.522	5.455	4.505	4.438	4.714	4.547	4.496	3.836	5.636	5.555	5.617	5.569	5.472	5.416	5.637	5.641	5.584	5.671	5.625	5.695	5.751	5.76	5.683	5.75	5.733	5.764	6.081
1-Methylhistidine	HMDB0000001;PW_C000001	M+H	C7H11N3O2	0.5906	pos	Organic acids and derivatives	Carboxylic acids and derivatives	Amino acids, peptides, and analogues	170.092	0.0225537	-0.123639	368-16-1;332-80-9	6.184	6.167	6.2	6.164	6.172	6.17	6.198	6.17	6.207	6.192	6.204	6.206	6.125	6.118	6.114	6.138	6.146	6.127	6.125	6.114	6.127	6.116	6.125	6.119	5.907	5.932	5.913	5.902	5.853	5.911	6.246	6.25	6.25	6.244	6.244	6.252	6.2
Alanyl-Aspartic acid	HMDB0304774;HMDB0028683	M+2Na-H	C7H12N2O5	0.5828	pos	Organic acids and derivatives	Carboxylic acids and derivatives	Amino acids, peptides, and analogues	249.045	0.0475949	-2.5886	20727-65-5	5.374	5.434	5.38	5.202	5.33	5.435	4.971	4.945	4.894	5.038	5.042	4.973	5.388	5.263	5.34	5.392	5.421	5.331	5.34	5.323	5.358	5.276	5.292	5.321	4.959	4.959	4.994	4.954	4.889	4.966	5.145	5.278	5.227	5.243	5.214	5.042	5.398
Pyruvic acid	LMFA01060077;HMDB0000243;PW_C000164	M+NH4	C3H4O3	0.5828	pos	Organic acids and derivatives	Keto acids and derivatives	Alphaothersketo acids and derivatives	106.05	0.0109702	3.47017	127-17-3	5.531	5.523	5.581	5.51	5.51	5.503	5.575	5.501	5.54	5.567	5.54	5.563	5.909	5.887	5.879	5.913	5.911	5.904	5.691	5.691	5.686	5.673	5.705	5.697	5.374	5.389	5.354	5.342	5.243	5.363	5.612	5.611	5.611	5.655	5.632	5.676	5.578
L-Histidine trimethylbetaine	HMDB0029422	M+H	C9H15N3O2	0.575	pos	Organic acids and derivatives	Carboxylic acids and derivatives	Amino acids, peptides, and analogues	198.124	0.00843508	-0.105941	534-30-5	7.641	7.636	7.635	7.643	7.646	7.645	7.738	7.727	7.735	7.735	7.749	7.739	7.555	7.548	7.547	7.538	7.545	7.552	7.807	7.813	7.809	7.807	7.81	7.812	7.559	7.565	7.563	7.56	7.525	7.567	7.549	7.54	7.549	7.54	7.549	7.543	7.513
L-erythro-4-Hydroxyarginine	HMDB0034326	M+H	C6H14N4O3	0.575	pos	Organic acids and derivatives	Carboxylic acids and derivatives	Amino acids, peptides, and analogues	191.114	0.0491697	-0.724522	61370-10-3	4.836	4.829	4.938	4.854	4.77	4.745	4.909	4.814	4.814	4.916	4.846	4.773	5.197	5.181	5.191	5.232	5.116	5.196	4.356	4.248	4.613	4.277	4.158	4.347	4.243	4.419	4.381	4.28	3.9	4.447	5.011	4.86	5.071	5.019	4.987	5.011	4.905
KAPA	HMDB0240687	M+H, M+Na	C9H17NO3	3.9868	pos	Lipids and lipidotherslike molecules	Fatty Acyls	Fatty acids and conjugates	210.11	0.0207716	-0.132851	682799-71-9	5.619	5.628	5.638	5.61	5.631	5.65	5.164	5.167	5.183	5.18	5.176	5.21	5.246	5.257	5.261	5.25	5.25	5.297	5.776	5.75	5.763	5.771	5.776	5.75	5.382	5.386	5.379	5.391	5.376	5.37	5.411	5.403	5.432	5.419	5.419	5.431	5.648
4-Methylpyrimidine	others	M+H	C5H6N2	0.575	pos	others	others	others	95.0608	0.0183576	4.46248	-	5.858	5.871	5.868	5.849	5.85	5.861	5.929	5.928	5.954	5.939	5.947	5.957	5.78	5.789	5.803	5.801	5.811	5.8	5.994	6.009	5.998	5.992	6	6.001	5.779	5.789	5.783	5.751	5.583	5.772	5.812	5.819	5.791	5.825	5.816	5.829	5.788
6-Succinoaminopurine	HMDB0013204	M+H	C9H9N5O3	0.5597	pos	Organoheterocyclic compounds	Imidazopyrimidines	Purines and purine derivatives	236.079	0.0219093	7.04986	-	6.882	6.893	6.874	6.886	6.871	6.875	6.977	6.953	6.995	6.966	6.92	6.974	6.889	6.854	6.868	6.866	6.867	6.861	7.109	7.133	7.103	7.131	7.124	7.136	6.9	6.902	6.904	6.887	6.727	6.903	6.718	6.699	6.698	6.705	6.735	6.73	6.802
N-Acetyl-L-phenylalanine	HMDB0000512	M+H, M+Na	C11H13NO3	4.2829	pos	Organic acids and derivatives	Carboxylic acids and derivatives	Amino acids, peptides, and analogues	208.097	0.0326824	-0.387813	2018-61-3	5.177	5.232	5.183	5.212	5.199	5.193	5.166	5.17	5.142	5.166	5.187	5.183	4.764	4.732	4.735	4.781	4.805	4.795	4.743	4.767	4.737	4.774	4.76	4.816	5.07	5.109	5.136	5.063	5.061	5.085	4.786	4.801	4.748	4.779	4.794	4.751	4.737
3-Methyl-1-butylamine	HMDB0031659	M+ACN+H	C5H13N	0.5362	pos	Organic nitrogen compounds	Organonitrogen compounds	Amines	129.139	0.175861	1.92954	107-85-7	3.951	3.208	3.611	3.735	3.857	3.823	3.47	3.093	3.099	3.198	3.08	3.096	4.304	4.193	4.128	4.22	4.209	4.187	3.099	3.238	3.45	3.269	3.182	3.649	4.314	4.278	4.52	4.517	4.263	4.407	3.129	3.132	3.131	3.134	3.217	3.133	3.221
Visnagin	LMPK13110003;HMDB0259840	M+H	C13H10O4	0.5203	pos	Organoheterocyclic compounds	Benzopyrans	1othersbenzopyrans	231.065	0.0995348	0.0674548	82-57-5	4.472	4.631	4.535	4.659	4.687	4.414	5.066	5.117	5.079	5.091	5.043	5.109	4.811	4.878	4.929	4.864	4.754	4.75	4.813	4.931	4.791	4.893	4.916	4.921	4.908	4.898	4.968	5.003	4.941	4.923	4.7	4.571	4.77	4.772	4.872	4.758	4.999
Chandalone	HMDB0304612;LMPK12050204	M+H-2H2O	C25H24O5	0.5127	pos	Phenylpropanoids and polyketides	Isoflavonoids	Isoflavans	369.147	0.0588896	-4.59855	-	5.417	5.491	5.433	5.446	5.406	5.383	5.453	5.425	5.47	5.483	5.372	5.376	5.571	5.554	5.635	5.628	5.515	5.475	5.1	5.202	5.184	5.225	5.165	5.09	5.02	5.021	5.019	5.011	5.107	5.019	5.615	5.688	5.639	5.682	5.65	5.698	5.423
N7-(2-Carbamoyl-2-hydroxyethyl)guanine	HMDB0255307	M+H-2H2O	C8H10N6O3	0.5127	pos	Organoheterocyclic compounds	Imidazopyrimidines	Purines and purine derivatives	203.07	0.0506654	8.9121	-	4.75	4.862	4.903	4.876	4.825	4.881	5.019	5.059	4.983	5.032	4.827	4.917	5.012	5.004	5.042	5.056	5.028	5.077	4.864	4.975	4.939	4.949	4.927	4.928	4.63	4.749	4.71	4.816	4.616	4.75	5.132	5.168	5.176	5.127	5.167	5.184	5.099
Oxazepam	HMDB0014980	M+H	C15H11ClN2O2	0.505	pos	Organoheterocyclic compounds	Benzodiazepines	1,4othersbenzodiazepines	287.057	0.0253732	-3.43749	604-75-1	5.892	5.905	5.894	5.908	5.92	5.91	5.901	5.91	5.895	5.902	5.75	5.873	5.969	5.975	5.977	5.946	5.967	5.965	5.856	5.886	5.913	5.894	5.858	5.887	5.708	5.691	5.701	5.676	5.653	5.712	6.064	6.115	6.11	6.102	6.113	6.131	6.069
Ser Lys	others	M+H	C9H19N3O4	0.505	pos	others	others	others	234.145	0.175346	-0.378454	-	5.293	5.26	5.238	5.252	5.298	5.247	4.966	4.991	4.991	4.952	4.925	4.886	4.851	4.535	4.684	4.744	4.629	4.697	4.599	4.52	4.469	4.467	4.648	4.499	4.645	4.308	4.566	4.329	4.536	4.591	4.698	4.544	4.569	4.488	4.409	4.621	3.709
2,6-Diamino-5-hydroxyhexanoic acid	HMDB0245508;HMDB0000450	M+ACN+H	C6H14N2O3	0.505	pos	Organic acids and derivatives	Carboxylic acids and derivatives	Amino acids, peptides, and analogues	204.134	0.0341666	-0.110901	1190-94-9	5.666	5.653	5.681	5.714	5.679	5.708	5.351	5.335	5.321	5.332	5.314	5.348	5.232	5.262	5.228	5.232	5.229	5.213	5.037	5.09	5.132	5.1	5.094	5.096	5.073	5.053	5.058	5.058	5.027	5.083	5.101	4.972	4.995	5.074	5.013	4.973	4.75
Spermidine	PW_C000971;HMDB0001257	M+H	C7H19N3	0.4818	pos	Organic nitrogen compounds	Organonitrogen compounds	Amines	146.165	0.0295016	0.350491	124-20-9	5.888	5.896	5.888	5.9	5.902	5.889	5.461	5.466	5.446	5.472	5.379	5.486	6.327	6.315	6.32	6.309	6.313	6.308	5.697	5.728	5.703	5.693	5.704	5.682	6.349	6.358	6.343	6.358	6.305	6.354	5.353	5.332	5.324	5.337	5.342	5.337	5.72
Loliolide	HMDB0302428	M+H-H2O, M+H	C11H16O3	4.7149	pos	Organoheterocyclic compounds	Benzofurans	Not Available	179.107	0.0438794	-0.0951636	-	4.804	4.805	4.802	4.831	4.807	4.824	4.73	4.702	4.71	4.708	4.693	4.711	3.692	3.689	3.738	3.655	3.742	3.831	4.429	4.392	4.262	4.31	4.296	4.331	4.164	4.144	4.083	4.026	3.987	4.15	4.313	4.31	4.291	4.297	4.356	4.312	4.237
Sakuranin	HMDB0302696;LMPK12140564	M+H, M+Na	C22H24O10	4.8349	pos	Phenylpropanoids and polyketides	Flavonoids	Flavonoid glycosides	471.126	0.075211	-0.689213	529-39-5	4.512	4.427	4.357	4.477	4.239	4.288	4.685	4.798	4.69	4.721	4.729	4.802	3.698	3.343	3.351	3.884	3.913	3.878	4.139	3.953	4.188	4	4.04	4.187	3.417	3.283	3.58	3.63	3.403	3.243	3.757	3.698	3.889	3.769	3.712	3.756	3.322
7-Epijasmonic acid	HMDB0303804	M+H-H2O, M+H	C12H18O3	5.435	pos	Lipids and lipidotherslike molecules	Fatty Acyls	Lineolic acids and derivatives	193.122	0.0661523	-0.0264035	-	4.786	4.829	4.768	4.79	4.79	4.799	4.788	4.78	4.825	4.798	4.814	4.793	3.885	4.029	4.01	3.86	4.048	3.841	4.528	4.475	4.407	4.441	4.456	4.502	4.467	4.482	4.507	4.525	4.469	4.469	4.651	4.691	4.718	4.677	4.682	4.702	4.475
Buprenorphine	PW_C009368;HMDB0015057	M+H, M+Na	C29H41NO4	5.539	pos	Benzenoids	Phenanthrenes and derivatives	Not Available	468.307	0.0306203	-9.14838	52485-79-7	6.012	6.012	6.007	6.019	6.01	6.015	5.579	5.565	5.583	5.572	5.559	5.586	5.598	5.622	5.617	5.593	5.619	5.605	5.9	5.914	5.921	5.942	5.908	5.906	5.568	5.565	5.53	5.569	5.511	5.561	6.251	6.256	6.253	6.245	6.261	6.236	6.031
(E)-N-(2-Amino-4-fluorophenyl)-3-(1-cinnamyl-1H-pyrazol-4-yl)acrylamide	HMDB0257192	M+NH4, M+ACN+H	C21H19FN4O	5.643	pos	Benzenoids	Benzene and substituted derivatives	Anilides	380.187	0.0559755	-1.83897	-	4.869	4.747	4.751	4.816	4.793	4.759	4.667	4.693	4.705	4.717	4.704	4.593	4.656	4.561	4.746	4.7	4.552	4.721	4.565	4.617	4.648	4.67	4.628	4.585	4.408	4.052	4.32	4.052	4.34	4.161	4.739	4.78	4.745	4.73	4.692	4.825	4.494
Andrographolide	HMDB0248395;MJDBOTE0001465	M+H-H2O, M+Na	C20H30O5	5.8098	pos	Organoheterocyclic compounds	Lactones	Gamma butyrolactones	333.203	0.0342614	-7.99082	5508-58-7	5.561	5.526	5.52	5.533	5.526	5.573	5.405	5.518	5.438	5.46	5.467	5.433	5.544	5.548	5.566	5.607	5.586	5.577	5.659	5.643	5.619	5.659	5.649	5.657	4.956	4.854	4.854	4.899	4.941	4.773	5.524	5.597	5.552	5.602	5.569	5.599	5.565
Gln Leu Ala Pro Ala	others	M+H-2H2O, M+H	C22H38N6O7	5.8258	pos	others	others	others	499.287	0.130882	-0.712881	-	5.44	5.428	5.447	5.394	5.366	5.436	4.981	5.157	4.954	5.102	5.031	5.024	5.404	5.384	5.362	5.364	5.409	5.434	5.628	5.683	5.644	5.668	5.648	5.647	5.332	5.312	5.188	5.202	5.303	5.257	5.817	5.815	5.872	5.864	5.838	5.815	5.67
Octaethyleneglycol monododecyl ether	HMDB0246126	M+H, M+NH4	C28H58O9	6.1045	pos	Organic oxygen compounds	Organooxygen compounds	Ethers	556.441	0.0409137	-1.32328	-	6.893	6.887	6.843	6.859	6.872	6.879	5.831	5.799	5.839	5.888	5.823	5.848	5.763	5.745	5.805	5.85	5.824	5.813	5.749	5.778	5.75	5.825	5.857	5.763	7.605	7.593	7.586	7.589	7.589	7.579	5.916	5.926	5.961	5.951	5.92	5.899	5.808
Heptaethylene glycol monododecyl ether	HMDB0251574	M+H, M+NH4	C26H54O8	6.1125	pos	Organic oxygen compounds	Organooxygen compounds	Ethers	512.415	0.0406734	-0.847802	-	6.824	6.822	6.779	6.8	6.804	6.825	5.792	5.789	5.853	5.85	5.786	5.825	5.753	5.717	5.746	5.772	5.753	5.783	5.724	5.721	5.683	5.753	5.764	5.672	7.453	7.442	7.441	7.442	7.438	7.425	5.908	5.899	5.932	5.923	5.901	5.834	5.818
LysoPC(0:0/18:2(9Z,12Z))	HMDB0061700	M+H, 2M+H	C26H50NO7P	6.1285	pos	Lipids and lipidotherslike molecules	Glycerophospholipids	Glycerophosphocholines	520.34	0.00952452	-0.387263	27304-12-7	7.899	7.867	7.853	7.867	7.861	7.893	8.547	8.552	8.587	8.569	8.545	8.575	8.534	8.533	8.53	8.545	8.543	8.52	8.49	8.483	8.49	8.496	8.512	8.475	8.449	8.438	8.462	8.453	8.42	8.442	8.438	8.467	8.461	8.453	8.449	8.453	8.509
DG(16:0/20:4(8Z,11Z,14Z,17Z)-2OH(5S,6R)/0:0)	HMDB0295547	M+H-H2O, M+NH4	C39H68O7	6.2477	pos	Not Available	Not Available	Not Available	666.53	0.0446057	-1.27752	-	6.464	6.452	6.385	6.375	6.368	6.463	5.766	5.917	5.93	5.859	5.862	5.882	6.03	6.007	5.949	5.962	6.051	5.911	6.528	6.477	6.514	6.543	6.449	6.446	5.822	5.74	5.922	5.853	5.752	5.897	6.128	6.301	6.236	6.239	6.111	6.206	6.03
Ergosta-4,6,8(14),22-tetraen-3-one	HMDB0244842	M+H-H2O, M+H	C28H40O	6.2633	pos	Lipids and lipidotherslike molecules	Steroids and steroid derivatives	Ergostane steroids	393.315	0.016395	-1.63267	-	6.931	6.922	6.921	6.907	6.88	6.916	6.228	6.306	6.309	6.284	6.286	6.254	6.369	6.394	6.392	6.404	6.396	6.342	6.735	6.701	6.731	6.744	6.689	6.739	6.025	5.959	6.052	5.986	5.959	6.029	6.343	6.414	6.402	6.404	6.355	6.406	6.184
TRIBUTYL PHOSPHATE	HMDB0259164	M+H-H2O, M+H	C12H27O4P	6.2633	pos	Organic acids and derivatives	Organic phosphoric acids and derivatives	Phosphate esters	267.174	0.0458862	7.70455	126-73-8	5.698	5.699	5.682	5.702	5.64	5.693	4.539	4.59	4.847	4.695	4.833	4.721	4.905	4.925	4.904	4.94	4.922	4.957	5.459	5.435	5.454	5.438	5.379	5.454	4.456	4.135	4.276	4.223	3.274	4.036	4.889	4.987	4.919	4.955	4.944	4.945	4.448
DG(20:4(5Z,8Z,11Z,14Z)-OH(19S)/0:0/16:0)	HMDB0295418	M+H-H2O, M+Na	C39H68O6	6.311	pos	Not Available	Not Available	Not Available	615.498	0.0643631	-0.872907	-	6.423	6.412	6.426	6.432	6.292	6.405	5.795	6.026	5.945	5.97	6.057	5.829	6	6.076	6.097	6.124	6.083	5.909	6.504	6.46	6.51	6.496	6.329	6.496	6.159	5.885	6.072	5.909	5.927	6.147	6.309	6.397	6.398	6.308	6.172	6.382	6.29
GPEtn(18:3/18:1)	HMDB0009150;HMDB0009124;HMDB0009157;HMDB0009158;HMDB0009125	M+H, M+Na	C41H74NO8P	6.5327	pos	Lipids and lipidotherslike molecules	Glycerophospholipids	Glycerophosphoethanolamines	740.522	0.029552	-0.668811	-	5.985	5.995	5.891	5.942	5.876	5.932	5.601	5.251	5.437	5.318	5.657	5.615	5.379	5.436	5.486	5.065	5.176	5.504	5.495	5.413	5.432	5.343	5.433	5.569	6.131	6.107	6.099	6.2	6.082	6.159	5.822	5.557	5.666	5.715	5.601	5.741	5.972
PC(18:3(9Z,12Z,15Z)/16:0)	HMDB0008199;PW_C004247;LMGP01011677	M+H, M+Na	C42H78NO8P	6.6753	pos	Lipids and lipidotherslike molecules	Glycerophospholipids	Glycerophosphocholines	756.553	0.0599411	-1.03682	-	5.684	5.697	5.641	5.752	5.849	5.665	5.744	5.734	5.625	5.747	5.686	5.615	6.166	6.016	6.201	5.994	6.155	6.123	5.428	5.366	5.318	5.374	5.562	5.429	6.325	6.344	6.294	6.341	6.376	6.337	5.655	5.441	5.556	5.607	5.629	5.564	6.029
Cer(d20:1/20:4(7E,9E,11Z,13E)-3OH(5S,6R,15S))	HMDB0290117	M+H-H2O, M+2Na-H	C40H71NO6	6.7626	pos	Not Available	Not Available	Not Available	706.495	0.0676948	-6.41693	-	5.862	5.84	5.917	5.884	5.879	5.883	5.842	5.894	5.933	5.773	5.907	5.792	5.848	5.921	6.008	5.804	5.857	5.892	5.892	5.948	5.855	5.923	5.947	5.818	5.72	5.716	5.626	5.745	5.677	5.612	5.836	5.69	5.813	5.922	5.852	5.734	5.866
PC(16:0/18:2(9Z,12Z))	PW_C004022;HMDB0007973;LMGP01010594	M+H, M+Na	C42H80NO8P	6.8732	pos	Lipids and lipidotherslike molecules	Glycerophospholipids	Glycerophosphocholines	758.569	0.0441751	-1.1095	6931-84-6;17708-90-6	6.635	6.569	6.658	6.647	6.734	6.639	6.633	6.603	6.577	6.655	6.629	6.607	6.605	6.533	6.564	6.554	6.472	6.625	6.375	6.41	6.425	6.397	6.398	6.458	7.191	7.263	7.197	7.205	7.26	7.256	6.646	6.575	6.597	6.587	6.675	6.566	6.832
GPEtn(16:1/18:1)	HMDB0008985;HMDB0008960;HMDB0011342;HMDB0008959;HMDB0008984	M+H, M+Na	C39H74NO8P	6.7308	pos	Lipids and lipidotherslike molecules	Glycerophospholipids	Glycerophosphoethanolamines	716.522	0.124274	-1.32416	65289-02-3	5.841	5.809	5.854	5.823	6.057	5.781	5.729	5.403	5.573	5.591	5.689	5.635	5.545	5.025	5.484	5.04	5.297	5.396	4.879	4.725	4.947	4.661	5.361	4.844	5.964	6.124	6.126	6.098	6.121	6.093	5.494	5.339	5.383	5.409	5.545	5.421	5.672
Dehydroergosterol	LMST01031023;HMDB0250953	M+H-H2O, M+H	C28H42O	6.3824	pos	Lipids and lipidotherslike molecules	Steroids and steroid derivatives	Ergostane steroids	395.331	0.0248165	-0.788044	-	7.077	7.083	7.081	7.082	7.048	7.056	6.496	6.572	6.549	6.571	6.54	6.509	6.926	6.925	6.926	6.924	6.929	6.91	6.952	6.96	6.965	6.963	6.953	6.967	6.504	6.498	6.503	6.5	6.468	6.489	6.735	6.731	6.742	6.743	6.705	6.725	6.55
Glutamylglutamic acid	HMDB0028818	M+H, M+K, M+H-H2O	C10H16N2O7	0.9703	pos	Organic acids and derivatives	Carboxylic acids and derivatives	Amino acids, peptides, and analogues	277.103	0.0038797	-0.667695	3929-61-1	6.854	6.862	6.852	6.85	6.854	6.85	6.882	6.868	6.871	6.869	6.855	6.881	7.241	7.24	7.234	7.237	7.236	7.26	7.135	7.142	7.134	7.139	7.151	7.128	6.712	6.733	6.739	6.738	6.753	6.735	7.342	7.344	7.346	7.341	7.348	7.347	7.408
(2-Hydroxy-3-phosphonooxypropyl) octadec-9-enoate	HMDB0242470	M+NH4, M+ACN+H	C21H41O7P	7.3003	pos	Lipids and lipidotherslike molecules	Glycerophospholipids	Glycerophosphates	478.293	0.0413331	-0.623098	-	5.361	5.294	5.31	5.313	5.475	5.366	5.681	5.478	5.512	5.664	5.494	5.643	5.72	5.557	5.69	5.559	5.543	5.655	5.458	5.502	5.46	5.451	5.649	5.481	5.736	5.877	5.718	5.735	5.891	5.734	5.548	5.47	5.55	5.579	5.66	5.514	5.547
Orgothionenine	HMDB0302353	M+H, M+K, M+Na	C9H15N3O2S	0.994	pos	Organic acids and derivatives	Carboxylic acids and derivatives	Amino acids, peptides, and analogues	230.096	0.0132913	-0.0832631	-	6.404	6.399	6.38	6.376	6.381	6.365	6.519	6.486	6.487	6.514	6.481	6.511	6.658	6.646	6.652	6.636	6.652	6.654	6.573	6.584	6.568	6.572	6.576	6.57	6.867	6.902	6.869	6.899	6.903	6.877	6.428	6.42	6.425	6.413	6.411	6.413	6.647
9-OxoODE	LMFA02000251;LMFA02000274;HMDB0004669	M+H-H2O, M+H	C18H30O3	7.5007	pos	Lipids and lipidotherslike molecules	Fatty Acyls	Lineolic acids and derivatives	295.227	0.0581154	-0.900991	-	5.864	5.919	5.926	5.948	5.946	5.962	5.897	5.882	5.887	5.891	5.873	5.901	5.939	5.937	5.961	5.951	5.96	5.955	6.118	6.158	6.14	6.17	6.16	6.19	5.774	5.77	5.75	5.742	5.695	5.729	5.961	5.983	5.966	5.989	5.978	6.002	5.901
3-Dehydroteasterone	LMST01030131;HMDB0041527	M+H-2H2O, M+ACN+Na	C28H46O4	6.3427	pos	Lipids and lipidotherslike molecules	Steroids and steroid derivatives	Bile acids, alcohols and derivatives	411.325	0.0281066	-1.27898	124853-28-7	6.626	6.619	6.621	6.632	6.543	6.621	6.211	6.321	6.313	6.278	6.266	6.234	6.29	6.367	6.295	6.373	6.353	6.268	6.556	6.541	6.549	6.548	6.508	6.574	6.215	6.105	6.245	6.177	6.112	6.205	6.337	6.361	6.38	6.357	6.262	6.355	6.263
13'-Hydroxy-gamma-tocotrienol	HMDB0012562	M+H-H2O, M+H	C28H42O3	6.1843	pos	Lipids and lipidotherslike molecules	Prenol lipids	Quinone and hydroquinone lipids	427.32	0.0151043	-0.486927	-	7.125	7.128	7.1	7.117	7.102	7.141	6.516	6.515	6.566	6.54	6.515	6.548	6.74	6.722	6.725	6.716	6.737	6.719	6.971	6.97	6.977	6.986	6.977	6.971	6.369	6.387	6.413	6.382	6.348	6.381	6.671	6.72	6.716	6.72	6.707	6.724	6.588
TetraHCA	HMDB0062534	M+H-2H2O, M+Na	C27H46O6	6.1604	pos	Lipids and lipidotherslike molecules	Steroids and steroid derivatives	Bile acids, alcohols and derivatives	431.314	0.0858371	-2.4704	-	6	6.002	5.974	6.029	5.998	6.031	5.111	5.182	5.158	5.152	5.183	5.168	5.375	5.413	5.387	5.355	5.389	5.347	5.817	5.839	5.821	5.845	5.837	5.847	4.882	5.077	5.087	5.034	5.015	5.069	5.372	5.35	5.37	5.381	5.37	5.358	5.202
Tetraethylene Glycol Monododecyl Ether	HMDB0246913	M+H, M+NH4	C20H42O5	6.1524	pos	Organic oxygen compounds	Organooxygen compounds	Ethers	380.337	0.0285185	-1.3618	-	6.395	6.431	6.378	6.43	6.384	6.434	5.377	5.416	5.376	5.357	5.349	5.396	5.399	5.372	5.387	5.356	5.396	5.374	5.284	5.292	5.326	5.387	5.397	5.311	6.369	6.392	6.409	6.408	6.37	6.366	5.465	5.501	5.497	5.465	5.489	5.513	5.434
Oxymetholone	HMDB0256016	M+H-H2O, M+H	C21H32O3	6.1205	pos	Lipids and lipidotherslike molecules	Steroids and steroid derivatives	Androstane steroids	315.232	0.0319531	-1.03061	434-07-1	6.451	6.44	6.425	6.44	6.444	6.479	5.744	5.681	5.763	5.748	5.701	5.717	6.068	6.076	6.064	6.111	6.108	6.098	6.385	6.377	6.379	6.412	6.452	6.394	5.335	5.344	5.407	5.309	5.27	5.285	6.032	6.083	6.043	6.048	6.072	6.054	5.788
Polidocanol	HMDB0244942;HMDB0251574;HMDB0249382;HMDB0256665	M+H, M+NH4	C30H62O10	6.0965	pos	Organic oxygen compounds	Organooxygen compounds	Ethers	600.468	0.039985	-0.544402	3055-99-0	6.864	6.858	6.803	6.832	6.85	6.862	5.834	5.802	5.807	5.81	5.81	5.834	5.721	5.697	5.707	5.74	5.727	5.733	5.641	5.668	5.694	5.768	5.784	5.646	7.654	7.642	7.619	7.63	7.644	7.626	5.867	5.827	5.875	5.816	5.859	5.83	5.803
Austroinulin	HMDB0036802	M+H-H2O, M+H	C20H34O3	6.0965	pos	Lipids and lipidotherslike molecules	Prenol lipids	Diterpenoids	323.258	0.0356492	-1.00838	62868-75-1	5.774	5.757	5.765	5.787	5.798	5.818	5.358	5.375	5.312	5.327	5.419	5.45	5.721	5.705	5.699	5.745	5.705	5.713	5.818	5.814	5.75	5.817	5.795	5.781	4.862	4.935	4.955	4.882	4.99	4.941	5.614	5.609	5.607	5.621	5.639	5.654	5.472
Annosquamosin B	HMDB0031379	M+H, 2M+ACN+H	C19H32O3	6.0965	pos	Lipids and lipidotherslike molecules	Prenol lipids	Diterpenoids	309.242	0.0277899	-1.09737	177742-56-2	6.696	6.669	6.645	6.678	6.685	6.7	6.675	6.688	6.681	6.676	6.666	6.689	6.644	6.62	6.63	6.64	6.626	6.631	6.739	6.743	6.719	6.735	6.771	6.743	6.125	6.167	6.121	6.17	6.121	6.121	6.526	6.548	6.535	6.545	6.533	6.543	6.437
Sterol	HMDB0060512	M+H-H2O, M+H	C17H28O	6.0408	pos	Lipids and lipidotherslike molecules	Steroids and steroid derivatives	Hydroxysteroids	249.221	0.0203519	-0.751613	-	6.288	6.286	6.277	6.286	6.308	6.313	6.193	6.237	6.237	6.222	6.23	6.233	6.274	6.236	6.288	6.271	6.294	6.295	6.449	6.434	6.407	6.436	6.442	6.424	5.812	5.845	5.828	5.813	5.853	5.871	6.268	6.285	6.254	6.273	6.31	6.285	6.083
19,20-DiHDPA	HMDB0010214;LMFA04000043	M+NH4, M+CH3OH+H	C22H34O4	6.0011	pos	Lipids and lipidotherslike molecules	Fatty Acyls	Fatty acids and conjugates	395.279	0.153714	-0.65777	-	5.355	5.234	5.353	5.35	5.363	5.413	5.735	5.704	5.799	5.714	5.74	5.766	5.545	5.464	5.484	5.523	5.552	5.545	5.856	5.819	5.761	5.809	5.824	5.829	5.455	5.355	5.473	5.48	5.466	5.435	5.637	5.583	5.638	5.655	5.668	5.657	5.363
14,15-DiHETrE	PW_C001529;HMDB0002265	M+H, M+CH3OH+H	C20H34O4	6.009	pos	Lipids and lipidotherslike molecules	Fatty Acyls	Eicosanoids	339.253	0.121313	-0.896454	77667-09-5	5.515	5.497	5.527	5.539	5.57	5.559	5.518	5.444	5.567	5.525	5.508	5.49	5.388	5.391	5.491	5.367	5.464	5.509	5.564	5.504	5.579	5.506	5.587	5.523	4.99	5.017	5.064	5.121	5.049	5.079	5.354	5.25	5.287	5.327	5.297	5.338	5.139
12S-HHT	HMDB0012535	M+H-H2O, M+H	C17H28O3	6.009	pos	Lipids and lipidotherslike molecules	Fatty Acyls	Fatty acids and conjugates	263.2	0.019214	-0.747008	54397-84-1	6.264	6.254	6.259	6.253	6.267	6.261	5.976	5.978	5.978	5.981	5.999	6.03	6.676	6.664	6.699	6.683	6.698	6.691	6.706	6.697	6.655	6.684	6.69	6.69	6.005	5.997	6.027	6.01	6.052	6.028	6.59	6.608	6.601	6.606	6.607	6.609	6.616
Pestalotin	others	M+H-2H2O, 2M+ACN+Na	C11H18O4	6.009	pos	others	others	others	179.107	0.0195372	0.0399025	-	4.802	4.839	4.674	4.8	4.81	4.837	4.645	4.622	4.687	4.701	4.548	4.585	5.103	5.064	5.071	5.068	5.075	5.114	5.28	5.328	5.295	5.328	5.353	5.333	4.389	4.493	4.4	4.401	4.493	4.558	5.291	5.319	5.312	5.315	5.335	5.317	5.26
4-Hydroxy-3-methoxy-2,10-bisaboladien-9-one	HMDB0033917	M+H-H2O, M+H	C16H26O3	6.0011	pos	Lipids and lipidotherslike molecules	Prenol lipids	Sesquiterpenoids	267.195	0.0238888	-0.92551	-	5.478	5.447	5.496	5.469	5.479	5.484	5.201	5.201	5.262	5.293	5.281	5.354	6.096	6.079	6.128	6.115	6.094	6.121	5.786	5.824	5.733	5.762	5.752	5.777	5	5.149	5.116	5.01	5.21	5.094	5.684	5.667	5.681	5.684	5.714	5.69	5.732
2-Methyl-2-phenylsuccinimide	HMDB0245217	M+NH4, 2M+ACN+H, 2M+H	C11H11NO2	1.6458	pos	Organoheterocyclic compounds	Pyrrolidines	Phenylpyrrolidines	207.113	0.0129075	-0.311423	-	5.702	5.73	5.732	5.747	5.707	5.731	5.726	5.747	5.745	5.735	5.722	5.733	5.609	5.633	5.675	5.632	5.633	5.647	5.558	5.515	5.573	5.558	5.539	5.566	5.758	5.739	5.771	5.734	5.781	5.742	5.747	5.767	5.781	5.75	5.764	5.749	5.719
Chavicol	HMDB0034107	M+H-H2O, M+H	C9H10O	5.9693	pos	Benzenoids	Phenols	1othershydroxyothers2othersunsubstituted benzenoids	135.08	0.00889665	0.232158	501-92-8	6.07	6.088	6.105	6.068	6.145	6.042	6.097	6.045	6.012	6.052	6.058	6.039	6.104	6.17	6.092	6.093	6.085	6.109	6.03	5.979	6.104	6.052	6.029	6.028	6.06	6.097	6.056	6.031	6.02	5.997	6.117	6.055	6.049	6.033	6.077	6.041	6.013
Methyl 2-octynoate	LMFA07010945;HMDB0031302	M+H-2H2O, M+Na	C9H14O2	5.9693	pos	Lipids and lipidotherslike molecules	Fatty Acyls	Fatty acid esters	119.086	0.0163717	1.2565	111-12-6	6.733	6.747	6.756	6.739	6.786	6.72	6.749	6.71	6.683	6.712	6.704	6.712	6.77	6.817	6.756	6.753	6.75	6.772	6.67	6.632	6.722	6.692	6.676	6.68	6.693	6.722	6.693	6.673	6.675	6.644	6.777	6.727	6.726	6.709	6.736	6.711	6.694
3,11,12-Trihydroxy-1(10)-spirovetiven-2-one	HMDB0038154	M+H-2H2O, M+H	C15H24O4	5.9613	pos	Lipids and lipidotherslike molecules	Prenol lipids	Sesquiterpenoids	269.173	0.0218237	-6.13702	84321-96-0	5.789	5.764	5.774	5.791	5.809	5.786	5.671	5.638	5.646	5.615	5.6	5.632	5.713	5.706	5.725	5.699	5.676	5.698	5.973	5.979	5.967	5.976	5.982	5.987	5.432	5.432	5.424	5.412	5.448	5.436	5.637	5.634	5.592	5.638	5.657	5.648	5.559
Sphinganine	HMDB0000269;PW_C000184;HMDB0242634;LMSP01020001	M+H, M+ACN+H	C18H39NO2	5.8658	pos	Organic nitrogen compounds	Organonitrogen compounds	Amines	302.305	0.0317642	-1.45879	764-22-7	6.367	6.419	6.27	6.421	6.393	6.473	6.233	6.233	6.448	6.329	6.381	6.359	6.447	6.532	6.418	6.557	6.434	6.328	6.274	6.375	6.412	6.513	6.536	6.242	6.327	6.384	6.453	6.264	6.38	6.336	6.48	6.435	6.429	6.379	6.357	6.393	6.327
Lauramine Oxide	others	M+H, M+Na	C14H31NO	5.8658	pos	others	others	others	230.248	0.0416727	-0.548172	-	5.371	5.373	5.301	5.413	5.393	5.412	5.32	5.297	5.377	5.357	5.377	5.378	5.451	5.514	5.475	5.506	5.473	5.459	5.19	5.312	5.313	5.299	5.382	5.214	5.231	5.243	5.292	5.194	5.257	5.232	5.367	5.368	5.382	5.332	5.354	5.337	5.311
Glutathione, oxidized	HMDB0011691;HMDB0003337	M+H, M+Na, M+2H	C20H32N6O12S2	1.7327	pos	Organic acids and derivatives	Carboxylic acids and derivatives	Amino acids, peptides, and analogues	613.159	0.0113125	-0.828756	27025-41-8;15718-51-1	7.008	6.99	6.993	6.987	7.009	6.992	7.643	7.649	7.651	7.65	7.646	7.648	7.17	7.161	7.159	7.157	7.16	7.171	7.446	7.432	7.432	7.449	7.452	7.462	7.669	7.666	7.671	7.664	7.675	7.671	7.704	7.708	7.694	7.71	7.71	7.704	7.634
N-Palmitoyl Lysine	HMDB0241929	M+H-H2O, M+CH3OH+H	C22H44N2O3	5.7306	pos	Organic acids and derivatives	Carboxylic acids and derivatives	Amino acids, peptides, and analogues	367.332	0.0963794	-0.945589	-	4.142	4.218	4.354	4.387	4.359	3.905	4.341	4.367	4.43	4.268	4.327	4.251	4.86	4.776	4.695	4.736	4.737	4.809	4.637	4.715	4.689	4.728	4.672	4.679	4.356	4.549	4.478	4.487	4.269	4.291	5.099	5.062	5.062	5.079	5.145	5.076	5.008
Austalide L	HMDB0030158	M+CH3OH+H, M+ACN+H	C25H32O6	5.7068	pos	Phenylpropanoids and polyketides	Flavonoids	Flavones	470.257	0.108042	7.39846	87833-52-1	4.213	4.373	4.245	4.4	4.284	4.326	4.242	4.229	4.225	4.076	4.137	4.294	4.976	5.017	4.987	5.063	5.032	5.006	4.835	4.532	4.804	4.733	4.693	4.625	4.208	3.776	4.029	3.98	3.895	4.091	4.529	4.519	4.635	4.574	4.65	4.399	5.107
1-Pyrroline-5-carboxylic acid	PW_C001003;HMDB0001301	2M+Na	C5H7NO2	2.3031	pos	Organic acids and derivatives	Carboxylic acids and derivatives	Amino acids, peptides, and analogues	249.087	0.112072	9.82402	64199-88-8;2906-39-0	3.251	3.252	3.246	3.249	3.247	3.249	3.186	3.184	3.191	3.183	3.171	3.188	3.235	3.229	3.237	3.236	3.232	3.234	3.191	3.193	3.183	3.19	3.194	3.19	3.124	3.128	3.126	3.125	3.108	3.128	3.221	3.224	3.223	3.226	3.225	3.225	3.207
2-Hydroxycinnamic acid	HMDB0041592;HMDB0002641	M+H, M+NH4, M+H-H2O	C9H8O3	1.7171	pos	Phenylpropanoids and polyketides	Cinnamic acids and derivatives	Hydroxycinnamic acids and derivatives	182.081	0.00600075	0.110368	614-60-8;495-79-4	7.621	7.624	7.629	7.624	7.631	7.633	7.555	7.565	7.556	7.56	7.554	7.561	7.729	7.725	7.731	7.719	7.732	7.725	7.404	7.399	7.393	7.391	7.397	7.403	7.597	7.6	7.603	7.596	7.617	7.613	7.75	7.742	7.75	7.749	7.75	7.749	7.651
4-Hydroxymandelonitrile	HMDB0060318	M+H-H2O, M+H	C8H7NO2	3.9708	pos	Benzenoids	Phenols	1othershydroxyothers2othersunsubstituted benzenoids	150.055	0.010147	1.21281	71807-09-5	5.355	5.341	5.374	5.33	5.346	5.359	5.344	5.342	5.378	5.361	5.327	5.349	5.237	5.262	5.271	5.257	5.267	5.292	5.174	5.152	5.169	5.154	5.168	5.162	5.25	5.224	5.24	5.246	5.238	5.242	5.274	5.259	5.267	5.251	5.259	5.244	5.356
9,10-Epoxyoctadecanoic acid	LMFA02000326;HMDB0247617;HMDB0061650	M+NH4	C18H34O4	5.7306	pos	Lipids and lipidotherslike molecules	Fatty Acyls	Lineolic acids and derivatives	332.279	0.0478433	-1.15561	154966-80-0	5.496	5.529	5.507	5.516	5.519	5.519	5.309	5.291	5.306	5.248	5.302	5.292	5.25	5.314	5.25	5.253	5.285	5.232	5.314	5.368	5.304	5.321	5.347	5.329	5.264	5.21	5.23	5.231	5.2	5.175	5.202	5.184	5.267	5.18	5.232	5.278	5.142
Allysine	HMDB0303320;HMDB0001263;PW_C000976	M+ACN+H	C6H11NO3	0.6894	pos	Organic acids and derivatives	Carboxylic acids and derivatives	Amino acids, peptides, and analogues	187.108	0.0160417	-0.0603263	6665-12-9;1962-83-0	6.356	6.38	6.367	6.377	6.379	6.369	6.282	6.267	6.286	6.279	6.278	6.286	6.46	6.456	6.438	6.458	6.446	6.461	6.054	6.043	6.043	6.037	6.025	6.024	5.986	5.981	5.998	6	6.019	6.007	6.166	6.154	6.158	6.193	6.197	6.182	6.116
Artecanin	HMDB0302700	M+CH3OH+H	C15H18O5	2.2872	pos	Lipids and lipidotherslike molecules	Prenol lipids	Terpene lactones	311.151	0.0520639	6.03293	29431-84-3	3.829	3.821	4.169	3.948	4.287	4.081	3.916	4.056	4.128	3.717	4.09	4.003	4.27	3.897	4.264	4.322	4.289	4.287	3.959	3.611	4.347	4.113	4.346	4.359	3.807	3.816	4.057	3.941	3.733	3.893	4.296	4.377	4.148	4.246	4.213	4.293	4.642
Artemisin	LMPR0103190003;HMDB0248621	M+NH4	C15H18O4	2.6539	pos	Lipids and lipidotherslike molecules	Prenol lipids	Terpene lactones	280.154	0.0728549	-0.52319	481-05-0	5.198	5.257	5.208	5.264	5.304	5.267	5.201	5.226	5.251	5.161	5.186	5.246	5.208	5.236	5.239	5.196	5.198	5.209	5.262	5.275	5.221	5.242	5.25	5.271	4.632	4.536	4.631	4.576	4.477	4.617	4.816	4.793	4.715	4.761	4.72	4.864	4.522
Coclaurine	HMDB0303359	M+ACN+H	C17H19NO3	2.0881	pos	Organoheterocyclic compounds	Isoquinolines and derivatives	Benzylisoquinolines	327.17	0.18712	-1.38556	486-39-5	2.848	2.849	2.843	2.846	2.844	2.846	2.783	2.781	4.055	2.78	2.768	2.785	2.832	2.826	2.834	2.834	2.829	2.831	2.788	2.79	2.78	2.787	2.791	2.787	3.585	2.725	2.723	2.722	2.705	2.726	2.818	2.821	2.82	2.823	2.822	2.822	2.804
Dehydroascorbic acid	HMDB0001264;PW_C000977	M+NH4	C6H6O6	1.5899	pos	Organoheterocyclic compounds	Lactones	Gamma butyrolactones	192.05	0.0287838	-0.0698601	490-83-5	5.513	5.5	5.509	5.481	5.472	5.474	5.135	5.129	5.135	5.143	5.145	5.114	5.147	5.164	5.155	5.163	5.178	5.152	5.246	5.237	5.22	5.198	5.23	5.227	5.229	5.189	5.225	5.187	5.172	5.211	5.115	5.08	5.056	5.081	5.095	5.073	5.238
Deoxyadenosine	HMDB0000050;PW_C000068;HMDB0000101;MJDBOTE0000701	M+H	C10H13N5O3	1.8746	pos	Nucleosides, nucleotides, and analogues	Purine nucleosides	Not Available	252.109	0.0311332	-0.691457	58-61-7;958-09-8	5.888	5.911	5.902	5.882	5.911	5.906	5.602	5.612	5.571	5.586	5.596	5.586	5.802	5.804	5.795	5.786	5.81	5.802	5.987	5.993	5.947	5.994	5.991	5.997	5.684	5.685	5.659	5.666	5.711	5.692	5.738	5.735	5.711	5.714	5.704	5.731	5.843
Dodecanedioic acid	HMDB0000933;HMDB0000623;LMFA01170009	2M+Na	C12H22O4	3.2429	pos	Lipids and lipidotherslike molecules	Fatty Acyls	Fatty acids and conjugates	483.292	0.0379261	-0.948942	6402-36-4;693-23-2	4.233	3.818	4.219	4.157	4.167	4.055	4.118	3.362	4.203	4.22	3.842	4.097	3.583	3.939	3.414	3.414	3.708	3.813	4.193	4.396	4.498	4.169	4.37	4.24	4.347	4.379	4.407	4.179	4.36	4.223	3.417	4.261	4.175	4.251	4.277	3.458	4.301
Flavone	LMPK12110097;HMDB0003075;MJDBOTE0000421	M+H	C15H10O2	6.0011	pos	Phenylpropanoids and polyketides	Flavonoids	Flavones	223.075	0.022551	-0.409917	525-82-6	3.394	3.395	3.39	3.392	3.391	3.393	7.067	7.044	7.061	7.065	7.046	7.067	4.121	3.997	3.728	3.466	3.377	3.378	3.335	3.337	3.327	3.334	3.338	3.334	3.268	3.271	3.27	3.269	3.252	3.272	3.364	3.367	3.367	3.369	3.369	3.369	3.351
Galactaric acid	HMDB0000639;LMFA01050532;LMFA01170107	M+ACN+H	C6H10O8	1.8273	pos	Organic oxygen compounds	Organooxygen compounds	Carbohydrates and carbohydrate conjugates	252.073	0.0142939	5.67366	526-99-8	6.389	6.406	6.407	6.391	6.386	6.407	5.867	5.856	5.88	5.864	5.894	5.891	6.008	6.019	6.004	6.025	6.002	6.026	5.334	5.3	5.269	5.242	5.304	5.315	5.2	5.23	5.237	5.195	5.173	5.232	5.98	5.989	5.976	5.961	5.975	5.978	5.726
Hyoscyamine	HMDB0242263;HMDB0003573;HMDB0014568;MJDBOTE0001533	M+ACN+Na	C17H23NO3	1.7483	pos	Alkaloids and derivatives	Tropane alkaloids	Not Available	353.182	0.117819	-6.717	51-34-3;101-31-5	4.438	4.628	4.121	4.61	4.704	4.059	4.592	4.646	4.426	4.602	4.459	4.684	4.044	4.038	4.046	4.046	4.042	4.043	4.374	4.627	4.265	4.083	4.52	4.636	4.648	4.681	4.366	4.85	4.452	4.791	4.826	4.745	4.835	4.856	4.86	4.667	4.928
L-Glutamate	HMDB0060475;HMDB0003339;HMDB0000148	M+H-H2O, M+H	C5H9NO4	0.636	pos	Organic acids and derivatives	Carboxylic acids and derivatives	Amino acids, peptides, and analogues	148.06	0.00767482	-0.12195	6893-26-1;56-86-0	7.608	7.616	7.618	7.613	7.621	7.614	7.669	7.652	7.657	7.65	7.675	7.666	7.887	7.888	7.895	7.892	7.894	7.904	7.839	7.832	7.836	7.826	7.839	7.827	7.521	7.518	7.519	7.518	7.491	7.515	7.905	7.909	7.9	7.915	7.916	7.901	7.916
Lactose	HMDB0041627;HMDB0000186;MJDBOTE0001702	M+H-H2O	C12H22O11	0.9307	pos	Organic oxygen compounds	Organooxygen compounds	Carbohydrates and carbohydrate conjugates	325.113	0.0202822	-0.779226	63-42-3;5965-66-2	5.267	5.154	5.06	5.198	5.085	5.165	5.482	5.486	5.404	5.447	5.439	5.503	5.653	5.606	5.539	5.621	5.585	5.623	5.76	5.786	5.76	5.71	5.782	5.777	5.797	5.81	5.749	5.82	5.814	5.773	5.747	5.756	5.782	5.765	5.782	5.781	6.034
Lawsone	HMDB0253997;HMDB0030773	M+NH4	C10H6O3	3.9628	pos	Benzenoids	Naphthalenes	Naphthoquinones	192.065	0.0094114	-0.403178	83-72-7;481-39-0	5.286	5.253	5.269	5.269	5.287	5.292	5.262	5.27	5.282	5.271	5.262	5.266	5.177	5.195	5.211	5.208	5.159	5.205	5.112	5.077	5.106	5.12	5.132	5.127	5.196	5.173	5.174	5.189	5.185	5.179	5.204	5.185	5.217	5.214	5.203	5.179	5.292
LysoPC(18:0/0:0)	HMDB0010384;HMDB0011149	M+H	C26H54NO7P	6.5407	pos	Lipids and lipidotherslike molecules	Glycerophospholipids	Glycerophosphocholines	524.371	0.0269929	-0.250565	74430-89-0;19420-57-6	6.207	6.19	6.117	6.158	6.157	6.132	6.45	6.428	6.434	6.451	6.43	6.43	6.459	6.403	6.474	6.374	6.395	6.46	6.399	6.39	6.36	6.397	6.449	6.395	6.699	6.714	6.662	6.69	6.693	6.683	6.374	6.334	6.381	6.395	6.388	6.355	6.559
N-Acetylneuraminic acid	HMDB0000773;HMDB0000230;PW_C000155;HMDB0246275	M+H	C11H19NO9	1.0888	pos	Organic oxygen compounds	Organooxygen compounds	Carbohydrates and carbohydrate conjugates	310.114	0.0217377	1.31225	21646-00-4;131-48-6;19342-33-7	5.936	5.92	5.936	5.921	5.91	5.922	5.761	5.804	5.769	5.778	5.774	5.76	6.315	6.326	6.319	6.311	6.32	6.363	5.804	5.763	5.783	5.805	5.82	5.805	5.95	5.957	5.94	5.956	5.954	5.948	5.961	5.951	5.968	5.956	5.973	5.992	5.992
N-Epsilon-Acetyl-L-Lysine	HMDB0000206;HMDB0000197;MJDBOTE0000583	M+H	C8H16N2O3	1.0177	pos	Organic acids and derivatives	Carboxylic acids and derivatives	Amino acids, peptides, and analogues	189.123	0.0123169	-0.121187	87-51-4;692-04-6	6.393	6.384	6.399	6.392	6.393	6.387	6.55	6.542	6.541	6.553	6.526	6.553	6.683	6.679	6.682	6.678	6.68	6.687	6.345	6.351	6.333	6.343	6.338	6.342	6.385	6.404	6.392	6.397	6.413	6.392	6.461	6.463	6.475	6.459	6.474	6.474	6.436
Nicotine	HMDB0243542;PW_C008731;HMDB0001934	M+H	C10H14N2	1.2713	pos	Organoheterocyclic compounds	Pyridines and derivatives	Pyrrolidinylpyridines	163.123	0.0157077	-0.140177	1954-11-05	6.194	6.202	6.201	6.209	6.204	6.201	6.937	6.941	6.938	6.946	6.967	6.944	5.13	4.994	5.075	5.027	5.061	5.022	5.096	5.087	5.124	5.079	5.063	5.053	4.926	4.909	4.896	4.86	4.903	4.848	5.054	5.086	5.057	5.053	5.091	5.073	4.879
Ornithine	PW_C000140;HMDB0000214;HMDB0003374;MJDBOTE0000357	M+ACN+H	C5H12N2O2	1.8193	pos	Organic acids and derivatives	Carboxylic acids and derivatives	Amino acids, peptides, and analogues	174.124	0.0191319	0.0554548	70-26-8;348-66-3;3184-13-2	5.686	5.676	5.705	5.677	5.686	5.698	5.634	5.637	5.611	5.615	5.635	5.623	5.438	5.442	5.447	5.455	5.441	5.462	5.55	5.538	5.54	5.562	5.531	5.547	5.343	5.369	5.338	5.358	5.329	5.369	5.89	5.894	5.897	5.903	5.897	5.899	5.545
Phenol	HMDB0013674;PW_C000153;HMDB0000228	M+H	C6H6O	1.7171	pos	Benzenoids	Phenols	Benzenetriols and derivatives	95.0496	0.0102258	4.56819	87-66-1;108-95-2	5.792	5.804	5.796	5.814	5.814	5.822	5.759	5.753	5.755	5.744	5.744	5.756	5.891	5.91	5.91	5.907	5.912	5.911	5.609	5.599	5.587	5.59	5.616	5.597	5.755	5.774	5.776	5.77	5.793	5.767	5.938	5.933	5.933	5.916	5.929	5.926	5.823
Phenylacetylglutamine	HMDB0006344;PW_C002728;HMDB0062645;MJDBOTE0000584	M+H-H2O	C13H16N2O4	4.4669	pos	Organic acids and derivatives	Carboxylic acids and derivatives	Amino acids, peptides, and analogues	247.108	0.0516818	-0.473699	28047-15-6	4.419	4.496	4.343	4.404	4.428	4.369	4.332	4.427	4.329	4.303	4.38	4.401	3.531	3.338	3.63	3.662	3.263	3.255	3.352	3.692	3.46	3.216	3.363	3.221	4.095	4.146	4.16	4.108	4.109	4.231	3.334	3.364	3.36	3.473	0.8618	2.837	0.8463
Rinderine	HMDB0301846;HMDB0253457	M+H, M+ACN+Na	C15H25NO5	2.2872	pos	Alkaloids and derivatives	Not Available	Not Available	300.18	0.0182661	-0.641523	6029-84-1	3.438	3.816	3.581	3.557	3.505	3.612	4.005	3.917	3.794	3.883	3.874	3.643	3.801	3.875	3.752	3.751	3.691	3.646	4.802	4.815	4.751	4.888	4.848	4.842	3.306	3.652	3.243	3.105	3.808	3.213	3.804	4.276	4.139	3.897	4.041	4.169	3.841
Zeranol	HMDB0032702;HMDB0041824	M+CH3OH+H	C18H26O5	2.2552	pos	Phenylpropanoids and polyketides	Macrolides and analogues	Not Available	355.213	0.0215733	3.09722	36455-72-8;26538-44-3	5.467	5.502	5.454	5.432	5.494	5.469	5.476	5.413	5.371	5.401	5.431	5.386	4.143	4.114	4.35	4.004	4.147	4.195	5.287	5.246	5.252	5.229	5.258	5.288	5.547	5.542	5.496	5.492	5.551	5.526	5.477	5.48	5.473	5.47	5.505	5.466	5.534
Galactosyl 4-hydroxyproline	HMDB0029353	M-H, M+FA-H, M+Cl, 2M+FA-H, M-H2O-H	C11H19NO8	1.9987	neg	Organic acids and derivatives	Carboxylic acids and derivatives	Amino acids, peptides, and analogues	292.105	0.00861258	4.99738	79284-73-4	7.516	7.521	7.525	7.519	7.506	7.525	7.732	7.73	7.73	7.731	7.72	7.733	7.662	7.668	7.656	7.676	7.664	7.652	7.69	7.699	7.695	7.693	7.689	7.701	7.866	7.865	7.868	7.866	7.859	7.865	7.555	7.54	7.56	7.562	7.565	7.563	7.709
Adenosine 5'-Monophosphate	HMDB0000045;MJDBOTE0000497	M-H	C10H14N5O7P	1.1196	neg	Nucleosides, nucleotides, and analogues	Purine nucleotides	Purine ribonucleotides	346.056	0.030629	0.60452	61-19-8	5.413	5.382	5.367	5.437	5.388	5.392	5.496	5.467	5.524	5.48	5.524	5.52	5.619	5.601	5.582	5.614	5.596	5.604	5.314	5.336	5.317	5.336	5.328	5.286	5.774	5.775	5.775	5.763	5.765	5.762	5.607	5.579	5.516	5.54	5.498	5.493	5.578
2-Deoxy-2,3-dehydro-n-acetyl-neuraminic acid	HMDB0245680	M+Cl	C11H17NO8	1.1273	neg	Organic acids and derivatives	Carboxylic acids and derivatives	Carboxylic acid derivatives	326.066	0.0143952	5.38725	-	6.087	6.081	6.065	6.051	6.068	6.077	6.135	6.13	6.142	6.138	6.13	6.142	6.323	6.334	6.311	6.321	6.326	6.327	6.232	6.247	6.228	6.235	6.237	6.218	6.342	6.335	6.334	6.352	6.371	6.346	6.268	6.238	6.253	6.287	6.26	6.271	6.086
Threoninyl-Gamma-glutamate	HMDB0029075	M-H	C9H17N3O5	1.1581	neg	Organic acids and derivatives	Carboxylic acids and derivatives	Amino acids, peptides, and analogues	246.109	0.161289	-0.599056	-	3.544	3.673	3.536	3.535	3.53	3.766	4.798	4.888	4.86	4.746	4.741	4.675	4.882	4.852	4.788	4.77	4.831	4.784	4.567	4.3	4.273	4.172	4.546	4.215	4.477	4.554	4.63	4.576	4.655	4.505	4.735	4.871	4.663	4.69	4.779	4.731	3.818
Hypoxanthine	PW_C000102;HMDB0000157	M-H	C5H4N4O	1.3246	neg	Organoheterocyclic compounds	Imidazopyrimidines	Purines and purine derivatives	135.031	0.0195794	-5.29692	68-94-0	5.811	5.827	5.827	5.835	5.821	5.816	6.044	6.039	6.047	6.046	6.063	6.04	5.759	5.763	5.757	5.76	5.764	5.773	5.573	5.577	5.576	5.567	5.589	5.579	5.408	5.406	5.41	5.402	5.421	5.4	5.571	5.551	5.557	5.581	5.576	5.572	5.449
Zanamivir	HMDB0014698	M-H	C12H20N4O7	1.3783	neg	Organic acids and derivatives	Carboxylic acids and derivatives	Carboxylic acid derivatives	331.126	0.257809	0.481345	139110-80-8	4.326	4.395	3.541	3.72	3.774	3.996	4.286	4.446	4.485	4.599	4.574	4.148	5.428	5.431	5.42	5.465	5.464	5.43	3.482	4.222	4.007	3.876	4.188	3.484	4.871	4.735	4.599	4.856	4.724	4.758	4.073	4.281	4.342	4.358	4.23	4.174	4.337
Ophthalmic Acid	HMDB0005765	M-H	C11H19N3O6	1.3938	neg	Organic acids and derivatives	Carboxylic acids and derivatives	Amino acids, peptides, and analogues	288.12	0.0505454	0.367459	495-27-2	4.001	4.169	4.14	4.028	4.022	4.21	4.485	4.534	4.464	4.547	4.438	4.509	4.393	4.125	4.259	4.323	4.338	4.466	3.772	3.8	3.151	3.229	3.796	3.24	3.229	3.999	3.682	4.004	3.597	3.249	3.891	4.264	3.988	4.184	4.249	4.169	3.325
Nitrobenzylmercaptopurine	HMDB0255643	M+FA-H	C12H9N5O2S	1.5403	neg	Organoheterocyclic compounds	Imidazopyrimidines	Purines and purine derivatives	332.045	0.0166688	-4.27733	-	6.004	6.024	6.001	5.998	6.013	5.985	5.879	5.882	5.892	5.891	5.887	5.893	6.522	6.494	6.504	6.511	6.521	6.519	5.396	5.4	5.39	5.429	5.397	5.392	5.524	5.566	5.529	5.516	5.534	5.529	6.136	6.147	6.158	6.173	6.157	6.159	5.684
5-(3',5'-Dihydroxyphenyl)-gamma-valerolactone 3-O-glucuronide	HMDB0041693	M+Cl	C17H20O10	1.7278	neg	Organic oxygen compounds	Organooxygen compounds	Carbohydrates and carbohydrate conjugates	419.077	0.0388331	4.49655	-	5.501	5.476	5.507	5.499	5.498	5.478	5.04	4.98	5.057	5.07	5.116	4.976	5.946	5.945	5.94	5.961	5.953	5.962	3.395	3.395	3.515	3.383	3.554	3.389	3.465	3.337	3.655	3.501	3.474	3.33	5.457	5.403	5.545	5.525	5.492	5.546	4.44
4-Methoxybenzaldehyde	HMDB0029686	M+Cl	C8H8O2	1.8058	neg	Benzenoids	Benzene and substituted derivatives	Benzoyl derivatives	171.023	0.133631	7.14972	123-11-5	2.499	2.492	2.491	3.009	2.485	2.495	3.625	3.479	4.073	3.938	3.881	3.897	3.839	4.12	3.959	4.171	4	4.212	4.339	4.314	4.258	4.331	4.342	4.147	4.058	4.052	4.269	4.319	3.942	4.131	3.65	3.266	3.854	3.429	3.609	3.734	3.703
Minocycline	HMDB0015152;LMPK07000002;PW_C009450	M+K-2H	C23H27N3O7	1.8215	neg	Phenylpropanoids and polyketides	Tetracyclines	Not Available	494.129	0.132008	-8.83844	10118-90-8	4.672	4.688	4.675	4.722	4.679	4.58	4.687	4.66	4.704	4.779	4.754	4.82	4.192	3.872	3.753	3.767	3.743	3.748	3.796	3.827	4.226	3.695	4.151	4.229	4.945	4.875	4.921	4.98	5.065	4.92	4.612	4.508	4.486	4.541	4.417	4.358	4.502
S-(1,2-DICARBOXYETHYL)GLUTATHIONE	HMDB0257378	M-H	C14H21N3O10S	1.829	neg	Organic acids and derivatives	Carboxylic acids and derivatives	Amino acids, peptides, and analogues	422.088	0.169574	0.780017	-	4.173	3.718	4.176	4.379	3.586	3.596	4.66	4.555	4.746	4.795	4.704	4.707	4.02	3.619	3.579	3.811	3.569	3.85	4.055	4.068	4.303	4.406	4.208	4.08	5.046	5.175	5.104	5.068	5.145	5.043	4.754	4.712	4.718	4.696	4.805	4.54	4.551
Lysophosphatidylcholine	HMDB0011128;HMDB0254271	M+K-2H	C10H22NO7P	1.8368	neg	Lipids and lipidotherslike molecules	Glycerophospholipids	Glycerophosphocholines	336.06	0.226059	-5.14381	4421-58-3	4.418	4.391	4.004	4.354	4.31	4.277	4.242	4.016	3.549	4.37	3.779	4.059	3.898	3.96	3.585	3.56	3.554	3.932	3.519	3.518	3.514	4.099	3.507	3.512	3.469	3.461	3.461	3.454	3.439	3.631	3.502	3.51	3.525	3.52	3.518	3.521	3.475
Aminocaproic acid	PW_C001268;HMDB0001901	M-H	C6H13NO2	1.8603	neg	Lipids and lipidotherslike molecules	Fatty Acyls	Fatty acids and conjugates	130.087	0.0221267	-6.17508	60-32-2	6.476	6.475	6.457	6.463	6.449	6.48	6.452	6.419	6.421	6.435	6.445	6.437	6.389	6.365	6.373	6.386	6.371	6.38	6.33	6.347	6.315	6.337	6.302	6.321	6.374	6.383	6.372	6.377	6.366	6.363	6.34	6.327	6.44	6.454	6.446	6.458	6.341
5-(3',4',5'-Trihydroxyphenyl)-gamma-valerolactone-3'-O-glucuronide	HMDB0059984	M-H2O-H	C17H20O11	1.8917	neg	Organic oxygen compounds	Organooxygen compounds	Carbohydrates and carbohydrate conjugates	381.085	0.247374	4.91988	-	3.571	3.564	3.834	3.595	3.814	3.566	4.042	4.126	4.013	4.022	4.36	4.209	3.949	4.348	4.039	4.101	4.321	4.227	4.085	4.403	4.238	4.125	4.329	4.138	4.022	3.515	3.988	4.063	3.548	3.796	4.369	4.164	4.533	4.513	4.225	4.504	4.615
7-t-Butoxyiminomethyl-camptothecin	HMDB0247287	M+K-2H	C25H25N3O5	1.9214	neg	Alkaloids and derivatives	Camptothecins	Not Available	484.132	0.058183	9.54859	-	6.012	6.04	5.998	6.02	5.95	6.018	6.054	6.074	6.076	6.093	6.074	6.095	6.023	6.011	6.02	6.051	6.012	5.99	6.119	6.108	6.107	6.098	6.097	6.077	6.293	6.289	6.288	6.312	6.269	6.287	5.871	5.856	5.968	5.981	5.956	5.98	6.205
(6'-Hydroxy-3-oxospiro[2-benzofuran-1,9'-xanthene]-3'-yl) acetate	HMDB0257788	M+FA-H	C22H14O6	1.9439	neg	Organoheterocyclic compounds	Benzopyrans	1othersbenzopyrans	419.077	0.0154191	-1.09428	-	5.539	5.58	5.601	5.583	5.556	5.603	5.328	5.26	5.326	5.287	5.321	5.365	6.084	6.061	6.069	6.113	6.069	6.048	4.016	4.283	4.321	4.232	3.765	4.083	4.531	4.537	4.567	4.682	4.592	4.409	5.644	5.626	5.643	5.657	5.629	5.634	4.799
Allobarbital	HMDB0248157	M-H2O-H	C10H12N2O3	1.9987	neg	Organoheterocyclic compounds	Diazines	Pyrimidines and pyrimidine derivatives	189.067	0.0388607	-2.00247	-	4.882	4.93	4.928	4.919	4.905	4.917	5.163	5.155	5.125	5.169	5.147	5.195	5.076	5.075	5.055	5.086	5.063	5.094	5.117	5.097	5.111	5.115	5.143	5.154	5.293	5.337	5.34	5.293	5.339	5.304	5.177	5.102	5.135	5.161	5.149	5.152	5.152
3,N(4)-Ethenodeoxycytidine	HMDB0246084	M-H2O-H	C11H13N3O4	1.9987	neg	Organoheterocyclic compounds	Imidazopyrimidines	Not Available	232.073	0.029191	-0.23094	-	4.564	4.505	4.527	4.601	4.51	4.566	4.835	4.813	4.822	4.835	4.836	4.869	4.752	4.794	4.71	4.799	4.782	4.8	4.784	4.827	4.782	4.789	4.853	4.865	5.068	5.049	5.071	5.008	5.022	5.035	4.656	4.567	4.626	4.663	4.64	4.616	4.849
Lacto-N-biose I	HMDB0006575;HMDB0252594	M-H	C14H25NO11	1.9987	neg	Organic oxygen compounds	Organooxygen compounds	Carbohydrates and carbohydrate conjugates	382.137	0.110956	4.49484	50787-09-2	5.36	5.429	5.4	5.459	5.435	5.456	5.664	5.669	5.696	5.667	5.656	5.683	4.979	4.933	4.741	4.783	4.671	4.626	4.707	4.655	4.713	4.693	4.634	4.533	5.736	5.768	5.797	5.799	5.798	5.822	5.045	4.867	4.88	4.867	4.82	4.76	4.87
Hyaluronan biosynthesis, precursor 1	HMDB0060071	M-H2O-H	C14H21NO11	2.0065	neg	Organic oxygen compounds	Organooxygen compounds	Carbohydrates and carbohydrate conjugates	360.093	0.0755715	-1.79273	-	4.842	4.761	4.862	4.71	4.723	4.784	5.071	5.02	5.02	5.046	5.062	5.032	4.921	4.954	4.947	4.95	4.967	4.898	5.05	5.061	5.069	5.042	5.068	5.103	5.105	5.111	5.128	5.118	5.117	5.103	4.85	4.845	4.493	4.495	4.483	4.466	4.809
3-Hydroxy-2-methylpyridine-4,5-dicarboxylate	PW_C003017;HMDB0006955	M-H	C8H7NO5	2.0143	neg	Organoheterocyclic compounds	Pyridines and derivatives	Pyridinecarboxylic acids and derivatives	196.025	0.0193095	-1.90852	-	5.084	5.089	5.086	5.099	5.073	5.107	4.818	4.848	4.875	4.864	4.883	4.879	5.579	5.596	5.583	5.615	5.596	5.583	4.719	4.729	4.666	4.733	4.689	4.725	4.131	4.24	4.172	4.187	4.288	4.263	5.245	5.239	5.251	5.269	5.253	5.241	4.713
Alpha-Methyl-m-tyrosine	HMDB0248232	M+FA-H	C10H13NO3	2.0222	neg	Phenylpropanoids and polyketides	Phenylpropanoic acids	Not Available	240.088	0.0438354	0.0972295	305-96-4	4.319	4.321	4.337	4.335	4.151	4.25	4.362	4.297	4.346	4.311	4.305	4.336	4.283	4.276	4.337	4.273	4.285	4.198	4.235	4.188	4.182	4.176	4.259	4.29	4.394	4.35	4.375	4.365	4.28	4.341	4.472	4.486	4.529	4.532	4.533	4.605	4.415
Vigabatrin	HMDB0015212	2M+FA-H	C6H11NO2	2.0222	neg	Organic acids and derivatives	Carboxylic acids and derivatives	Amino acids, peptides, and analogues	303.156	0.184298	0.605726	60643-86-9	2.443	2.436	2.435	2.433	2.429	2.439	2.41	2.407	2.406	2.407	2.41	2.397	2.413	2.535	2.421	2.417	2.411	2.416	2.376	2.375	2.371	2.364	2.364	2.369	2.326	2.318	2.318	2.312	2.296	2.311	2.359	2.367	2.382	2.377	2.375	2.379	2.332
3',5'-Cyclic GMP	HMDB0001314	M-H	C10H12N5O7P	2.0222	neg	Nucleosides, nucleotides, and analogues	Purine nucleotides	Cyclic purine nucleotides	344.04	0.0689826	0.301822	7665-99-8	4.471	4.425	4.444	4.509	4.418	4.5	4.411	4.524	4.547	4.496	4.512	4.462	4.963	4.918	4.971	4.94	4.948	4.907	4.828	4.693	4.786	4.86	4.818	4.783	4.929	4.914	4.901	4.874	4.883	4.882	4.498	4.471	4.466	4.509	4.572	4.626	4.499
S-Phenyl-L-cysteine	HMDB0257425	2M-H	C9H11NO2S	2.03	neg	Organic acids and derivatives	Carboxylic acids and derivatives	Amino acids, peptides, and analogues	393.098	0.189429	6.86487	-	3.371	3.364	3.415	3.361	3.357	3.856	3.435	3.768	3.48	3.826	3.338	3.862	4.949	4.937	4.935	4.966	4.989	4.965	3.363	3.303	3.299	3.292	3.292	3.297	3.437	3.246	3.246	3.24	3.224	3.238	3.755	3.336	3.955	4.082	3.827	3.834	3.26
4'-(Nitrosomethylamino)-1-(3-pyridyl)-1-butanone	HMDB0246622;HMDB0011603	M+FA-H	C10H13N3O2	2.0535	neg	Organic oxygen compounds	Organooxygen compounds	Carbonyl compounds	252.099	0.0802459	0.427523	64091-91-4	3.122	3.73	3.114	3.112	3.108	3.118	3.256	3.261	3.466	3.086	3.53	3.531	4.209	4.326	4.386	4.406	4.345	4.217	3.099	3.41	3.082	3.091	3.075	3.641	3.005	3.63	3.419	3.038	3.477	3.458	3.853	3.424	3.583	3.569	3.757	3.462	3.876
N(6),O(2)-Dimethyladenosine	HMDB0255287	M-H	C12H17N5O4	2.0614	neg	Nucleosides, nucleotides, and analogues	Purine nucleosides	Not Available	294.12	0.0186299	-1.09098	-	5.008	5.076	5.052	5.02	5.047	5.087	5.084	5.092	5.051	5.096	5.116	5.048	5.676	5.663	5.652	5.68	5.651	5.654	5.014	4.993	5.079	5.035	4.986	4.981	5.072	5.135	5.097	5.081	5.057	5.042	5.162	5.107	5.234	5.225	5.195	5.23	5.299
2-Methoxyestrone 3-glucuronide	PW_C002142;LMST05010010;HMDB0004482	M-H2O-H	C25H32O9	2.0614	neg	Lipids and lipidotherslike molecules	Steroids and steroid derivatives	Steroidal glycosides	457.184	0.0596576	-4.84535	25577-70-2	3.997	4.135	3.913	3.904	3.777	3.844	3.941	4.119	4.274	4.031	3.982	4.194	4.996	4.902	4.945	4.983	4.986	5.011	3.847	3.89	3.743	3.747	3.861	3.921	4.213	4.462	4.273	4.416	4.232	4.34	4.34	4.353	4.284	4.411	4.252	4.415	4.402
3-Carbamoyl-2-phenylpropionaldehyde	HMDB0060366;PW_C040529	M+FA-H	C10H11NO3	2.0692	neg	Benzenoids	Benzene and substituted derivatives	Phenylacetaldehydes	238.072	0.0543438	-0.680968	-	4.697	4.761	4.73	4.785	4.726	4.708	4.81	4.781	4.849	4.813	4.797	4.804	4.673	4.677	4.653	4.633	4.652	4.628	4.172	4.103	4.324	4.207	4.284	4.102	4.593	4.552	4.488	4.531	4.446	4.511	4.76	4.775	4.813	4.77	4.774	4.789	4.654
Trp-Leu-OH	others	M-H	C23H25N3O6	2.0692	neg	others	others	others	438.163	0.0372311	-8.10454	-	4.12	4.233	4.225	3.907	4.107	4.263	4.907	4.994	4.862	4.969	4.922	4.793	4.815	4.952	4.711	4.875	4.858	4.867	4.55	4.348	4.391	4.328	4.348	4.45	5.016	4.98	4.955	5.058	4.984	5.003	4.496	4.449	4.504	4.571	4.397	4.365	4.803
FAPy-adenine	HMDB0004816	M-H2O-H	C5H7N5O	2.077	neg	Organoheterocyclic compounds	Diazines	Pyrimidines and pyrimidine derivatives	134.046	0.0145327	-5.1587	5122-36-1	5.653	5.666	5.667	5.676	5.654	5.67	5.571	5.579	5.583	5.583	5.584	5.586	5.885	5.897	5.882	5.897	5.898	5.878	6.067	6.079	6.064	6.072	6.065	6.072	6.133	6.138	6.143	6.141	6.135	6.145	5.938	5.928	5.941	5.95	5.948	5.941	6.07
3'-Adenylic Acid	HMDB0258140;HMDB0003540	M-H	C10H14N5O7P	2.077	neg	Nucleosides, nucleotides, and analogues	Ribonucleoside 3''othersphosphates	Not Available	346.056	0.0223895	1.04693	84-21-9	3.843	3.941	3.779	3.282	3.474	3.913	4.176	4.331	4.107	4.215	4.322	4.095	4.848	4.81	4.865	4.831	4.852	4.866	4.382	4.407	4.548	4.521	4.482	4.513	4.761	4.828	4.767	4.812	4.734	4.699	4.472	4.526	4.576	4.504	4.488	4.601	4.885
2-O-alpha-D-Galactopyranosyl-1-deoxynojirimycin	HMDB0041337	M-H2O-H	C12H23NO9	2.0849	neg	Organic oxygen compounds	Organooxygen compounds	Carbohydrates and carbohydrate conjugates	306.12	0.103688	0.657194	155168-05-1	5.057	5.087	5.135	5.102	5.063	5.106	4.552	4.504	4.644	4.571	4.568	4.638	4.149	3.998	4.401	4.197	4.241	4.284	4.49	4.306	4.362	4.443	4.383	4.285	4.263	4.369	4.36	4.307	4.259	4.36	4.34	4.229	4.243	4.333	4.225	4.376	3.74
Sorbic Acid	HMDB0029581;LMFA01030100;HMDB0256823;MJDBOTE0000472	M-H	C6H8O2	2.0926	neg	Lipids and lipidotherslike molecules	Fatty Acyls	Fatty acids and conjugates	111.044	0.018111	-7.80866	110-44-1	4.746	4.746	4.747	4.755	4.748	4.717	5.013	4.999	5.025	5.004	5.003	4.999	4.842	4.84	4.838	4.846	4.845	4.828	4.652	4.647	4.63	4.638	4.649	4.627	4.847	4.843	4.841	4.857	4.836	4.839	4.972	4.96	4.985	4.995	4.981	5.008	4.577
N2-Acetylornithine	HMDB0003357	M-H2O-H	C7H14N2O3	2.0926	neg	Organic acids and derivatives	Carboxylic acids and derivatives	Amino acids, peptides, and analogues	155.082	0.0384068	-3.46856	6205-08-09	4.207	4.197	4.218	4.288	4.203	4.141	4.39	4.283	4.286	4.333	4.28	4.255	4.432	4.473	4.425	4.487	4.467	4.468	4.374	4.268	4.374	4.391	4.383	4.347	4.305	4.315	4.29	4.288	4.256	4.279	4.345	4.347	4.339	4.423	4.357	4.39	4.413
Carboxyethyllysine	HMDB0249659	M-H2O-H	C9H18N2O4	2.1004	neg	Organic acids and derivatives	Carboxylic acids and derivatives	Amino acids, peptides, and analogues	199.109	0.0688444	-1.27787	-	4.02	3.608	3.866	4.047	4.063	4.084	4.077	4.124	4.083	4.043	4.219	4.143	3.044	2.91	2.917	2.912	3.14	3.342	4.294	4.268	4.227	4.251	4.252	4.25	4.281	4.319	4.246	4.232	4.241	4.191	4.369	4.354	4.417	4.381	4.322	4.355	4.3
Arginylisoleucine	HMDB0028712	M-H	C12H25N5O3	2.1004	neg	Organic acids and derivatives	Carboxylic acids and derivatives	Amino acids, peptides, and analogues	286.189	0.0208851	0.337327	62632-70-6	5.197	5.223	5.222	5.243	5.189	5.238	5.015	5.068	5.013	5.069	5.028	5.054	4.846	4.884	4.911	4.863	4.862	4.841	4.808	4.856	4.824	4.833	4.827	4.81	4.897	4.938	4.894	4.902	4.846	4.904	4.944	4.861	4.976	4.952	4.931	4.972	4.968
Methohexital	HMDB0014617	M+FA-H	C14H18N2O3	2.1004	neg	Organoheterocyclic compounds	Diazines	Pyrimidines and pyrimidine derivatives	307.13	0.115816	1.48192	151-83-7	3.7	3.225	3.931	3.531	3.218	3.66	4.246	4.156	4.275	4.304	4.264	4.364	4.373	4.439	4.356	4.421	4.458	4.449	3.773	3.238	3.816	3.658	3.62	3.791	4.13	4.324	4.235	4.184	4.233	4.236	4.323	4.413	4.347	4.49	4.376	4.445	4.171
(1R*,3R*,3'S*)-1,2,3,4-Tetrahydro-1-(2-thio-3-pyrrolidinyl)-beta-carboline-3-carboxylic acid	HMDB0034767	M+Cl	C16H17N3O2S	2.1317	neg	Alkaloids and derivatives	Harmala alkaloids	Not Available	350.072	0.0732034	-4.54279	-	4.672	4.707	4.704	4.655	4.646	4.641	4.537	4.477	4.511	4.493	4.435	4.51	4.591	4.717	4.621	4.626	4.631	4.638	4.594	4.591	4.593	4.634	4.602	4.608	4.366	4.398	4.382	4.333	4.417	4.393	4.549	4.574	4.607	4.512	4.305	4.567	4.187
Glucose pyruvate lactate	HMDB0252788	M-H2O-H	C12H18O12	2.1395	neg	Organic oxygen compounds	Organooxygen compounds	Carbohydrates and carbohydrate conjugates	335.061	0.0371036	-2.25054	-	5.218	5.282	5.199	5.265	5.213	5.209	5.314	5.315	5.263	5.244	5.275	5.266	5.482	5.495	5.389	5.436	5.479	5.426	5.421	5.436	5.388	5.403	5.387	5.423	5.163	5.163	5.169	5.156	5.195	5.149	5.372	5.391	5.203	5.251	5.208	5.251	5.104
Ulimorelin	HMDB0259396	M+K-2H	C30H39FN4O4	2.1551	neg	Organic acids and derivatives	Carboxylic acids and derivatives	Amino acids, peptides, and analogues	575.247	0.0297171	5.95963	-	5.432	5.433	5.362	5.308	5.327	5.371	5.812	5.814	5.824	5.824	5.832	5.83	5.411	5.394	5.363	5.429	5.418	5.345	5.685	5.657	5.671	5.666	5.669	5.642	5.994	5.975	5.999	5.999	5.942	5.988	5.481	5.476	5.554	5.645	5.594	5.578	5.669
Shikimic acid	HMDB0003070	M-H	C7H10O5	2.1786	neg	Organic oxygen compounds	Organooxygen compounds	Alcohols and polyols	173.045	0.0292532	-3.55891	138-59-0	4.75	4.786	4.811	4.777	4.768	4.755	4.692	4.699	4.663	4.735	4.715	4.707	5.044	5.054	5.033	5.053	5.052	5.039	4.479	4.502	4.52	4.568	4.528	4.498	4.648	4.627	4.626	4.589	4.602	4.631	4.776	4.754	4.754	4.745	4.771	4.751	4.371
Mevalonic acid	PW_C000152;HMDB0000227;LMFA01050352	M-H	C6H12O4	2.2177	neg	Lipids and lipidotherslike molecules	Fatty Acyls	Fatty acids and conjugates	147.066	0.0162339	-4.78804	150-97-0;17817-88-8	5.625	5.63	5.64	5.62	5.633	5.639	5.725	5.717	5.729	5.724	5.729	5.722	4.962	4.957	4.926	4.937	4.954	4.946	5	5.014	5.019	4.977	4.98	5.005	5.965	5.955	5.972	5.966	5.972	5.966	4.997	4.98	4.944	4.928	4.958	4.934	4.856
Xanthine	HMDB0000292;PW_C000198;MJDBOTE0000403	M-H	C5H4N4O2	2.2256	neg	Organoheterocyclic compounds	Imidazopyrimidines	Purines and purine derivatives	151.026	0.0123235	-4.19859	69-89-6	5.675	5.667	5.671	5.675	5.653	5.66	5.519	5.527	5.549	5.512	5.541	5.52	5.185	5.145	5.159	5.18	5.174	5.158	5.05	5.048	5.058	5.04	5.04	5.057	4.769	4.707	4.712	4.716	4.743	4.729	5.045	5.005	5.019	4.991	5.006	4.992	4.986
Spongothymidine	;MJDBOTE0000613	M+FA-H	C10H14N2O6	2.3634	neg	others	others	others	303.083	0.0216168	0.33628	605-23-2	5.107	5.067	5.078	5.079	5.069	5.092	5.156	5.157	5.127	5.131	5.147	5.071	4.862	4.837	4.828	4.846	4.807	4.824	4.798	4.81	4.857	4.816	4.801	4.841	4.892	4.869	4.903	4.91	4.841	4.92	5.169	5.179	5.119	5.133	5.168	5.167	4.861
Albaconazole	HMDB0248114	M+FA-H	C20H16ClF2N5O2	2.3634	neg	Organoheterocyclic compounds	Diazanaphthalenes	Benzodiazines	476.094	0.21418	-0.510629	-	1.144	1.936	1.136	1.686	1.403	1.459	2.396	2.111	2.583	2.911	1.918	2.64	5.036	5.036	4.998	5.064	5.02	5.006	3.916	3.857	3.785	3.88	3.797	4.069	2.888	3.036	2.934	2.799	3.07	3.058	4.085	3.999	3.47	3.443	3.56	3.568	3.945
(S)-17-Hydroxy-9,11,13,15-octadecatetraynoic acid	HMDB0038995	M+Na-2H	C18H20O3	2.3712	neg	Lipids and lipidotherslike molecules	Fatty Acyls	Fatty acids and conjugates	305.115	0.0383404	-4.88312	123154-43-8	4.899	4.88	4.887	4.867	4.841	4.82	4.822	4.773	4.806	4.772	4.799	4.836	4.975	4.947	4.988	4.967	5.015	4.983	4.668	4.637	4.691	4.64	4.681	4.734	4.453	4.392	4.489	4.428	4.336	4.392	4.497	4.523	4.429	4.515	4.436	4.536	4.403
Hydroxykynurenine	HMDB0000732	2M+FA-H	C10H12N2O4	2.3712	neg	Organic oxygen compounds	Organooxygen compounds	Carbonyl compounds	493.161	0.0688135	8.4672	484-78-6	4.576	4.633	4.591	4.638	4.596	4.637	5.066	5.091	5.064	5.078	5.043	5.079	4.153	4.154	4.162	4.157	4.152	4.157	4.258	4.115	4.225	4.348	4.201	4.295	4.913	4.94	4.944	4.913	4.938	4.914	4.884	4.832	4.836	4.898	4.896	4.866	4.858
9-Oxo-nonanoic acid	HMDB0094711;LMFA01060160	3M-H	C9H16O3	2.3712	neg	Lipids and lipidotherslike molecules	Fatty Acyls	Fatty acids and conjugates	515.32	0.0205199	-4.93621	-	6.131	6.122	6.109	6.115	6.098	6.085	5.637	5.643	5.565	5.6	5.606	5.614	4.91	4.911	4.918	4.914	4.908	4.913	5.074	5.133	4.978	4.982	5.049	5.07	5.945	5.965	5.964	5.967	5.936	5.975	4.869	4.863	4.889	4.994	4.961	4.921	5.452
Flavidulol C	HMDB0039150	M+FA-H	C34H42O4	2.3712	neg	Benzenoids	Phenol ethers	Anisoles	559.31	0.015171	6.89734	117568-34-0	6.363	6.355	6.347	6.345	6.348	6.342	5.872	5.852	5.86	5.861	5.849	5.887	5.197	5.198	5.206	5.201	5.196	5.201	5.367	5.32	5.305	5.289	5.287	5.353	6.2	6.203	6.201	6.208	6.187	6.216	5.186	5.151	5.234	5.187	5.231	5.208	5.724
Silandrin	HMDB0033325;LMPK12140414	M-H2O-H	C25H22O9	2.379	neg	Lignans, neolignans and related compounds	Flavonolignans	Not Available	447.108	0.110977	-0.172588	70815-32-6	4.265	4.137	3.927	4.112	3.95	4.082	4.432	4.426	4.408	4.132	4.066	4.389	3.601	3.693	4	4.031	4.272	3.44	3.667	3.298	3.363	3.287	3.309	3.292	3.913	3.835	3.43	3.807	3.84	3.833	4.041	3.817	3.987	3.853	3.767	3.301	3.434
2-(3-Carboxy-3-aminopropyl)-L-histidine	HMDB0011655	M+Na-2H	C10H16N4O4	2.3869	neg	Organic acids and derivatives	Carboxylic acids and derivatives	Amino acids, peptides, and analogues	277.094	0.0343622	9.47286	-	4.985	4.983	5.012	4.935	4.955	4.992	4.925	4.858	4.897	4.856	4.878	4.894	5.607	5.625	5.608	5.63	5.587	5.611	4.818	4.822	4.831	4.805	4.833	4.837	4.889	4.892	4.932	4.901	4.945	4.957	4.974	5.032	5.033	5.034	5.02	5.012	5.082
Nalbuphine	HMDB0014982;PW_C009302	M+Na-2H	C21H27NO4	2.3869	neg	Benzenoids	Phenanthrenes and derivatives	Not Available	378.167	0.0460268	-3.85442	20594-83-6	4.578	4.487	4.515	4.554	4.479	4.57	4.665	4.528	4.614	4.63	4.569	4.605	4.87	4.929	4.89	4.951	4.898	4.928	4.012	3.938	3.977	3.99	3.738	3.961	4.441	4.371	4.429	4.443	4.261	4.352	4.738	4.837	4.741	4.842	4.871	4.804	4.479
2-(Arabinosylamino)-3-(glucosylamino)propanenitrile	HMDB0039505	M-H2O-H	C14H25N3O9	2.4104	neg	Organic oxygen compounds	Organooxygen compounds	Carbohydrates and carbohydrate conjugates	360.141	0.0408953	0.606008	26401-22-9	5.311	5.304	5.296	5.305	5.306	5.309	5.259	5.284	5.232	5.207	5.258	5.273	5.193	5.174	5.192	5.173	5.222	5.154	5.209	5.199	5.203	5.226	5.179	5.199	5.218	5.232	5.23	5.232	5.246	5.237	5.196	5.198	5.207	5.247	5.24	5.216	5.193
Petunidin 3-O-(6''-acetyl-galactoside)	HMDB0301660	M-H2O-H	C24H25O13+	2.4104	neg	Phenylpropanoids and polyketides	Flavonoids	Flavonoid glycosides	502.114	0.0599796	4.66314	-	4.905	4.798	4.851	4.721	4.734	4.768	4.932	4.949	4.93	4.917	4.903	4.945	3.462	3.432	3.44	3.435	3.43	3.435	4.916	4.855	4.932	4.889	4.966	4.876	4.813	4.724	4.785	4.72	4.831	4.813	5.37	5.37	5.396	5.384	5.429	5.364	4.909
Phe-Pro-Ile	HMDB0304808	M+Na-2H	C20H29N3O4	2.4339	neg	Organic acids and derivatives	Carboxylic acids and derivatives	Amino acids, peptides, and analogues	396.189	0.0273879	-3.90866	-	3.801	4.008	4.022	3.383	3.899	3.74	4.936	4.944	4.947	4.964	4.985	4.934	4.587	4.351	4.489	4.399	4.529	4.422	4.842	4.837	4.83	4.84	4.821	4.837	5.16	5.14	5.154	5.206	5.179	5.187	4.823	4.788	4.864	4.856	4.893	4.865	4.964
Dopamine	PW_C000052;HMDB0000073;MJDBSJD0000070	M-H	C8H11NO2	2.4496	neg	Benzenoids	Phenols	Benzenediols	152.071	0.00978535	-4.01841	51-61-6;62-31-7	4.743	4.722	4.708	4.718	4.728	4.711	4.883	4.886	4.875	4.862	4.875	4.889	4.528	4.53	4.52	4.518	4.524	4.536	4.855	4.826	4.839	4.858	4.83	4.827	5.052	5.053	5.094	5.064	5.067	5.085	5.097	5.096	5.102	5.089	5.083	5.093	5.19
N-(3-(Dimethylamino)propyl)acrylamide	HMDB0246231	M+FA-H	C8H16N2O	2.4653	neg	Organic acids and derivatives	Carboxylic acids and derivatives	Acrylic acids and derivatives	201.124	0.0124115	-2.12595	-	5.643	5.652	5.651	5.647	5.64	5.662	5.482	5.483	5.469	5.472	5.441	5.481	5.216	5.216	5.232	5.228	5.21	5.215	5.379	5.356	5.366	5.343	5.366	5.357	5.283	5.302	5.307	5.306	5.297	5.31	5.216	5.224	5.234	5.253	5.241	5.24	5.16
Isoniazid pyruvate	HMDB0060664	M+FA-H	C9H9N3O3	2.4653	neg	Organoheterocyclic compounds	Pyridines and derivatives	Pyridinecarboxylic acids and derivatives	252.063	0.0227894	0.594679	1081-50-1	4.698	4.761	4.745	4.791	4.756	4.759	4.619	4.659	4.612	4.61	4.611	4.563	4.652	4.69	4.602	4.676	4.652	4.612	4.43	4.389	4.336	4.37	4.425	4.427	4.417	4.544	4.515	4.392	4.456	4.433	4.929	4.921	4.97	4.965	4.962	4.999	4.727
5-(Methoxycarbonyl)thiophene-2-carboxylic acid	HMDB0246732	M+Na-2H, 3M-H	C7H6O4S	0.5054	neg	Organoheterocyclic compounds	Thiophenes	Thiophene carboxylic acids and derivatives	556.985	0.115323	-6.20854	-	4.458	4.303	4.459	4.353	4.34	4.561	4.38	4.675	4.537	4.471	4.638	4.568	4.692	4.808	4.588	4.792	4.696	4.789	4.919	4.799	4.905	4.842	4.715	4.816	4.599	4.611	4.724	4.498	4.558	4.602	4.271	4.52	4.391	4.147	3.963	4.35	4.748
Sulfociprofloxacin	HMDB0242136;HMDB0258588	M+FA-H	C17H18FN3O6S	2.4731	neg	Organoheterocyclic compounds	Quinolines and derivatives	Quinoline carboxylic acids	456.09	0.0376463	4.47092	-	5.07	5.108	5.098	5.097	5.1	5.097	5.034	4.998	4.993	5.011	5.029	5.026	4.814	4.754	4.757	4.703	4.721	4.76	4.991	4.956	4.982	4.976	5.012	4.938	5.187	5.195	5.16	5.25	5.208	5.227	5.123	5.094	5.158	5.178	5.192	5.176	5.09
Osmundalactone	HMDB0031303	M+FA-H	C6H8O3	2.4809	neg	Organoheterocyclic compounds	Pyrans	Pyranones and derivatives	173.045	0.0256362	-4.80416	69308-39-0	5.243	5.209	5.22	5.229	5.226	5.24	5.165	5.138	5.148	5.141	5.161	5.163	5.375	5.391	5.377	5.375	5.388	5.374	5.086	5.115	5.07	5.072	5.096	5.107	5.096	5.092	5.111	5.106	5.118	5.13	5.142	5.187	5.141	5.135	5.141	5.143	5.056
2-Amino-3-methyl-1-pyrrolidin-1-YL-butan-1-one	HMDB0246938	M+FA-H	C9H18N2O	2.4809	neg	Organic acids and derivatives	Carboxylic acids and derivatives	Amino acids, peptides, and analogues	215.14	0.0156313	-0.833025	-	5.256	5.25	5.256	5.229	5.257	5.257	4.735	4.728	4.718	4.713	4.724	4.766	4.583	4.566	4.566	4.553	4.555	4.559	4.822	4.8	4.779	4.807	4.811	4.782	4.138	4.358	4.05	4.142	4.291	4.278	4.165	4.294	4.245	4.277	4.106	4.215	3.803
Ser-Leu	HMDB0258242;HMDB0029043	M-H	C9H18N2O4	2.4888	neg	Organic acids and derivatives	Carboxylic acids and derivatives	Amino acids, peptides, and analogues	217.119	0.0172258	-1.20925	6665-16-3	5.32	5.339	5.34	5.3	5.307	5.339	4.849	4.808	4.805	4.817	4.861	4.843	4.564	4.471	4.553	4.583	4.525	4.522	4.85	4.85	4.827	4.817	4.814	4.822	4.474	4.508	4.544	4.466	4.463	4.554	4.379	4.337	4.342	4.382	4.275	4.337	4.095
4-Hydroxyproline galactoside	HMDB0029354	M+Cl	C11H19NO8	2.4888	neg	Lipids and lipidotherslike molecules	Fatty Acyls	Fatty alcohol esters	328.082	0.0304781	5.56841	80185-44-0	5.286	5.289	5.264	5.222	5.253	5.281	5.199	5.22	5.229	5.226	5.226	5.258	5.289	5.248	5.286	5.279	5.308	5.244	5.296	5.259	5.288	5.291	5.316	5.288	5.298	5.345	5.317	5.291	5.291	5.314	5.087	5.094	5.041	5.066	5.101	5.067	5.151
Strobilurin	HMDB0258515	M+Cl	C25H30O7	2.5044	neg	Benzenoids	Benzene and substituted derivatives	Styrenes	477.173	0.15198	9.62815	-	3.52	3.771	3.364	3.704	3.798	3.769	4.723	4.835	4.782	4.813	4.842	4.737	4.131	4.14	4.16	3.87	4.134	4.319	4.129	4.063	3.973	3.85	4.15	4.238	3.395	3.439	3.404	3.89	3.194	3.328	3.852	3.932	3.862	3.94	3.873	3.515	3.23
L-3-Aminodihydro-2(3H)-furanone	HMDB0029387	2M-H	C4H7NO2	2.5129	neg	Organic acids and derivatives	Carboxylic acids and derivatives	Amino acids, peptides, and analogues	201.088	0.0400312	-1.96933	-	4.334	4.349	4.368	4.357	4.387	4.359	4.359	4.382	4.376	4.373	4.431	4.398	4.351	4.383	4.338	4.284	4.319	4.328	4.525	4.532	4.439	4.505	4.499	4.411	4.605	4.605	4.647	4.612	4.609	4.604	4.488	4.451	4.437	4.379	4.415	4.42	4.427
3-Methyluridine	HMDB0004813	M+Cl	C10H14N2O6	2.5129	neg	Nucleosides, nucleotides, and analogues	Pyrimidine nucleosides	Not Available	293.055	0.0495306	0.338313	2140-69-4	4.912	4.866	4.875	4.866	4.889	4.873	4.891	4.902	4.85	4.85	4.866	4.852	4.759	4.781	4.733	4.738	4.694	4.726	4.655	4.632	4.7	4.704	4.678	4.635	4.541	4.373	4.44	4.464	4.511	4.531	4.923	4.939	4.89	4.89	4.941	4.902	4.677
N-Acetylaspartylglutamic acid	HMDB0001067	M-H	C11H16N2O8	2.5129	neg	Organic acids and derivatives	Carboxylic acids and derivatives	Amino acids, peptides, and analogues	303.083	0.03768	0.224391	3106-85-2	5.124	5.163	5.128	5.136	5.136	5.128	5.031	4.998	5.022	5.032	5.044	5.075	4.877	4.861	4.91	4.88	4.876	4.832	4.86	4.827	4.849	4.821	4.809	4.786	4.828	4.822	4.823	4.814	4.875	4.884	5.022	5.029	5.009	4.935	5.029	5	4.72
Islatravir	HMDB0253596	M-H2O-H	C12H12FN5O3	2.5286	neg	Organoheterocyclic compounds	Imidazopyrimidines	Purines and purine derivatives	274.076	0.0188826	4.44334	-	5	5.012	4.982	4.999	5.011	4.993	4.86	4.906	4.911	4.896	4.859	4.897	5.043	5.045	5.052	5.02	5.026	5.001	5.917	5.907	5.917	5.908	5.899	5.911	4.558	4.458	4.538	4.598	4.649	4.553	5.219	5.212	5.241	5.231	5.247	5.265	4.369
Glutaminylvaline	HMDB0028810	M-H	C10H19N3O4	2.5677	neg	Organic acids and derivatives	Carboxylic acids and derivatives	Amino acids, peptides, and analogues	244.13	0.029437	0.408579	31189-73-8	5.578	5.588	5.561	5.571	5.571	5.58	5.188	5.241	5.215	5.207	5.229	5.2	5.059	5.09	5.087	5.084	5.045	5.061	4.982	5.022	5.023	5.024	5.022	5.01	4.96	4.938	4.957	4.946	4.953	4.951	4.844	4.818	4.845	4.882	4.873	4.885	4.678
(3E,5E,8Z)-Deca-3,5,8-trienedioylcarnitine	HMDB0241127	M+Na-2H	C17H25NO6	2.5677	neg	Lipids and lipidotherslike molecules	Fatty Acyls	Fatty acid esters	360.142	0.0622892	-3.63459	-	4.827	4.921	4.93	4.94	4.894	4.894	4.998	4.978	4.978	4.935	4.898	4.967	4.852	4.768	4.781	4.809	4.711	4.771	4.953	4.955	4.943	4.925	5.041	4.9	4.997	4.955	5.009	4.924	4.933	5.001	4.872	4.882	4.955	4.958	4.909	4.939	4.885
3,4-Dihydroxybenzeneacetic acid	HMDB0001336;PW_C001029	M+FA-H	C8H8O4	2.5756	neg	Benzenoids	Phenols	Benzenediols	213.04	0.0121798	-1.52042	102-32-9	4.93	4.991	4.972	4.994	4.961	4.964	4.667	4.635	4.669	4.633	4.678	4.63	5.418	5.436	5.422	5.413	5.407	5.404	4.206	4.188	4.109	4.255	4.243	4.208	4.188	4.273	4.22	4.16	4.259	4.159	5.436	5.479	5.444	5.453	5.448	5.457	4.466
Tetraphyllin B	HMDB0029914	M+Na-2H	C12H17NO7	2.5756	neg	Organic oxygen compounds	Organooxygen compounds	Carbohydrates and carbohydrate conjugates	308.075	0.107917	0.632113	34323-07-4	5.024	5.02	4.993	4.979	5.033	5.043	5.432	5.443	5.462	5.452	5.446	5.442	5.525	5.543	5.515	5.521	5.527	5.522	5.55	5.551	5.546	5.561	5.566	5.553	5.579	5.579	5.587	5.576	5.579	5.581	5.615	5.606	5.355	5.349	5.353	5.357	5.27
(E)-2',4,4'-Trihydroxy-3-prenylchalcone	HMDB0032671	M-H2O-H	C20H20O4	2.5834	neg	Phenylpropanoids and polyketides	Linear 1,3othersdiarylpropanoids	Chalcones and dihydrochalcones	305.118	0.0271353	-1.6687	202815-28-9	5.061	5.053	5.1	5.088	5.101	5.118	5.11	5.08	5.037	5.038	5.074	5.045	4.93	4.924	4.911	4.927	4.891	4.948	4.74	4.69	4.77	4.729	4.732	4.78	4.844	4.862	4.819	4.799	4.868	4.786	4.919	4.962	4.955	4.85	4.955	4.905	5.046
3-Hydroxykynurenamine	HMDB0060281	M+FA-H	C9H12N2O2	2.5997	neg	Organic oxygen compounds	Organooxygen compounds	Carbonyl compounds	225.088	0.0259525	-0.523603	-	4.994	4.979	5.019	5.011	5.012	4.984	5.05	5.06	5.06	5.089	5.077	5.07	4.781	4.809	4.806	4.799	4.793	4.811	4.747	4.786	4.744	4.736	4.793	4.74	4.905	4.904	4.879	4.881	4.92	4.84	5.032	5.04	5.002	5.034	5.04	5.022	4.893
2,6-Dihydroxy-4-Methoxytoluene	others	M-H	C8H10O3	2.6467	neg	others	others	others	153.055	0.0220806	-4.67964	-	4.661	4.617	4.616	4.593	4.604	4.642	4.877	4.864	4.864	4.852	4.845	4.849	4.785	4.758	4.797	4.752	4.756	4.775	4.73	4.732	4.756	4.749	4.734	4.73	4.428	4.398	4.437	4.421	4.43	4.459	4.795	4.837	4.788	4.813	4.828	4.83	4.59
3,4-Dihydroxyphenylacetaldehyde	HMDB0003791;PW_C001969	M+FA-H	C8H8O3	2.6467	neg	Benzenoids	Benzene and substituted derivatives	Phenylacetaldehydes	197.045	0.029423	-2.64133	5707-55-1	4.347	4.398	4.389	4.357	4.354	4.384	4.223	4.152	4.224	4.269	4.227	4.169	4.433	4.431	4.423	4.436	4.453	4.421	3.936	4.046	3.997	3.976	4.034	4.001	4.006	3.857	3.66	3.943	3.884	3.891	4.47	4.47	4.455	4.419	4.505	4.455	4.115
Succinyl-trialanine-4-nitroanilide	HMDB0258533	M+K-2H	C19H25N5O8	2.6467	neg	Organic acids and derivatives	Carboxylic acids and derivatives	Amino acids, peptides, and analogues	488.116	0.0470817	-6.35004	-	5.448	5.479	5.454	5.484	5.467	5.462	5.226	5.187	5.233	5.197	5.198	5.19	5.065	5.101	5.106	5.034	5.132	5.063	5.209	5.205	5.183	5.228	5.198	5.242	5.933	5.919	5.944	5.93	5.942	5.924	4.909	4.898	5.043	5.06	5.052	5.043	5.092
Glycylleucine	HMDB0028929;HMDB0000759	M-H	C8H16N2O3	2.6781	neg	Organic acids and derivatives	Carboxylic acids and derivatives	Amino acids, peptides, and analogues	187.108	0.0124717	-2.81217	869-19-2	6.039	6.05	6.044	6.042	6.047	6.04	5.574	5.566	5.577	5.575	5.565	5.566	5.196	5.204	5.21	5.203	5.19	5.202	5.48	5.474	5.472	5.457	5.47	5.484	5.133	5.11	5.123	5.119	5.141	5.137	5.052	5.051	5.041	5.058	5.064	5.064	4.786
Protocatechuic acid 3-O-sulfate	HMDB0124993	M-H	C7H6O7S	2.6938	neg	Organic acids and derivatives	Organic sulfuric acids and derivatives	Arylsulfates	232.976	0.0167397	-0.424804	76496-11-2	3.989	3.93	3.987	4.104	3.945	4.061	3.94	4.14	4.108	3.989	4.022	4.011	3.823	4.12	4.031	3.994	3.92	4.113	4.111	3.983	4.117	4.04	4.061	4.11	3.233	3.242	3.568	3.219	3.205	3.49	4.285	4.284	4.248	4.384	4.424	4.362	4.446
Fusarin C	HMDB0033337	M+FA-H	C23H29NO7	2.6938	neg	Lipids and lipidotherslike molecules	Prenol lipids	Sesquiterpenoids	476.194	0.12972	3.15341	79748-81-5	4.137	4.091	4.345	4.068	4.33	4.248	5.241	5.23	5.184	5.228	5.188	5.278	1.907	1.908	1.915	1.91	1.905	1.91	5.765	5.773	5.754	5.773	5.763	5.789	4.15	4.268	4.222	4.216	4.028	4.12	3.309	3.251	3.285	1.871	3.733	3.276	1.826
Asparaginylisoleucine	HMDB0028734	M-H	C10H19N3O4	2.7016	neg	Organic acids and derivatives	Carboxylic acids and derivatives	Amino acids, peptides, and analogues	244.13	0.0341637	0.19736	438533-59-6	5.65	5.659	5.681	5.673	5.648	5.66	5.227	5.197	5.167	5.198	5.204	5.196	5.055	5.031	5.037	5.025	5.032	5.064	5.159	5.149	5.147	5.134	5.149	5.165	4.887	4.871	4.91	4.891	4.889	4.887	4.766	4.791	4.749	4.756	4.763	4.769	4.597
Isovaleraldehyde glyceryl acetal	HMDB0303245	M+FA-H	C8H16O3	2.7095	neg	Organoheterocyclic compounds	Dioxolanes	1,3othersdioxolanes	205.108	0.0196504	-2.23443	-	4.863	4.84	4.823	4.832	4.821	4.862	4.609	4.61	4.633	4.661	4.624	4.623	2.824	2.818	2.825	2.821	2.819	2.821	4.594	4.604	4.644	4.622	4.603	4.571	4.71	4.724	4.699	4.725	4.705	4.675	3.862	3.963	3.852	3.878	3.954	3.957	4.104
4-Hydroxymandelic Acid	HMDB0000822	M-H	C8H8O4	2.7173	neg	Benzenoids	Phenols	1othershydroxyothers2othersunsubstituted benzenoids	167.034	0.0124394	-3.76976	1198-84-1	5.462	5.469	5.455	5.484	5.468	5.476	5.792	5.782	5.793	5.79	5.804	5.798	5.454	5.45	5.46	5.464	5.473	5.447	5.33	5.333	5.324	5.324	5.328	5.332	5.407	5.404	5.402	5.403	5.402	5.404	5.538	5.528	5.522	5.541	5.524	5.536	5.478
2-[3-(sulfooxy)phenyl]acetic acid	HMDB0125163	M+FA-H	C8H8O6S	2.7173	neg	Organic acids and derivatives	Organic sulfuric acids and derivatives	Arylsulfates	277.002	0.069146	0.167381	-	3.649	3.306	3.516	3.232	3.585	3.509	3.889	3.779	3.865	3.901	3.712	3.766	5.13	5.092	5.126	5.113	5.113	5.126	4.023	4	3.826	3.949	3.87	4.095	3.055	3.043	2.811	2.804	2.925	2.803	4.025	4.129	4.22	4.22	4.244	4.188	3.866
Aminosalicylic Acid	HMDB0014378	M+FA-H	C7H7NO3	2.7325	neg	Benzenoids	Benzene and substituted derivatives	Benzoic acids and derivatives	198.04	0.0496805	-2.32909	65-49-6	2.759	2.752	2.751	2.749	2.745	2.755	2.726	2.723	2.722	2.723	2.726	2.713	2.729	2.73	2.737	2.733	2.728	2.733	2.692	2.691	2.943	2.68	2.68	2.685	2.642	2.634	2.634	2.628	2.612	2.626	2.675	2.683	2.698	2.693	2.691	2.695	2.648
Dihydromelilotoside	HMDB0038334	M-H2O-H	C15H20O8	2.7325	neg	Organic oxygen compounds	Organooxygen compounds	Carbohydrates and carbohydrate conjugates	309.095	0.11212	-8.93142	24696-05-7	2.884	3.546	2.876	3.314	3.27	3.19	4.123	3.866	3.67	3.895	4.014	3.989	4.198	4.165	4.149	4.197	4.202	4.161	4.606	4.602	4.567	4.595	4.542	4.627	3.981	3.978	4.068	3.834	3.862	4.003	4.442	4.482	4.368	4.257	4.337	4.337	3.869
(E)-3-(2,3-Dihydroxyphenyl)-2-propenoic acid	HMDB0032057	M-H	C9H8O4	2.7719	neg	Phenylpropanoids and polyketides	Cinnamic acids and derivatives	Hydroxycinnamic acids and derivatives	179.035	0.0438278	-1.87385	38481-04-8	3.351	3.372	3.362	3.501	3.681	3.46	3.868	3.844	3.714	3.855	3.822	3.949	4.882	4.868	4.887	4.846	4.842	4.829	4.348	4.334	4.335	4.316	4.367	4.436	3.293	3.323	3.566	3.365	3.043	3.583	4.478	4.525	4.478	4.466	4.552	4.501	4.787
Epsilon-Caprolactone	HMDB0060476;HMDB0000453	M-H	C6H10O2	2.7866	neg	Organoheterocyclic compounds	Lactones	Not Available	113.06	0.0162783	-7.59701	823-22-3;502-44-3	3.868	3.894	3.911	3.877	3.849	3.872	3.947	3.897	3.916	3.83	3.921	3.92	3.6	3.687	3.528	3.384	3.64	3.574	3.886	3.887	3.935	3.94	3.945	3.936	3.864	3.771	3.937	3.788	3.881	3.841	3.829	3.788	3.743	3.846	3.629	3.875	3.739
Ala-Leu	HMDB0028691;HMDB0251509	M-H	C9H18N2O3	2.7866	neg	Organic acids and derivatives	Carboxylic acids and derivatives	Amino acids, peptides, and analogues	201.124	0.0156703	-1.78518	3303-34-2	5.733	5.739	5.731	5.738	5.74	5.73	5.457	5.464	5.501	5.473	5.476	5.494	5.472	5.477	5.479	5.465	5.482	5.471	5.569	5.574	5.553	5.577	5.563	5.569	5.291	5.292	5.283	5.29	5.275	5.289	5.37	5.361	5.335	5.363	5.365	5.345	5.319
Gamma-Glu-Cys	HMDB0001049	M-H	C8H14N2O5S	2.7944	neg	Organic acids and derivatives	Carboxylic acids and derivatives	Amino acids, peptides, and analogues	249.055	0.064581	0.429412	636-58-8	1.605	2.978	1.597	3.014	2.959	2.955	3.465	2.936	3.129	3.014	3.043	1.723	3.372	2.919	3.104	3.382	2.902	2.999	3.554	3.899	3.81	3.433	3.813	3.85	2.313	2.144	2.921	1.477	1.676	1.608	3.489	3.578	3.505	3.75	3.767	3.69	2.907
L-histidinol-phosphate	HMDB0304403	3M-H	C6H12N3O4P	2.8091	neg	Organic acids and derivatives	Organic phosphoric acids and derivatives	Phosphate esters	662.158	0.0675656	-7.02771	-	3.557	3.55	3.549	3.547	3.542	3.553	4.144	3.928	3.52	3.684	3.529	3.871	4.979	4.935	5.049	4.942	5.085	5.097	4.512	4.544	4.433	4.455	4.456	4.335	4.458	4.451	4.662	4.622	4.618	4.6	4.909	4.983	4.99	5.095	4.996	5.097	5.081
Glycyl-leucine	HMDB0000759;MJDBOTE0000578	M-H	C8H16N2O3	2.8234	neg	Organic acids and derivatives	Carboxylic acids and derivatives	Amino acids, peptides, and analogues	187.108	0.0152262	-2.86119	869-19-2	6.333	6.339	6.336	6.331	6.328	6.332	5.819	5.809	5.826	5.814	5.818	5.828	5.506	5.509	5.499	5.505	5.506	5.504	5.881	5.892	5.872	5.89	5.883	5.887	5.308	5.312	5.309	5.293	5.299	5.306	5.316	5.319	5.299	5.307	5.294	5.302	4.988
Benzyl sulfate	HMDB0034782	M+FA-H	C7H8O4S	2.8234	neg	Benzenoids	Benzene and substituted derivatives	Not Available	233.012	0.0167558	-0.932944	-	4.667	4.657	4.691	4.638	4.641	4.668	4.815	4.823	4.806	4.852	4.84	4.847	5.017	5.04	5.034	5.007	5.04	5.02	4.649	4.662	4.637	4.631	4.678	4.686	4.391	4.482	4.503	4.354	4.438	4.398	4.663	4.658	4.582	4.541	4.538	4.567	4.576
Cis-Zeatin O-glucoside	HMDB0012203	M-H	C16H23N5O6	2.8312	neg	Lipids and lipidotherslike molecules	Fatty Acyls	Fatty acyl glycosides	380.157	0.0547231	-2.29362	71866-93-8	4.825	4.882	4.902	4.94	4.909	4.899	4.707	4.607	4.667	4.592	4.556	4.612	4.226	4.321	4.229	4.435	4.391	4.36	4.509	4.534	4.487	4.562	4.545	4.497	4.424	4.448	4.427	4.356	4.284	4.442	4.631	4.685	4.647	4.718	4.684	4.657	4.597
2-(Acetylamino)-2-deoxy-alpha-D-mannopyranose	HMDB0248228	M-H2O-H	C8H15NO6	2.839	neg	Organic oxygen compounds	Organooxygen compounds	Carbohydrates and carbohydrate conjugates	202.072	0.093925	-1.30404	-	3.932	4.023	4.084	4.154	4.115	4.047	4.217	4.084	4.106	4.179	4.164	4.192	4.102	4.239	4.04	4.103	4.086	4.143	4.084	4.012	4.088	4.15	4.082	4.107	4.038	3.985	4.053	4.029	4.025	3.925	4.173	4.09	4.091	4.148	4.115	4.136	4.137
2-Cyano-2-(3,4-dihydroxy-benzyl)-thioacetamide	HMDB0250056	M+FA-H	C10H10N2O2S	2.839	neg	Benzenoids	Phenols	Benzenediols	267.045	0.112976	0.921797	-	4.895	4.961	4.893	4.905	4.906	4.94	3.904	3.68	3.772	3.914	3.973	3.91	4.182	4.3	4.297	4.294	4.288	4.127	4.097	4.066	4.091	4.047	4.09	4.005	3.826	4.118	3.92	3.863	3.867	3.924	3.771	3.877	3.795	3.801	3.668	3.774	3.373
N6-Methyladenosine	HMDB0004044	M-H2O-H	C11H15N5O4	2.8547	neg	Nucleosides, nucleotides, and analogues	Purine nucleosides	Not Available	262.093	0.106715	-3.82515	1867-73-8	2.841	3.017	2.833	2.831	2.827	2.837	2.808	2.805	2.804	2.805	2.958	2.795	2.811	2.871	2.902	3.209	3.378	3.173	3.222	2.867	2.838	2.762	2.762	2.855	2.724	2.716	2.716	2.71	2.694	2.708	2.757	2.921	2.78	2.831	2.892	3.307	3.004
3-Oxoheptanoylcarnitine	HMDB0241693	M+Cl	C14H25NO5	2.8547	neg	Lipids and lipidotherslike molecules	Fatty Acyls	Fatty acid esters	322.141	0.0315289	-5.87093	-	4.449	4.507	4.564	4.584	4.521	4.595	4.544	4.468	4.532	4.55	4.513	4.588	4.701	4.739	4.695	4.698	4.757	4.647	4.275	4.194	4.214	4.238	4.275	4.15	4.567	4.534	4.539	4.469	4.557	4.43	4.788	4.797	4.822	4.878	4.815	4.868	4.92
4-Fluorobenzoic acid	HMDB0246425	2M-H	C7H5FO2	2.8616	neg	Benzenoids	Benzene and substituted derivatives	Benzoic acids and derivatives	279.045	0.0734763	-9.628	456-22-4	4.617	4.68	4.61	4.666	4.597	4.619	3.712	3.614	3.47	3.983	3.541	3.239	4.744	4.729	4.782	4.759	4.755	4.695	4.48	4.407	4.398	4.478	4.471	4.524	3.662	3.649	3.068	3.819	3.519	3.688	4.31	4.201	4.24	4.214	4.277	4.361	3.964
L-Prolyl-4-hydroxy-L-prolin	HMDB0256781	M+FA-H	C10H16N2O4	2.8876	neg	Organic acids and derivatives	Carboxylic acids and derivatives	Amino acids, peptides, and analogues	273.11	0.052516	1.27676	-	4.966	4.981	4.997	5.07	5.04	4.995	4.748	4.778	4.781	4.819	4.767	4.834	4.575	4.577	4.512	4.609	4.683	4.56	4.902	4.879	4.83	4.841	4.878	4.92	4.867	4.881	4.893	4.877	4.865	4.845	4.83	4.877	4.849	4.894	4.851	4.895	4.845
Salsoline-1-carboxylate	HMDB0013067	M-H	C12H15NO4	2.9092	neg	Organoheterocyclic compounds	Tetrahydroisoquinolines	Not Available	236.093	0.0322086	-0.0269525	31758-50-6	4.42	4.393	4.464	4.461	4.476	4.38	4.542	4.539	4.56	4.509	4.523	4.51	4.636	4.645	4.651	4.697	4.705	4.635	4.57	4.641	4.553	4.611	4.557	4.536	5.043	5.017	5.025	5.025	5.017	5.035	4.691	4.636	4.723	4.68	4.693	4.743	4.632
Benzoquinoneacetic acid	HMDB0002334	M-H	C8H6O4	2.917	neg	Organic oxygen compounds	Organooxygen compounds	Carbonyl compounds	165.019	0.0268493	-3.42952	10275-07-7	5.104	5.141	5.116	5.152	5.135	5.12	4.953	4.947	5.032	5.001	4.967	5.033	4.989	5.024	5.018	5.041	5.076	5.01	4.983	4.981	4.972	4.94	4.964	4.985	4.881	4.873	4.883	4.892	4.876	4.874	5.393	5.369	5.385	5.405	5.393	5.4	5.128
Lamivudine sulfoxide	HMDB0060599;PW_C040661	M-H	C8H11N3O4S	2.917	neg	Nucleosides, nucleotides, and analogues	Nucleoside and nucleotide analogues	Not Available	244.038	0.0355283	-6.15506	-	4.576	4.543	4.535	4.492	4.566	4.453	4.905	4.985	4.993	4.961	4.929	4.958	5.127	5.139	5.096	5.169	5.188	5.159	5.227	5.222	5.214	5.218	5.224	5.207	5.18	5.134	5.16	5.138	5.128	5.127	5.024	4.991	5.015	5.011	5.022	5.028	5.027
Morph	HMDB0254890;HMDB0014440	M-H	C10H16N2O4	2.9313	neg	Organoheterocyclic compounds	Oxazinanes	Morpholines	227.103	0.0438517	-2.28476	57-27-2	4.661	4.711	4.745	4.752	4.713	4.679	4.685	4.764	4.778	4.788	4.784	4.761	4.957	4.998	5.01	5.014	5.017	4.981	4.595	4.625	4.626	4.584	4.55	4.619	4.458	4.46	4.453	4.523	4.558	4.483	4.709	4.658	4.765	4.821	4.778	4.754	4.687
Desciclovir	HMDB0251033	2M+FA-H	C8H11N5O2	2.9637	neg	Organoheterocyclic compounds	Imidazopyrimidines	Purines and purine derivatives	463.184	0.0297104	7.28341	-	5.454	5.472	5.486	5.475	5.428	5.444	5.522	5.539	5.551	5.512	5.508	5.555	5.081	5.083	5.099	5.138	5.077	5.143	5.106	5.111	5.04	5.028	5.045	5.071	5.48	5.44	5.455	5.495	5.43	5.485	5.608	5.623	5.648	5.653	5.631	5.606	5.627
(Z)-N-Feruloyl-5-hydroxyanthranilic acid	HMDB0038575	M+Cl	C17H15NO6	2.9834	neg	Phenylpropanoids and polyketides	Cinnamic acids and derivatives	Hydroxycinnamic acids and derivatives	364.061	0.0302002	5.67417	108605-69-2	5.365	5.395	5.386	5.386	5.391	5.389	4.857	4.847	4.938	4.851	4.854	4.936	5.702	5.683	5.671	5.719	5.695	5.677	5.319	5.373	5.339	5.373	5.35	5.361	5.203	5.18	5.175	5.184	5.211	5.222	5.573	5.56	5.59	5.57	5.571	5.592	5.84
2,3-Butanediol glucoside	HMDB0040822	M-H	C10H20O7	2.9912	neg	Organic oxygen compounds	Organooxygen compounds	Carbohydrates and carbohydrate conjugates	251.114	0.286698	0.117701	146763-54-4	3.828	3.881	3.983	3.723	3.672	3.587	0.0006392	0.0006352	0.5604	0.0006349	0.0006388	0.0006204	0.0006437	0.0006453	0.0006562	1.216	0.0006413	0.0006488	0.0005909	1.243	0.0005842	0.000575	0.000575	0.1549	5.141	5.16	5.144	5.173	5.169	5.155	0.0005687	0.0005785	0.0005994	0.0005923	0.0005896	0.0005944	0.0005338
Pyrimidopurinone	HMDB0256981	M-H	C13H13N5O4	2.9912	neg	Organoheterocyclic compounds	Imidazopyrimidines	Purines and purine derivatives	302.088	0.0171436	-3.73773	-	1.29	1.283	1.282	1.28	1.276	1.286	3.749	3.583	3.698	3.559	3.658	3.791	4.2	4.238	4.059	4.125	4.177	4.139	4.664	4.711	4.648	4.7	4.719	4.674	4.446	4.444	4.473	4.46	4.484	4.488	4.602	4.52	4.486	4.52	4.532	4.572	3.75
Lipoamide	HMDB0000962;PW_C000769;HMDB0304823;LMFA08010006	M-H2O-H	C8H15NOS2	3.0069	neg	Organoheterocyclic compounds	Dithiolanes	Lipoamides	186.04	0.177789	-5.75006	940-69-2	4.162	4.151	4.266	4.311	4.402	4.322	4.514	4.522	4.485	4.401	4.48	4.551	3.861	3.604	3.552	3.63	3.308	3.498	3.73	3.619	3.542	3.529	3.471	3.365	4.228	4.271	4.394	4.358	4.334	4.402	4.01	3.778	3.72	3.591	3.839	3.695	3.372
Serylphenylalanine	HMDB0029046	M-H	C12H16N2O4	3.0113	neg	Organic acids and derivatives	Carboxylic acids and derivatives	Amino acids, peptides, and analogues	251.104	0.0409729	0.0272773	16875-28-8	4.876	4.87	4.882	4.927	4.889	4.856	4.605	4.58	4.703	4.56	4.616	4.644	4.673	4.699	4.722	4.765	4.75	4.622	4.748	4.815	4.773	4.757	4.757	4.746	4.343	4.36	4.401	4.354	4.394	4.416	4.348	4.38	4.37	4.378	4.353	4.409	4.376
3,4-Methylenedioxybenzaldehyde	HMDB0032612	M-H	C8H6O3	3.0173	neg	Organoheterocyclic compounds	Benzodioxoles	Not Available	149.024	0.0470665	-4.03639	120-57-0	4.016	3.945	3.884	3.822	3.894	3.934	4.147	4.11	4.228	4.1	4.165	4.128	4.27	4.296	4.292	4.381	4.26	4.337	4.25	4.322	4.153	4.262	4.245	4.257	3.865	3.875	3.791	3.873	3.727	3.759	4.241	4.202	4.221	4.264	4.258	4.257	4.209
Kaempferol 3-rhamnoside 4'-xyloside	HMDB0039321	M-H2O-H	C26H28O14	3.0173	neg	Phenylpropanoids and polyketides	Flavonoids	Flavonoid glycosides	545.129	0.0452849	-1.3901	132536-65-3	4.726	4.712	4.765	4.571	4.768	4.753	4.571	4.578	4.608	4.41	4.523	4.557	4.859	4.789	4.829	4.915	4.78	4.845	4.953	5.005	4.951	4.925	4.935	4.931	4.743	4.71	4.789	4.82	4.714	4.727	4.862	4.818	4.841	4.885	4.817	4.811	4.796
Gamma-L-Glutamyl-gamma-L-glutamyl-L-methionine	HMDB0038674	M-H	C15H25N3O8S	3.0335	neg	Organic acids and derivatives	Carboxylic acids and derivatives	Amino acids, peptides, and analogues	406.129	0.0368447	0.662351	41515-84-8	4.587	4.536	4.54	4.503	4.486	4.546	4.743	4.855	4.781	4.818	4.769	4.855	5.231	5.185	5.215	5.246	5.24	5.212	5.388	5.39	5.351	5.402	5.411	5.354	5.483	5.46	5.475	5.483	5.45	5.481	5.13	5.127	5.208	5.213	5.226	5.196	5.145
3-Hydroxypropyl methacrylate	HMDB0245905	M+FA-H	C7H12O3	3.0414	neg	Organic acids and derivatives	Carboxylic acids and derivatives	Carboxylic acid derivatives	189.076	0.0460401	-2.78199	-	4.69	4.686	4.669	4.59	4.669	4.696	4.452	4.463	4.443	4.408	4.455	4.488	4.505	4.484	4.465	4.502	4.459	4.548	4.476	4.441	4.443	4.492	4.478	4.434	4.448	4.338	4.345	4.409	4.367	4.381	4.583	4.577	4.537	4.492	4.529	4.545	4.428
4-Formylaminoantipyrine	HMDB0246429	3M-H	C12H13N3O2	3.0414	neg	Organoheterocyclic compounds	Azoles	Pyrazoles	692.29	0.0301376	-6.99432	-	5.535	5.554	5.552	5.563	5.52	5.535	5.547	5.598	5.54	5.577	5.576	5.579	4.614	4.725	4.539	4.846	4.779	4.717	5.174	5.211	5.066	5.123	5.143	5.065	5.336	5.226	5.3	5.296	5.242	5.287	4.99	5.094	5.155	5.187	5.127	5.131	5.173
Paucine	HMDB0029876	M+FA-H	C13H18N2O3	3.0468	neg	Benzenoids	Phenols	Benzenediols	295.13	0.0410853	-0.262839	29554-26-5	4.854	4.777	4.833	4.619	4.818	4.797	4.993	4.984	4.973	4.935	4.984	4.996	5.349	5.33	5.321	5.352	5.333	5.331	4.615	4.562	4.607	4.625	4.624	4.602	4.661	4.528	4.661	4.622	4.569	4.637	5.199	5.227	5.175	5.148	5.194	5.181	4.862
P-Hydroxyl-ethotoin	HMDB0061174	M+FA-H	C11H12N2O3	3.0855	neg	Organoheterocyclic compounds	Azolidines	Imidazolidines	265.083	0.179205	1.08144	-	0.005228	2.897	3.239	0.00511	3.038	0.1399	3.198	3.17	3.503	2.859	0.004842	3.407	3.195	2.814	0.2014	2.938	2.861	0.183	3.416	3.664	3.484	3.083	3.428	3.686	1.783	0.1622	0.8912	1.309	0.003728	0.003855	3.763	3.83	3.945	3.844	3.762	3.549	0.00405
Threonylphenylalanine	HMDB0029068	M-H	C13H18N2O4	3.1185	neg	Organic acids and derivatives	Carboxylic acids and derivatives	Amino acids, peptides, and analogues	265.12	0.0289649	0.658093	16875-27-7	5.532	5.486	5.519	5.528	5.495	5.504	5.163	5.118	5.089	5.145	5.121	5.146	5.011	4.971	4.98	5.004	4.968	5.017	5.155	5.152	5.144	5.143	5.158	5.144	4.84	4.793	4.852	4.834	4.817	4.779	4.725	4.73	4.741	4.718	4.656	4.72	4.59
Alpha-D-GalpNAc-(1->3)-[alpha-L-Fucp-(1->2)]-D-Galp	HMDB0247725	M+FA-H	C20H35NO15	3.1185	neg	Organic oxygen compounds	Organooxygen compounds	Carbohydrates and carbohydrate conjugates	574.201	0.0474574	3.22223	-	5.27	5.184	5.275	5.244	5.192	5.193	5.055	5.074	5.088	5.08	5.151	5.101	5.278	5.223	5.229	5.26	5.201	5.246	5.098	5.027	5.075	5.174	5.113	5.088	5.136	5.058	5.008	5.087	4.995	5.008	5.163	5.206	5.285	5.311	5.247	5.262	5.426
(2S)-3-Hydroxy-1-[(2S)-pyrrolidine-2-carbonyl]pyrrolidine-2-carboxylic acid	HMDB0257791	M-H	C10H16N2O4	3.1263	neg	Organic acids and derivatives	Carboxylic acids and derivatives	Amino acids, peptides, and analogues	227.103	0.0669251	-2.07443	-	4.788	4.769	4.825	4.777	4.768	4.795	4.63	4.608	4.516	4.588	4.748	4.655	4.39	4.53	4.558	4.557	4.455	4.485	4.171	4.104	4.196	4.067	4.149	4.117	4.55	4.549	4.53	4.557	4.52	4.601	4.66	4.698	4.727	4.665	4.682	4.696	3.991
[truncated: 834 more rows]
[truncated: 62 more columns]

## Sheet: Table S4
Table S4. Classification information for all compounds (those that cannot be classified are deleted)
[truncated: 1,719 more rows]

[truncated: 2 more sheets: Table S5, Table S6]
